# Supplementary material for: Potential Biomarkers for Predicting the Risk of Developing Into Long COVID After COVID‐19 Infection
Source: Immun Inflamm Dis. 2025 Jan 24;13(1):e70137. doi: 10.1002/iid3.70137 (PMC11760981; doi:10.1002/iid3.70137)
Supplement: Supplementary file 2 — Supporting information. [file IID3-13-e70137-s007.csv]

Matching.Attribute	name	selected	shared name
CUX1	CUX1	FALSE	CUX1
HDAC2-AS2	HDAC2-AS2	FALSE	HDAC2-AS2
LOXHD1	LOXHD1	FALSE	LOXHD1
ZNF449	ZNF449	FALSE	ZNF449
XPO7	XPO7	FALSE	XPO7
RPL7L1	RPL7L1	FALSE	RPL7L1
ZCCHC9	ZCCHC9	FALSE	ZCCHC9
ASAP2	ASAP2	FALSE	ASAP2
ANGPTL6	ANGPTL6	FALSE	ANGPTL6
NOMO3	NOMO3	FALSE	NOMO3
ARL4C	ARL4C	FALSE	ARL4C
DUSP2	DUSP2	FALSE	DUSP2
AL391834.2	AL391834.2	FALSE	AL391834.2
AC010969.2	AC010969.2	FALSE	AC010969.2
POLR2J3	POLR2J3	FALSE	POLR2J3
RASA4	RASA4	FALSE	RASA4
AC002543.1	AC002543.1	FALSE	AC002543.1
TPH1	TPH1	FALSE	TPH1
OXSM	OXSM	FALSE	OXSM
TMED6	TMED6	FALSE	TMED6
RUFY2	RUFY2	FALSE	RUFY2
G3BP1	G3BP1	FALSE	G3BP1
KDF1	KDF1	FALSE	KDF1
AL132656.2	AL132656.2	FALSE	AL132656.2
AC004057.1	AC004057.1	FALSE	AC004057.1
RPS26	RPS26	FALSE	RPS26
DOC2GP	DOC2GP	FALSE	DOC2GP
LINC02062	LINC02062	FALSE	LINC02062
AC118553.1	AC118553.1	FALSE	AC118553.1
FBXW7	FBXW7	FALSE	FBXW7
RPSAP15	RPSAP15	FALSE	RPSAP15
RPSAP47	RPSAP47	FALSE	RPSAP47
CAHM	CAHM	FALSE	CAHM
SNHG7	SNHG7	FALSE	SNHG7
ADAP2	ADAP2	FALSE	ADAP2
RNASET2	RNASET2	FALSE	RNASET2
PLEKHG5	PLEKHG5	FALSE	PLEKHG5
GXYLT1	GXYLT1	FALSE	GXYLT1
OPHN1	OPHN1	FALSE	OPHN1
HLA-K	HLA-K	FALSE	HLA-K
HCG4B	HCG4B	FALSE	HCG4B
HLCS	HLCS	FALSE	HLCS
USP31	USP31	FALSE	USP31
PPDPF	PPDPF	FALSE	PPDPF
SCART1	SCART1	FALSE	SCART1
TARSL2	TARSL2	FALSE	TARSL2
LRIT3	LRIT3	FALSE	LRIT3
C2orf27A	C2orf27A	FALSE	C2orf27A
AC093724.1	AC093724.1	FALSE	AC093724.1
CXXC5	CXXC5	FALSE	CXXC5
HHEX	HHEX	FALSE	HHEX
ZNF345	ZNF345	FALSE	ZNF345
ZNF850	ZNF850	FALSE	ZNF850
SPDYE12P	SPDYE12P	FALSE	SPDYE12P
AL096855.1	AL096855.1	FALSE	AL096855.1
AC136475.1	AC136475.1	FALSE	AC136475.1
RGL3	RGL3	FALSE	RGL3
POMT2	POMT2	FALSE	POMT2
BNIP3	BNIP3	FALSE	BNIP3
ACSM3	ACSM3	FALSE	ACSM3
KLF16	KLF16	FALSE	KLF16
SLC37A3	SLC37A3	FALSE	SLC37A3
SEZ6L	SEZ6L	FALSE	SEZ6L
NOD1	NOD1	FALSE	NOD1
AC114980.1	AC114980.1	FALSE	AC114980.1
WNK2	WNK2	FALSE	WNK2
CCNI2	CCNI2	FALSE	CCNI2
MYO6	MYO6	FALSE	MYO6
CYP4F3	CYP4F3	FALSE	CYP4F3
SFXN5	SFXN5	FALSE	SFXN5
NECTIN1	NECTIN1	FALSE	NECTIN1
GSC	GSC	FALSE	GSC
GLB1L2	GLB1L2	FALSE	GLB1L2
AC113404.1	AC113404.1	FALSE	AC113404.1
HRASLS	HRASLS	FALSE	HRASLS
HAGHL	HAGHL	FALSE	HAGHL
DMPK	DMPK	FALSE	DMPK
CXXC4	CXXC4	FALSE	CXXC4
PALLD	PALLD	FALSE	PALLD
AL512631.1	AL512631.1	FALSE	AL512631.1
GGT5	GGT5	FALSE	GGT5
PTMA	PTMA	FALSE	PTMA
MRPL23-AS1	MRPL23-AS1	FALSE	MRPL23-AS1
PCBP3	PCBP3	FALSE	PCBP3
WNT2B	WNT2B	FALSE	WNT2B
KIF1BP	KIF1BP	FALSE	KIF1BP
MICA	MICA	FALSE	MICA
AC008443.1	AC008443.1	FALSE	AC008443.1
RPL23P2	RPL23P2	FALSE	RPL23P2
SPESP1	SPESP1	FALSE	SPESP1
AC135721.1	AC135721.1	FALSE	AC135721.1
PANX1	PANX1	FALSE	PANX1
ELP2	ELP2	FALSE	ELP2
COL5A3	COL5A3	FALSE	COL5A3
IGLV3-27	IGLV3-27	FALSE	IGLV3-27
CEP85	CEP85	FALSE	CEP85
METTL18	METTL18	FALSE	METTL18
FHAD1	FHAD1	FALSE	FHAD1
CTU1	CTU1	FALSE	CTU1
AC000120.1	AC000120.1	FALSE	AC000120.1
EHD2	EHD2	FALSE	EHD2
VIL1	VIL1	FALSE	VIL1
P3H3	P3H3	FALSE	P3H3
GNB3	GNB3	FALSE	GNB3
SCRN1	SCRN1	FALSE	SCRN1
POTEM	POTEM	FALSE	POTEM
POTEKP	POTEKP	FALSE	POTEKP
MXRA7	MXRA7	FALSE	MXRA7
RAB11FIP5	RAB11FIP5	FALSE	RAB11FIP5
AL161785.2	AL161785.2	FALSE	AL161785.2
TRMT9B	TRMT9B	FALSE	TRMT9B
AC105052.2	AC105052.2	FALSE	AC105052.2
KCNH3	KCNH3	FALSE	KCNH3
SPDYE18	SPDYE18	FALSE	SPDYE18
AC018521.6	AC018521.6	FALSE	AC018521.6
AC146944.4	AC146944.4	FALSE	AC146944.4
GTF2H2B	GTF2H2B	FALSE	GTF2H2B
HTR7	HTR7	FALSE	HTR7
ENHO	ENHO	FALSE	ENHO
CNOT11	CNOT11	FALSE	CNOT11
AC087645.2	AC087645.2	FALSE	AC087645.2
CDRT15P1	CDRT15P1	FALSE	CDRT15P1
AC135050.3	AC135050.3	FALSE	AC135050.3
AL683813.1	AL683813.1	FALSE	AL683813.1
TCP11L1	TCP11L1	FALSE	TCP11L1
ADGRF3	ADGRF3	FALSE	ADGRF3
SGCD	SGCD	FALSE	SGCD
LGI2	LGI2	FALSE	LGI2
4-Sep	4-Sep	FALSE	4-Sep
A2MP1	A2MP1	FALSE	A2MP1
LINC00987	LINC00987	FALSE	LINC00987
GRIN1	GRIN1	FALSE	GRIN1
SLC12A3	SLC12A3	FALSE	SLC12A3
IGLV3-12	IGLV3-12	FALSE	IGLV3-12
IGLV3-13	IGLV3-13	FALSE	IGLV3-13
SYCP2L	SYCP2L	FALSE	SYCP2L
AL589843.1	AL589843.1	FALSE	AL589843.1
LIMK1	LIMK1	FALSE	LIMK1
USP45	USP45	FALSE	USP45
SLC2A6	SLC2A6	FALSE	SLC2A6
TCF7L2	TCF7L2	FALSE	TCF7L2
CD209	CD209	FALSE	CD209
GFRA2	GFRA2	FALSE	GFRA2
LINC02520	LINC02520	FALSE	LINC02520
AL353597.1	AL353597.1	FALSE	AL353597.1
AGAP6	AGAP6	FALSE	AGAP6
SIL1	SIL1	FALSE	SIL1
C6orf120	C6orf120	FALSE	C6orf120
AC021242.3	AC021242.3	FALSE	AC021242.3
TEPP	TEPP	FALSE	TEPP
RPLP1P6	RPLP1P6	FALSE	RPLP1P6
PLLP	PLLP	FALSE	PLLP
SYCE1	SYCE1	FALSE	SYCE1
SMCO1	SMCO1	FALSE	SMCO1
AC106788.1	AC106788.1	FALSE	AC106788.1
FAM153B	FAM153B	FALSE	FAM153B
AC139491.1	AC139491.1	FALSE	AC139491.1
HLA-DQB1-AS1	HLA-DQB1-AS1	FALSE	HLA-DQB1-AS1
HLA-DQB1	HLA-DQB1	FALSE	HLA-DQB1
EXD3	EXD3	FALSE	EXD3
MYO15B	MYO15B	FALSE	MYO15B
CD207	CD207	FALSE	CD207
SPNS3	SPNS3	FALSE	SPNS3
LINC02361	LINC02361	FALSE	LINC02361
LIPT2	LIPT2	FALSE	LIPT2
TSPAN32	TSPAN32	FALSE	TSPAN32
TF	TF	FALSE	TF
GTF2E1	GTF2E1	FALSE	GTF2E1
ZSCAN32	ZSCAN32	FALSE	ZSCAN32
ZNF541	ZNF541	FALSE	ZNF541
LINC02256	LINC02256	FALSE	LINC02256
MTCO2P12	MTCO2P12	FALSE	MTCO2P12
CTAG2	CTAG2	FALSE	CTAG2
AC127496.1	AC127496.1	FALSE	AC127496.1
SRRM5	SRRM5	FALSE	SRRM5
AF111167.1	AF111167.1	FALSE	AF111167.1
C6orf99	C6orf99	FALSE	C6orf99
DPY19L2P3	DPY19L2P3	FALSE	DPY19L2P3
PSD3	PSD3	FALSE	PSD3
SYTL2	SYTL2	FALSE	SYTL2
PHLDB2	PHLDB2	FALSE	PHLDB2
PLCH2	PLCH2	FALSE	PLCH2
TMEM60	TMEM60	FALSE	TMEM60
CROCC2	CROCC2	FALSE	CROCC2
AC104809.2	AC104809.2	FALSE	AC104809.2
AC091185.1	AC091185.1	FALSE	AC091185.1
DLGAP5	DLGAP5	FALSE	DLGAP5
TP53I11	TP53I11	FALSE	TP53I11
AC145138.1	AC145138.1	FALSE	AC145138.1
MUC16	MUC16	FALSE	MUC16
NFASC	NFASC	FALSE	NFASC
ADCY6	ADCY6	FALSE	ADCY6
ITGA7	ITGA7	FALSE	ITGA7
LINC00863	LINC00863	FALSE	LINC00863
NUTM2D	NUTM2D	FALSE	NUTM2D
AC244394.1	AC244394.1	FALSE	AC244394.1
NBPF13P	NBPF13P	FALSE	NBPF13P
USP32P1	USP32P1	FALSE	USP32P1
CCDC144A	CCDC144A	FALSE	CCDC144A
KIR2DL1	KIR2DL1	FALSE	KIR2DL1
KIR2DP1	KIR2DP1	FALSE	KIR2DP1
MBOAT1	MBOAT1	FALSE	MBOAT1
PEX5	PEX5	FALSE	PEX5
CHST12	CHST12	FALSE	CHST12
SBK1	SBK1	FALSE	SBK1
AXIN1	AXIN1	FALSE	AXIN1
PIK3R3	PIK3R3	FALSE	PIK3R3
AC133919.2	AC133919.2	FALSE	AC133919.2
FTO	FTO	FALSE	FTO
SPATA1	SPATA1	FALSE	SPATA1
PAX8-AS1	PAX8-AS1	FALSE	PAX8-AS1
PAX8	PAX8	FALSE	PAX8
LINC01089	LINC01089	FALSE	LINC01089
AC084018.1	AC084018.1	FALSE	AC084018.1
PMEL	PMEL	FALSE	PMEL
SDHDP6	SDHDP6	FALSE	SDHDP6
RHD	RHD	FALSE	RHD
AL031432.2	AL031432.2	FALSE	AL031432.2
MAN1A2	MAN1A2	FALSE	MAN1A2
AC233992.1	AC233992.1	FALSE	AC233992.1
NAALAD2	NAALAD2	FALSE	NAALAD2
PACSIN1	PACSIN1	FALSE	PACSIN1
TNFRSF21	TNFRSF21	FALSE	TNFRSF21
PTPRS	PTPRS	FALSE	PTPRS
EPHA2	EPHA2	FALSE	EPHA2
MED22	MED22	FALSE	MED22
MIR4537	MIR4537	FALSE	MIR4537
MIR4539	MIR4539	FALSE	MIR4539
FLT1	FLT1	FALSE	FLT1
ZBTB2	ZBTB2	FALSE	ZBTB2
MIRLET7BHG	MIRLET7BHG	FALSE	MIRLET7BHG
PROM1	PROM1	FALSE	PROM1
MYCN	MYCN	FALSE	MYCN
ERG	ERG	FALSE	ERG
ZBTB38	ZBTB38	FALSE	ZBTB38
JAKMIP2	JAKMIP2	FALSE	JAKMIP2
PTPRA	PTPRA	FALSE	PTPRA
FAR2P2	FAR2P2	FALSE	FAR2P2
TTC30B	TTC30B	FALSE	TTC30B
TMEM266	TMEM266	FALSE	TMEM266
AC079610.2	AC079610.2	FALSE	AC079610.2
EPHB2	EPHB2	FALSE	EPHB2
TDRD7	TDRD7	FALSE	TDRD7
SIGLEC1	SIGLEC1	FALSE	SIGLEC1
NRIR	NRIR	FALSE	NRIR
GPBP1L1	GPBP1L1	FALSE	GPBP1L1
EFR3A	EFR3A	FALSE	EFR3A
NUP50	NUP50	FALSE	NUP50
CHRFAM7A	CHRFAM7A	FALSE	CHRFAM7A
PEX11G	PEX11G	FALSE	PEX11G
P2RY1	P2RY1	FALSE	P2RY1
DNM1	DNM1	FALSE	DNM1
LINC01300	LINC01300	FALSE	LINC01300
LYNX1	LYNX1	FALSE	LYNX1
QRSL1	QRSL1	FALSE	QRSL1
GFOD1	GFOD1	FALSE	GFOD1
TNRC18P1	TNRC18P1	FALSE	TNRC18P1
AC011374.2	AC011374.2	FALSE	AC011374.2
VAV2	VAV2	FALSE	VAV2
PLCG2	PLCG2	FALSE	PLCG2
NAP1L3	NAP1L3	FALSE	NAP1L3
GAS6	GAS6	FALSE	GAS6
ZNF563	ZNF563	FALSE	ZNF563
AC138761.1	AC138761.1	FALSE	AC138761.1
AC007000.1	AC007000.1	FALSE	AC007000.1
LRRFIP1	LRRFIP1	FALSE	LRRFIP1
TAGLN2	TAGLN2	FALSE	TAGLN2
ARHGEF34P	ARHGEF34P	FALSE	ARHGEF34P
PAK4	PAK4	FALSE	PAK4
SYT11	SYT11	FALSE	SYT11
C6orf47	C6orf47	FALSE	C6orf47
AC105339.3	AC105339.3	FALSE	AC105339.3
RPS2P46	RPS2P46	FALSE	RPS2P46
RPS2P5	RPS2P5	FALSE	RPS2P5
TMEM176A	TMEM176A	FALSE	TMEM176A
TMEM176B	TMEM176B	FALSE	TMEM176B
AC104135.1	AC104135.1	FALSE	AC104135.1
LINC01291	LINC01291	FALSE	LINC01291
DDX11L1	DDX11L1	FALSE	DDX11L1
DDX11L9	DDX11L9	FALSE	DDX11L9
AL773545.3	AL773545.3	FALSE	AL773545.3
AL591846.1	AL591846.1	FALSE	AL591846.1
AL365357.1	AL365357.1	FALSE	AL365357.1
KRT73	KRT73	FALSE	KRT73
KRT72	KRT72	FALSE	KRT72
TMUB2	TMUB2	FALSE	TMUB2
VPS28	VPS28	FALSE	VPS28
STRN	STRN	FALSE	STRN
TTC30A	TTC30A	FALSE	TTC30A
PSPC1	PSPC1	FALSE	PSPC1
MYPOP	MYPOP	FALSE	MYPOP
GDPD3	GDPD3	FALSE	GDPD3
TCAF1P1	TCAF1P1	FALSE	TCAF1P1
AC092127.1	AC092127.1	FALSE	AC092127.1
TMEM175	TMEM175	FALSE	TMEM175
TNFRSF14	TNFRSF14	FALSE	TNFRSF14
MBTPS2	MBTPS2	FALSE	MBTPS2
SH2D3C	SH2D3C	FALSE	SH2D3C
MARK2	MARK2	FALSE	MARK2
FBXO33	FBXO33	FALSE	FBXO33
SSX2IP	SSX2IP	FALSE	SSX2IP
PLCB1	PLCB1	FALSE	PLCB1
CCDC114	CCDC114	FALSE	CCDC114
MCU	MCU	FALSE	MCU
LCMT2	LCMT2	FALSE	LCMT2
USP48	USP48	FALSE	USP48
OSBPL3	OSBPL3	FALSE	OSBPL3
DDX28	DDX28	FALSE	DDX28
RNU7-111P	RNU7-111P	FALSE	RNU7-111P
ARPIN	ARPIN	FALSE	ARPIN
NADK2	NADK2	FALSE	NADK2
NFE2L2	NFE2L2	FALSE	NFE2L2
CNNM3-DT	CNNM3-DT	FALSE	CNNM3-DT
AL159163.1	AL159163.1	FALSE	AL159163.1
AC010442.1	AC010442.1	FALSE	AC010442.1
CCT8P1	CCT8P1	FALSE	CCT8P1
PBX2	PBX2	FALSE	PBX2
DLSTP1	DLSTP1	FALSE	DLSTP1
TTC37	TTC37	FALSE	TTC37
USP32P3	USP32P3	FALSE	USP32P3
NFIC	NFIC	FALSE	NFIC
TM9SF1	TM9SF1	FALSE	TM9SF1
ZNF439	ZNF439	FALSE	ZNF439
BTG1P1	BTG1P1	FALSE	BTG1P1
PZP	PZP	FALSE	PZP
DDAH2	DDAH2	FALSE	DDAH2
CRMP1	CRMP1	FALSE	CRMP1
LRFN4	LRFN4	FALSE	LRFN4
SERPING1	SERPING1	FALSE	SERPING1
SCO2	SCO2	FALSE	SCO2
TOP2A	TOP2A	FALSE	TOP2A
FAM192A	FAM192A	FALSE	FAM192A
UBR5-AS1	UBR5-AS1	FALSE	UBR5-AS1
AC097376.2	AC097376.2	FALSE	AC097376.2
TSPYL5	TSPYL5	FALSE	TSPYL5
UVRAG	UVRAG	FALSE	UVRAG
MCPH1	MCPH1	FALSE	MCPH1
TRMT61A	TRMT61A	FALSE	TRMT61A
DSC2	DSC2	FALSE	DSC2
RPUSD4	RPUSD4	FALSE	RPUSD4
ADGRE5	ADGRE5	FALSE	ADGRE5
ZNF239	ZNF239	FALSE	ZNF239
PLA2G15	PLA2G15	FALSE	PLA2G15
TERF2IP	TERF2IP	FALSE	TERF2IP
ZCCHC14	ZCCHC14	FALSE	ZCCHC14
USP54	USP54	FALSE	USP54
PDE4DIP	PDE4DIP	FALSE	PDE4DIP
NFATC1	NFATC1	FALSE	NFATC1
SPIN4	SPIN4	FALSE	SPIN4
ITK	ITK	FALSE	ITK
UBASH3A	UBASH3A	FALSE	UBASH3A
AC011939.1	AC011939.1	FALSE	AC011939.1
ITPKB	ITPKB	FALSE	ITPKB
DUSP16	DUSP16	FALSE	DUSP16
RASGRP1	RASGRP1	FALSE	RASGRP1
ABLIM1	ABLIM1	FALSE	ABLIM1
TCF7	TCF7	FALSE	TCF7
ZNF202	ZNF202	FALSE	ZNF202
TESPA1	TESPA1	FALSE	TESPA1
AMIGO1	AMIGO1	FALSE	AMIGO1
BCL11B	BCL11B	FALSE	BCL11B
DNAJC16	DNAJC16	FALSE	DNAJC16
AC011477.3	AC011477.3	FALSE	AC011477.3
ZNF420	ZNF420	FALSE	ZNF420
TRIM35	TRIM35	FALSE	TRIM35
DAXX	DAXX	FALSE	DAXX
LIPE	LIPE	FALSE	LIPE
TRAV13-1	TRAV13-1	FALSE	TRAV13-1
TRAV23DV6	TRAV23DV6	FALSE	TRAV23DV6
TRIP11	TRIP11	FALSE	TRIP11
INTS6	INTS6	FALSE	INTS6
DYNLT1	DYNLT1	FALSE	DYNLT1
TRAV22	TRAV22	FALSE	TRAV22
PMM2	PMM2	FALSE	PMM2
TRAV41	TRAV41	FALSE	TRAV41
TRAV30	TRAV30	FALSE	TRAV30
ING2	ING2	FALSE	ING2
PAK6	PAK6	FALSE	PAK6
SLFN5	SLFN5	FALSE	SLFN5
TRAV26-1	TRAV26-1	FALSE	TRAV26-1
TRAV21	TRAV21	FALSE	TRAV21
TWNK	TWNK	FALSE	TWNK
ZBTB4	ZBTB4	FALSE	ZBTB4
BCL9L	BCL9L	FALSE	BCL9L
ASPDH	ASPDH	FALSE	ASPDH
FLAD1	FLAD1	FALSE	FLAD1
KIF2A	KIF2A	FALSE	KIF2A
ZNF701	ZNF701	FALSE	ZNF701
TRAV29DV5	TRAV29DV5	FALSE	TRAV29DV5
ZNF607	ZNF607	FALSE	ZNF607
NIPAL3	NIPAL3	FALSE	NIPAL3
TRAV19	TRAV19	FALSE	TRAV19
TRAV38-2DV8	TRAV38-2DV8	FALSE	TRAV38-2DV8
TRAV27	TRAV27	FALSE	TRAV27
KIAA0040	KIAA0040	FALSE	KIAA0040
POLH	POLH	FALSE	POLH
MAP3K8	MAP3K8	FALSE	MAP3K8
STIP1	STIP1	FALSE	STIP1
HAS3	HAS3	FALSE	HAS3
SERTAD3	SERTAD3	FALSE	SERTAD3
AGL	AGL	FALSE	AGL
HCP5	HCP5	FALSE	HCP5
GRAP	GRAP	FALSE	GRAP
EXOC2	EXOC2	FALSE	EXOC2
TRAV17	TRAV17	FALSE	TRAV17
ZNF225	ZNF225	FALSE	ZNF225
AL109741.1	AL109741.1	FALSE	AL109741.1
CCR7	CCR7	FALSE	CCR7
RABEP1	RABEP1	FALSE	RABEP1
ZNF197	ZNF197	FALSE	ZNF197
AARS	AARS	FALSE	AARS
RAD9B	RAD9B	FALSE	RAD9B
DNAJB6	DNAJB6	FALSE	DNAJB6
DDB1	DDB1	FALSE	DDB1
AC006030.1	AC006030.1	FALSE	AC006030.1
KIAA0355	KIAA0355	FALSE	KIAA0355
FAM120B	FAM120B	FALSE	FAM120B
PPP1R10	PPP1R10	FALSE	PPP1R10
SUDS3P1	SUDS3P1	FALSE	SUDS3P1
ZNF253	ZNF253	FALSE	ZNF253
NUMA1	NUMA1	FALSE	NUMA1
GPR37L1	GPR37L1	FALSE	GPR37L1
HIVEP2	HIVEP2	FALSE	HIVEP2
ZNF497	ZNF497	FALSE	ZNF497
JADE2	JADE2	FALSE	JADE2
TRAV20	TRAV20	FALSE	TRAV20
ZNF487	ZNF487	FALSE	ZNF487
TACC3	TACC3	FALSE	TACC3
SCYL3	SCYL3	FALSE	SCYL3
ZNF189	ZNF189	FALSE	ZNF189
NRBP1	NRBP1	FALSE	NRBP1
PPIL1	PPIL1	FALSE	PPIL1
TRAV38-1	TRAV38-1	FALSE	TRAV38-1
TOX4	TOX4	FALSE	TOX4
TRBV6-6	TRBV6-6	FALSE	TRBV6-6
KMT5A	KMT5A	FALSE	KMT5A
DDX23	DDX23	FALSE	DDX23
SFT2D2	SFT2D2	FALSE	SFT2D2
IL16	IL16	FALSE	IL16
TRAV8-4	TRAV8-4	FALSE	TRAV8-4
OGFOD2	OGFOD2	FALSE	OGFOD2
TRBV5-6	TRBV5-6	FALSE	TRBV5-6
FYN	FYN	FALSE	FYN
ZNF45	ZNF45	FALSE	ZNF45
ZNRF3	ZNRF3	FALSE	ZNRF3
RAB11FIP1	RAB11FIP1	FALSE	RAB11FIP1
MYADM	MYADM	FALSE	MYADM
RNF8	RNF8	FALSE	RNF8
TTC33	TTC33	FALSE	TTC33
TSHZ1	TSHZ1	FALSE	TSHZ1
ZBED1	ZBED1	FALSE	ZBED1
P2RY8	P2RY8	FALSE	P2RY8
ZNF17	ZNF17	FALSE	ZNF17
CTDP1	CTDP1	FALSE	CTDP1
FUBP3	FUBP3	FALSE	FUBP3
CRK	CRK	FALSE	CRK
KCTD21	KCTD21	FALSE	KCTD21
ZKSCAN4	ZKSCAN4	FALSE	ZKSCAN4
FOXK2	FOXK2	FALSE	FOXK2
SERPINH1	SERPINH1	FALSE	SERPINH1
ME1	ME1	FALSE	ME1
PPM1L	PPM1L	FALSE	PPM1L
SLC4A10	SLC4A10	FALSE	SLC4A10
DEPTOR	DEPTOR	FALSE	DEPTOR
ADAM12	ADAM12	FALSE	ADAM12
PLCXD1	PLCXD1	FALSE	PLCXD1
NTN4	NTN4	FALSE	NTN4
SUDS3	SUDS3	FALSE	SUDS3
PHACTR4	PHACTR4	FALSE	PHACTR4
SUCLG2-AS1	SUCLG2-AS1	FALSE	SUCLG2-AS1
ZNF157	ZNF157	FALSE	ZNF157
AC116348.3	AC116348.3	FALSE	AC116348.3
DAG1	DAG1	FALSE	DAG1
ZP3	ZP3	FALSE	ZP3
WDR5	WDR5	FALSE	WDR5
PXMP2	PXMP2	FALSE	PXMP2
Z94721.2	Z94721.2	FALSE	Z94721.2
ZC3H8	ZC3H8	FALSE	ZC3H8
SPATA2L	SPATA2L	FALSE	SPATA2L
AC007637.1	AC007637.1	FALSE	AC007637.1
MIA3	MIA3	FALSE	MIA3
SYT17	SYT17	FALSE	SYT17
RILP	RILP	FALSE	RILP
FOLR2	FOLR2	FALSE	FOLR2
CLUAP1	CLUAP1	FALSE	CLUAP1
DBT	DBT	FALSE	DBT
C3	C3	FALSE	C3
CNOT6	CNOT6	FALSE	CNOT6
PARD6A	PARD6A	FALSE	PARD6A
UBB	UBB	FALSE	UBB
DRAP1	DRAP1	FALSE	DRAP1
KIFC1	KIFC1	FALSE	KIFC1
IFI30	IFI30	FALSE	IFI30
HBEGF	HBEGF	FALSE	HBEGF
CDKN1A	CDKN1A	FALSE	CDKN1A
FAM98A	FAM98A	FALSE	FAM98A
WIPF2	WIPF2	FALSE	WIPF2
UBFD1	UBFD1	FALSE	UBFD1
UNC119B	UNC119B	FALSE	UNC119B
IFFO2	IFFO2	FALSE	IFFO2
YIPF2	YIPF2	FALSE	YIPF2
C2orf92	C2orf92	FALSE	C2orf92
ZBTB45	ZBTB45	FALSE	ZBTB45
PCBP1-AS1	PCBP1-AS1	FALSE	PCBP1-AS1
SLC1A4	SLC1A4	FALSE	SLC1A4
NFYB	NFYB	FALSE	NFYB
AC124016.2	AC124016.2	FALSE	AC124016.2
EIF3J	EIF3J	FALSE	EIF3J
