# Supplementary material for: Potential Biomarkers for Predicting the Risk of Developing Into Long COVID After COVID‐19 Infection
Source: Immun Inflamm Dis. 2025 Jan 24;13(1):e70137. doi: 10.1002/iid3.70137 (PMC11760981; doi:10.1002/iid3.70137)
Supplement: Supplementary file 3 — Supporting information. [file IID3-13-e70137-s011.csv]

序号	moduleIDs	Zsummary	eM	MT	ME
149	148	-1.232143921	0	-0.924107941	-0.924107941
118	117	-0.742767759	0.606533419	-0.708709174	-0.405442464
161	160	-0.476162553	0.52982622	-0.489578469	-0.224665359
129	128	-0.453317823	1.44385619	-0.700952415	0.02097568
155	154	-0.374872357	0	-0.281154268	-0.281154268
142	141	-0.243582667	0	-0.182687	-0.182687
154	153	-0.22305462	1.568318256	-0.559370529	0.224788599
144	143	-0.048217663	0.918295834	-0.265737206	0.193410711
115	114	0.072935634	0	0.054701725	0.054701725
153	152	0.097159789	0	0.072869841	0.072869841
119	118	0.177188055	0.811278124	-0.06992849	0.335710573
82	81	0.196907298	1	-0.102319527	0.397680473
160	159	0.270682658	0	0.203011994	0.203011994
1	0	0.276274342	8.918295834	-2.022368202	2.436779715
121	120	0.342316437	0	0.256737328	0.256737328
141	140	0.349080887	0.918295834	0.032236706	0.491384623
159	158	0.441266369	0	0.330949777	0.330949777
158	157	0.463190368	0	0.347392776	0.347392776
145	144	0.594587964	0	0.445940973	0.445940973
106	105	0.599734614	0	0.449800961	0.449800961
109	108	0.603502068	1.309543429	0.125240694	0.780012408
102	101	0.63837077	0	0.478778077	0.478778077
136	135	0.704930214	0	0.528697661	0.528697661
151	150	0.708233652	0	0.531175239	0.531175239
98	97	0.758748318	0.515129385	0.440278893	0.697843585
163	162	0.799891416	0.918295834	0.370344603	0.82949252
135	134	1.112846232	0	0.834634674	0.834634674
134	133	1.140222127	0	0.855166595	0.855166595
112	111	1.152900994	0	0.864675746	0.864675746
152	151	1.158876832	0.503258335	0.743343041	0.994972208
107	106	1.172745554	1	0.629559166	1.129559166
117	116	1.177328759	0	0.882996569	0.882996569
114	113	1.205055452	0.122555839	0.873152629	0.934430549
86	85	1.289866873	0.918295834	0.737826196	1.196974113
25	24	1.345304842	42.36326183	-9.581836825	11.59979409
95	94	1.357034984	0	1.017776238	1.017776238
124	123	1.385257901	2.836591668	0.329795509	1.748091343
116	115	1.397094648	0.918295834	0.818247028	1.277394945
85	84	1.407766349	1.514515038	0.677196002	1.434453521
100	99	1.426058573	0.918295834	0.839969972	1.299117889
110	109	1.464698277	0	1.098523708	1.098523708
132	131	1.509557241	0	1.132167931	1.132167931
93	92	1.512648617	1.271655169	0.81657267	1.452400255
108	107	1.513103805	0	1.134827854	1.134827854
148	147	1.530004378	0.918295834	0.917929325	1.377077242
133	132	1.530246608	0	1.147684956	1.147684956
150	149	1.586569468	0.566509507	1.048299725	1.331554478
147	146	1.630004956	0.113796092	1.194054694	1.25095274
156	155	1.642561128	0	1.231920846	1.231920846
58	57	1.643851327	4.234363743	0.17429756	2.291479431
126	125	1.689426618	0	1.267069964	1.267069964
111	110	1.708770693	1.562623373	0.890922177	1.672233863
113	112	1.713888264	0.065914412	1.268937595	1.301894801
84	83	1.828343366	1.147476641	1.084388364	1.658126685
130	129	1.829524875	1	1.122143656	1.622143656
157	156	1.834262393	0	1.375696795	1.375696795
101	100	1.863892985	2.918295834	0.66834578	2.127493697
146	145	1.86905644	1	1.15179233	1.65179233
90	89	1.89399375	0	1.420495312	1.420495312
125	124	1.96135621	0	1.471017157	1.471017157
139	138	1.974045301	0	1.480533976	1.480533976
99	98	1.991234575	1.836591668	1.034278014	1.952573848
72	71	2.067015025	2.640223929	0.890205287	2.210317251
128	127	2.075338104	2.836591668	0.847355661	2.265651495
140	139	2.082358476	0.918295834	1.332194898	1.791342815
123	122	2.09323314	0.918295834	1.340350897	1.799498814
137	136	2.098437643	0	1.573828232	1.573828232
89	88	2.113394675	1.097551901	1.310658031	1.859433982
78	77	2.138824003	2	1.104118002	2.104118002
87	86	2.183884772	0.254947435	1.57417672	1.701650437
76	75	2.339531497	2	1.254648623	2.254648623
83	82	2.341979762	0.216396932	1.702385588	1.810584054
96	95	2.344475489	0	1.758356617	1.758356617
143	142	2.353923912	0	1.765442934	1.765442934
127	126	2.417140652	0.108863254	1.785639675	1.840071303
122	121	2.470717831	0.563628218	1.712131319	1.993945428
131	130	2.555827592	0	1.916870694	1.916870694
73	72	2.602867022	0.333495711	1.868776339	2.035524194
79	78	2.622835361	0.970950594	1.724388872	2.209864169
92	91	2.646246396	1.836591668	1.52553688	2.443832714
44	43	2.677174015	14.39203252	-1.59012762	5.605888642
104	103	2.678822736	1.836591668	1.549969135	2.468264969
120	119	2.694056159	0.918295834	1.790968161	2.250116078
162	161	2.704677772	0.46123131	1.913200501	2.143816156
88	87	2.723122427	0.439496987	1.932467574	2.152216067
138	137	2.723994213	0	2.04299566	2.04299566
105	104	2.774356617	0	2.080767463	2.080767463
103	102	2.784098201	0.985151384	1.841785805	2.334361497
97	96	2.914583684	1.204692791	1.884764565	2.48711096
70	69	2.958755311	3.321246737	1.388754799	3.049378168
91	90	3.062960229	0.877118997	2.077940422	2.516499921
81	80	3.560136799	1.016251181	2.416039804	2.924165395
75	74	3.591141883	1.811278124	2.240536881	3.146175943
40	39	3.633325997	25.82275127	-3.730693321	9.180682316
59	58	3.751296993	6.389512715	1.216094566	4.410850923
71	70	3.790072864	2.153049338	2.304292314	3.380816983
65	64	3.986901023	4.280489992	1.920053269	4.060298265
57	56	4.078593607	2.947368538	2.322103071	3.79578734
67	66	4.136717187	2.563783182	2.461592095	3.743483686
94	93	4.176131025	0.892761659	2.908907854	3.355288683
55	54	4.207668039	5.878165924	1.686209548	4.62529251
77	76	4.760710433	0.792295103	3.372459049	3.7686066
69	68	4.763433925	2.811278124	2.869755913	4.275394975
51	50	4.829118821	7.123293186	1.841015819	5.402662412
31	30	4.94005672	25.16713569	-2.586741383	9.996826463
50	49	5.038953876	8.787732537	1.582282273	5.976148541
64	63	5.151557138	4.638388752	2.704070666	5.023265042
41	40	5.268982297	14.41710044	0.347461614	7.556011832
74	73	5.551757319	0	4.163817989	4.163817989
15	14	5.905281794	72.97139826	-13.81388822	22.67181091
68	67	6.137190872	2.451502053	3.99001764	5.215768667
66	65	6.188274376	2.533206219	4.007904227	5.274507337
63	62	6.570890149	7.065375022	3.161823856	6.694511368
60	59	6.77205331	7.961691537	3.088617098	7.069462867
80	79	6.783973774	3.751598863	4.150080615	6.025880046
42	41	7.585252726	16.53749234	1.554566458	9.82331263
45	44	7.778836672	12.18918102	2.78683225	8.881422758
62	61	8.285213456	4.706636368	5.037251	7.390569184
46	45	9.082422552	6.800197488	5.111767542	8.511866286
61	60	9.241569576	8.752419535	4.743072298	9.119282066
28	27	9.450324016	24.37497317	0.993999718	13.18148631
53	52	9.630909902	12.97552042	3.979302323	10.46706253
43	42	9.662626957	10.77056259	4.554329571	9.939610865
30	29	10.00974753	37.37104799	-1.835451348	16.85007265
56	55	10.08406831	6.788550674	5.86591356	9.260188898
47	46	10.16818705	19.88231437	2.655561698	12.59671888
54	53	10.24671889	12.95837944	4.445444309	10.92463403
48	47	10.44276866	14.17119436	4.289277902	11.37487508
36	35	10.69434942	19.45081877	3.158057376	12.88346676
38	37	11.62879424	24.32228919	2.641023384	14.80216798
52	51	11.88933353	5.273321126	7.598669867	10.23533043
23	22	11.93167039	46.07713165	-2.570530117	20.46803571
33	32	12.039519	24.92272098	2.798959004	15.2603195
32	31	12.64598274	27.26437755	2.668392666	16.30058144
21	20	12.70841095	65.01244669	-6.721803462	25.78441989
37	36	13.05091455	17.35584217	5.449225373	14.12714646
34	33	13.24381906	31.2000527	2.132851123	17.73287747
29	28	13.5740169	29.48595049	2.809025056	17.5520003
35	34	14.58380195	26.32164364	4.357440553	17.51826237
18	17	14.83067376	74.49234459	-7.500080824	29.74609147
39	38	14.96676269	16.97379074	6.981624335	15.4685197
24	23	15.15353821	50.88939551	-1.357195221	24.08750254
49	48	15.9789306	1.072352216	11.7161099	12.25228601
26	25	16.649711	38.81579941	2.783333394	22.1912331
27	26	16.95572075	48.49717	0.592498063	24.84108306
7	6	17.84172525	378.2578597	-81.18317097	107.9457589
19	18	19.22109714	25.2092175	8.113518482	20.71812723
12	11	19.40452812	148.4957526	-22.57054206	51.67733424
10	9	20.05527554	155.7403205	-23.89362348	53.97653679
22	21	20.84272067	47.41948376	3.777169562	27.48691144
20	19	20.99607864	66.34148592	-0.838312499	32.33243046
17	16	22.57558097	68.08272658	-0.088995918	33.95236737
14	13	24.49512778	69.02067485	1.116177125	35.62651455
16	15	24.67603631	82.19474657	-2.041659412	39.05571387
13	12	25.17147537	133.1910789	-14.41916321	52.17637626
9	8	26.01317277	171.2744905	-23.30874304	62.3285022
11	10	32.85735864	140.0059805	-10.35847614	59.64451409
8	7	37.35520557	343.054379	-57.74719058	113.7799989
4	3	38.7998859	823.2384393	-176.7096954	234.9095243
6	5	39.95670248	372.5073137	-63.15930157	123.0943553
5	4	58.69129402	695.4691268	-129.8488112	217.8857522
3	2	60.14870599	1472.89325	-323.111783	413.334842
2	1	61.06211756	2316.726123	-533.3849425	624.9781189
