# Supplementary material for: Potential Biomarkers for Predicting the Risk of Developing Into Long COVID After COVID‐19 Infection
Source: Immun Inflamm Dis. 2025 Jan 24;13(1):e70137. doi: 10.1002/iid3.70137 (PMC11760981; doi:10.1002/iid3.70137)
Supplement: Supplementary file 4 — Supporting information. [file IID3-13-e70137-s004.csv]

name	Betweenness	Rank_Betweenness	BottleNeck	Rank_BottleNeck	Closeness	Rank_Closeness	ClusteringCoefficient	Rank_ClusteringCoefficient	DMNC	Rank_DMNC	Degree	Rank_Degree	EPC	Rank_EPC	EcCentricity	Rank_EcCentricity	MCC	Rank_MCC	MNC	Rank_MNC	Radiality	Rank_Radiality	Stress	Rank_Stress	秩和	秩和比	操作
20240121115304241_module-60.csv	1.98524	75	1	32	66.41667	98	0.66667	61	0.47549	103	6	92	4.57	100	0.25	47	36	102	6	92	3.8	101	38	75	978	0.5780141843971631
20240121115304241_module-28.csv	154.31593	30	3	11	82.08333	32	0.47884	104	0.62735	75	28	28	14.441	32	0.25	47	1122771942	32	28	28	4.15714	34	1350	29	482	0.2848699763593381
20240121115304241_module-6.csv	1387.54519	5	11	3	103.33333	6	0.27392	121	0.49075	101	68	6	22.455	6	0.33333	1	34498392785	8	67	6	4.5	6	8412	5	274	0.16193853427895982
20240121115304241_module-47.csv	9.25674	64	1	32	73.25	66	0.68132	59	0.69819	53	14	58	8.802	70	0.25	47	12240	73	14	58	3.97857	72	134	63	715	0.42257683215130026
20240121115304241_module-5.csv	1252.54309	7	10	4	106.16667	5	0.29186	119	0.52137	98	73	5	22.502	5	0.33333	1	45327999108	4	73	4	4.55	5	8134	6	263	0.1554373522458629
20240121115304241_module-9.csv	442.55952	12	1	32	94.33333	11	0.39673	112	0.62862	74	50	11	19.909	13	0.33333	1	18370244940	18	50	11	4.37143	11	3812	12	318	0.1879432624113475
20240121115304241_module-33.csv	96.66714	38	2	19	77.25	49	0.5614	91	0.64327	72	19	46	11.514	46	0.25	47	1546376	58	19	46	4.07857	48	822	38	598	0.3534278959810875
20240121115304241_module-17.csv	170.23163	28	1	32	88	18	0.4808	103	0.69708	54	38	18	16.865	19	0.33333	1	21937979094	14	38	18	4.27143	19	1830	26	350	0.20685579196217493
20240121115304241_module-24.csv	284.3586	19	2	19	82.16667	31	0.53561	92	0.7391	36	27	30	14.612	31	0.33333	1	463806747	37	26	32	4.17857	30	2208	21	379	0.22399527186761228
20240121115304241_module-27.csv	101.6246	35	1	32	88	18	0.50901	97	0.73157	41	37	19	17.655	17	0.33333	1	23708590440	10	37	19	4.28571	18	1160	33	340	0.20094562647754138
20240121115304241_module-2.csv	2595.00672	1	20	2	115.16667	1	0.23053	123	0.4762	102	91	1	24.455	1	0.33333	1	48771806862	1	87	1	4.67857	1	12364	1	236	0.13947990543735225
20240121115304241_module-13.csv	925.6532	9	4	8	102	8	0.3351	115	0.59255	85	65	8	21.923	8	0.33333	1	40109712325	5	64	9	4.48571	7	6342	9	272	0.1607565011820331
20240121115304241_module-7.csv	1460.98795	4	5	7	106.83333	4	0.28545	120	0.52409	95	74	4	23.27	4	0.33333	1	47684408229	2	73	4	4.56429	4	8708	4	253	0.1495271867612293
20240121115304241_module-1.csv	1666.64418	2	52	1	108.66667	3	0.22655	124	0.42393	111	79	3	23.478	3	0.33333	1	11283311391	19	78	3	4.57143	3	9166	3	276	0.16312056737588654
20240121115304241_module-4.csv	838.11118	10	3	11	101.75	9	0.30385	118	0.52332	96	65	8	21.619	9	0.25	47	19553667806	15	65	8	4.47143	9	5792	10	350	0.20685579196217493
20240121115304241_module-3.csv	1527.57703	3	10	4	110.83333	2	0.25478	122	0.47379	106	83	2	23.525	2	0.33333	1	47612489428	3	83	2	4.60714	2	9672	2	251	0.1483451536643026
20240121115304241_module-16.csv	219.82276	25	2	19	89.16667	17	0.45769	106	0.67479	60	40	17	16.9	18	0.33333	1	19321769238	16	40	17	4.29286	17	1960	24	337	0.1991725768321513
20240121115304241_module-93.csv	0	112	1	32	69.08333	91	1	1	0.71324	43	6	92	5.867	93	0.25	47	720	86	6	92	3.91429	86	0	112	887	0.5242316784869976
20240121115304241_module-10.csv	334.72984	16	2	19	91.83333	15	0.41932	111	0.64685	71	46	14	18.226	16	0.33333	1	10255955268	20	46	14	4.32143	15	3010	15	327	0.19326241134751773
20240121115304241_module-30.csv	29.86945	54	1	32	81.5	34	0.65667	70	0.82788	20	25	34	14.044	33	0.33333	1	2530840080	28	25	34	4.17857	30	474	48	418	0.2470449172576832
20240121115304241_module-23.csv	282.53496	20	3	11	85	23	0.49432	101	0.68417	57	33	23	15.668	25	0.33333	1	1532222692	30	33	23	4.21429	24	2896	18	356	0.21040189125295508
20240121115304241_module-113.csv	2.35779	74	1	32	75.5	55	0.87912	31	0.90089	6	14	58	10.042	59	0.33333	1	11975040	49	14	58	4.07857	48	46	72	543	0.32092198581560283
20240121115304241_module-32.csv	30.08903	53	1	32	83	28	0.71225	53	0.92177	3	27	30	15.137	27	0.33333	1	9870608160	21	27	30	4.21429	24	494	46	348	0.20567375886524822
20240121115304241_module-14.csv	1020.21328	8	4	8	99.16667	10	0.35769	114	0.61507	78	59	10	20.851	10	0.33333	1	37565497879	7	58	10	4.45	10	6494	8	274	0.16193853427895982
20240121115304241_module-15.csv	364.47632	14	2	19	93.66667	12	0.39626	113	0.62381	76	49	12	19.563	14	0.33333	1	22637095416	12	49	12	4.35714	12	2986	16	313	0.18498817966903072
20240121115304241_module-21.csv	197.91873	27	1	32	90.66667	16	0.4928	102	0.74381	35	43	16	18.528	15	0.33333	1	21962272728	13	43	16	4.31429	16	2156	22	311	0.183806146572104
20240121115304241_module-22.csv	248.02233	24	1	32	86	20	0.50802	99	0.71012	48	34	20	16.15	22	0.33333	1	8007446960	24	34	20	4.24286	20	2098	23	353	0.208628841607565
20240121115304241_module-35.csv	57.38368	42	1	32	82.25	30	0.5698	89	0.73741	37	27	30	13.834	36	0.25	47	503526984	36	27	30	4.17857	30	600	43	482	0.2848699763593381
20240121115304241_module-42.csv	53.78023	44	1	32	79.66667	37	0.62771	77	0.75727	30	22	37	13.103	38	0.33333	1	34496766	46	22	37	4.14286	35	522	45	459	0.2712765957446808
20240121115304241_module-106.csv	0	112	1	32	51.78333	136	0	125	0	125	1	127	1.684	135	0.2	136	1	127	1	125	3.22143	136	0	112	1428	0.8439716312056738
20240121115304241_module-25.csv	612.42936	11	3	11	84.41667	24	0.56989	88	0.86531	14	31	25	16.079	23	0.25	47	8708405810	22	29	27	4.21429	24	4256	11	327	0.19326241134751773
20240121115304241_module-97.csv	1.26121	78	1	32	74.75	59	0.91026	28	0.90689	4	13	63	9.804	60	0.25	47	2903040	53	13	63	4.05714	55	30	77	619	0.36583924349881797
20240121115304241_module-54.csv	61.45465	41	1	32	73.83333	65	0.69697	55	0.67321	61	12	64	9.249	64	0.33333	1	85802	67	12	64	4.03571	61	430	50	625	0.3693853427895981
20240121115304241_module-62.csv	10.45415	62	1	32	77.91667	44	0.80392	41	0.90353	5	18	50	11.681	45	0.25	47	2402991480	29	18	50	4.12143	41	164	59	505	0.2984633569739953
20240121115304241_module-118.csv	0.62043	91	1	32	70.08333	85	0.85714	35	0.65858	68	7	87	6.045	90	0.25	47	360	91	7	86	3.94286	81	14	88	881	0.5206855791962175
20240121115304241_module-8.csv	1258.27705	6	8	6	102.66667	7	0.30936	117	0.55186	92	67	7	22.157	7	0.33333	1	38792160699	6	66	7	4.48571	7	7586	7	270	0.1595744680851064
20240121115304241_module-26.csv	351.93085	15	3	11	85.83333	21	0.50802	99	0.71012	48	34	20	16.623	20	0.33333	1	23227909272	11	34	20	4.23571	21	3456	13	300	0.1773049645390071
20240121115304241_module-122.csv	0	112	1	32	59.75	125	1	1	0.30779	120	2	120	2.438	122	0.25	47	2	120	2	120	3.56429	126	0	112	1157	0.683806146572104
20240121115304241_module-20.csv	139.91701	31	1	32	84.33333	27	0.46573	105	0.63805	73	32	24	15.06	29	0.33333	1	1122288770	33	32	24	4.2	28	1208	32	439	0.2594562647754137
20240121115304241_module-36.csv	101.75627	34	1	32	84.33333	25	0.61075	83	0.82795	19	31	25	16.565	21	0.33333	1	7435033922	25	31	25	4.21429	24	1032	35	349	0.20626477541371158
20240121115304241_module-56.csv	7.90962	65	1	32	76.66667	51	0.76471	47	0.85945	15	18	50	12.826	41	0.33333	1	54553080	44	18	50	4.07143	51	138	62	509	0.3008274231678487
20240121115304241_module-80.csv	0.9591	82	1	32	75.58333	54	0.95604	18	0.97972	1	14	58	10.375	56	0.25	47	239500800	38	14	58	4.07857	48	22	79	571	0.33747044917257685
20240121115304241_module-126.csv	0.48223	94	1	32	73.91667	64	0.96364	17	0.89931	7	11	67	9.272	63	0.25	47	3991680	51	11	66	4.05	57	14	88	653	0.3859338061465721
20240121115304241_module-70.csv	0.44079	95	1	32	74.16667	62	0.94545	21	0.88234	9	11	67	9.428	62	0.33333	1	806400	60	11	66	4.06429	53	18	82	610	0.3605200945626478
20240121115304241_module-38.csv	44.1809	46	1	32	80	36	0.62055	80	0.76026	27	23	36	13.882	35	0.33333	1	186168288	40	23	36	4.14286	35	550	44	448	0.2647754137115839
20240121115304241_module-31.csv	78.67402	40	1	32	84.33333	25	0.57931	87	0.77677	26	30	27	15.324	26	0.33333	1	1147161120	31	30	26	4.22857	22	962	36	379	0.22399527186761228
20240121115304241_module-83.csv	0.60236	92	1	32	74.66667	60	0.94505	22	0.96846	2	14	58	10.658	54	0.33333	1	101606400	41	14	58	4.04286	60	18	82	562	0.3321513002364066
20240121115304241_module-63.csv	0.64046	88	1	32	71.08333	79	0.85714	35	0.69977	51	8	79	6.892	79	0.25	47	1560	80	8	79	3.97143	76	16	85	810	0.4787234042553192
20240121115304241_module-76.csv	279.3839	21	2	19	71.25	76	0.64286	72	0.65858	68	8	79	6.07	88	0.25	47	361	90	7	86	3.97857	72	1350	29	747	0.44148936170212766
20240121115304241_module-146.csv	5.74719	68	1	32	75.41667	57	0.8381	38	0.88131	10	15	56	11.073	50	0.25	47	83508480	42	15	55	4.05714	55	80	68	578	0.3416075650118203
20240121115304241_module-117.csv	0.66327	87	1	32	71.25	78	0.92857	26	0.75809	28	8	79	7.619	76	0.25	47	2880	79	8	79	3.97857	72	20	80	763	0.4509456264775414
20240121115304241_module-69.csv	0.98458	81	1	32	68.58333	93	0.8	42	0.57059	87	6	92	4.537	102	0.25	47	126	98	6	92	3.89286	93	18	82	941	0.556146572104019
20240121115304241_module-18.csv	81.31027	39	2	19	77.25	49	0.42105	110	0.49129	100	20	43	10.283	58	0.25	47	34478	70	20	43	4.06429	53	670	41	672	0.3971631205673759
20240121115304241_module-67.csv	4.94509	70	1	32	70	86	0.61111	82	0.52506	93	9	75	6.231	87	0.25	47	770	85	9	75	3.90714	90	52	70	892	0.5271867612293144
20240121115304241_module-46.csv	397.84535	13	3	11	80.58333	35	0.44333	108	0.59909	83	25	34	13.901	34	0.25	47	861993	59	24	35	4.13571	37	2768	19	515	0.30437352245862886
20240121115304241_module-12.csv	296.96099	18	4	8	92.66667	13	0.43201	109	0.67104	63	47	13	20.052	11	0.33333	1	31594059624	9	47	13	4.34286	14	2934	17	289	0.17080378250591016
20240121115304241_module-11.csv	311.38677	17	3	11	92.5	14	0.45314	107	0.69901	52	46	14	19.939	12	0.33333	1	19157164158	17	46	14	4.35	13	3198	14	286	0.1690307328605201
20240121115304241_module-41.csv	43.16207	47	1	32	78.08333	43	0.62105	79	0.72465	42	20	43	11.047	51	0.25	47	1757526	56	20	43	4.1	44	470	49	576	0.3404255319148936
20240121115304241_module-123.csv	0.11111	108	1	32	68.33333	94	0.95238	19	0.73175	39	7	87	5.909	92	0.25	47	1440	82	7	86	3.86429	95	4	101	882	0.5212765957446809
20240121115304241_module-64.csv	2.72886	73	1	32	70.58333	81	0.74545	50	0.69569	55	11	67	7.764	74	0.25	47	7920	76	11	66	3.90714	90	46	72	783	0.4627659574468085
20240121115304241_module-29.csv	107.72742	33	1	32	79.41667	38	0.62338	78	0.75205	31	22	37	12.633	42	0.25	47	55970666	43	22	37	4.12857	38	944	37	493	0.291371158392435
20240121115304241_module-0.csv	11.15948	61	1	32	75.16667	58	0.66667	61	0.70104	50	15	56	10.808	53	0.33333	1	489864	61	15	55	4.05	57	156	60	605	0.35756501182033096
20240121115304241_module-34.csv	155.98469	29	3	11	81.66667	33	0.58462	86	0.74696	32	26	33	14.928	30	0.33333	1	858866432	34	26	32	4.17143	33	1362	28	382	0.22576832151300236
20240121115304241_module-43.csv	100.19316	37	1	32	74.08333	63	0.50833	98	0.61091	81	16	55	9.025	65	0.25	47	51625	68	15	55	3.98571	69	798	39	709	0.4190307328605201
20240121115304241_module-116.csv	0.16327	105	1	32	70.41667	83	0.95238	19	0.73175	39	7	87	6.676	82	0.25	47	1440	82	7	86	3.95714	79	8	96	837	0.4946808510638298
20240121115304241_module-39.csv	20.19297	56	1	32	79.41667	38	0.7316	52	0.88261	8	22	37	12.904	40	0.25	47	2653021704	27	22	37	4.12857	38	296	53	465	0.274822695035461
20240121115304241_module-86.csv	0.98619	80	1	32	72.66667	69	0.87273	32	0.81447	21	11	67	8.949	68	0.33333	1	95760	66	11	66	4	67	28	78	647	0.382387706855792
20240121115304241_module-100.csv	0	112	1	32	71.75	73	1	1	0.85919	16	9	75	7.722	75	0.25	47	362880	62	9	75	3.98571	69	0	112	749	0.4426713947990544
20240121115304241_module-90.csv	0.63351	89	1	32	72.33333	70	0.86667	33	0.77815	25	10	73	8.902	69	0.33333	1	20160	71	10	73	4	67	16	85	688	0.4066193853427896
20240121115304241_module-102.csv	0.19172	103	1	32	70.5	82	0.92857	26	0.75809	28	8	79	6.759	81	0.33333	1	5760	77	8	79	3.95	80	4	101	769	0.45449172576832153
20240121115304241_module-52.csv	48.72932	45	2	19	79.33333	40	0.5671	90	0.68415	58	22	37	12.918	39	0.33333	1	12190112	48	22	37	4.12857	38	602	42	494	0.2919621749408983
20240121115304241_module-40.csv	20.86129	55	1	32	77.33333	48	0.69591	57	0.79738	23	19	46	11.257	49	0.33333	1	14968824	47	19	46	4.08571	46	252	55	505	0.2984633569739953
20240121115304241_module-82.csv	0	112	1	32	59.91667	124	0	125	0	125	1	127	2.023	128	0.25	47	1	127	1	125	3.57857	123	0	112	1307	0.7724586288416075
20240121115304241_module-140.csv	0.8	85	1	32	59.16667	127	0.66667	61	0.30898	116	3	115	2.415	123	0.25	47	4	117	3	114	3.52857	127	4	101	1165	0.6885342789598109
20240121115304241_module-72.csv	5.52642	69	1	32	74.5	61	0.78022	44	0.79954	22	14	58	9.635	61	0.33333	1	3755640	52	14	58	4.03571	61	96	67	586	0.3463356973995272
20240121115304241_module-160.csv	0.84438	84	1	32	72.16667	72	0.93333	23	0.83801	18	10	73	8.998	66	0.25	47	120960	65	10	73	3.98571	69	16	85	707	0.4178486997635934
20240121115304241_module-161.csv	0.23097	102	1	32	70.91667	80	0.96429	16	0.78725	24	8	79	6.829	80	0.25	47	10080	75	8	79	3.96429	77	6	100	791	0.46749408983451535
20240121115304241_module-121.csv	0	112	1	32	72.75	68	1	1	0.85919	16	9	75	8.219	72	0.25	47	362880	62	9	75	4.02857	64	0	112	736	0.43498817966903075
20240121115304241_module-19.csv	115.96723	32	2	19	85.66667	22	0.53298	94	0.745	34	34	20	15.924	24	0.33333	1	8223446568	23	34	20	4.22857	22	1298	31	342	0.20212765957446807
20240121115304241_module-128.csv	0.08	109	1	32	65.41667	107	0.93333	23	0.66569	64	6	92	5.377	96	0.25	47	240	94	6	92	3.75	109	2	108	973	0.5750591016548463
20240121115304241_module-44.csv	55.45018	43	1	32	78.25	42	0.63158	75	0.73694	38	20	43	12.214	44	0.25	47	48834288	45	20	43	4.10714	43	726	40	535	0.31619385342789597
20240121115304241_module-51.csv	7.17176	66	1	32	73.25	67	0.69697	55	0.67321	61	12	64	8.953	67	0.25	47	12504	72	12	64	4.00714	66	100	66	727	0.4296690307328605
20240121115304241_module-58.csv	11.83059	60	1	32	77.5	47	0.76608	45	0.87779	11	19	46	11.421	48	0.25	47	211222080	39	19	46	4.08571	46	186	58	525	0.3102836879432624
20240121115304241_module-84.csv	0	112	1	32	65.58333	106	1	1	0.71324	43	6	92	5.368	97	0.25	47	720	86	6	92	3.75714	107	0	112	927	0.5478723404255319
20240121115304241_module-61.csv	13.40265	58	1	32	71.33333	75	0.50909	96	0.47511	105	11	67	7.077	78	0.25	47	420	89	11	66	3.93571	83	130	64	860	0.508274231678487
20240121115304241_module-53.csv	40.72211	48	1	32	75.83333	53	0.61765	81	0.68001	59	17	53	10.368	57	0.33333	1	1623366	57	17	53	4.05	57	416	51	602	0.3557919621749409
20240121115304241_module-92.csv	12.23534	59	1	32	71.25	76	0.69444	58	0.59666	84	9	75	7.299	77	0.25	47	5066	78	9	75	3.96429	77	120	65	803	0.47458628841607564
20240121115304241_module-101.csv	0	112	1	32	59.41667	126	0	125	0	125	1	127	1.896	131	0.25	47	1	127	1	125	3.57143	125	0	112	1314	0.776595744680851
20240121115304241_module-96.csv	0	112	1	32	63.83333	114	1	1	0.46346	109	3	115	3.1	115	0.25	47	6	114	3	114	3.72857	112	0	112	1097	0.6483451536643026
20240121115304241_module-45.csv	30.95163	52	1	32	78.91667	41	0.62857	76	0.74611	33	21	41	12.317	43	0.25	47	7670910	50	21	41	4.12143	41	386	52	549	0.324468085106383
20240121115304241_module-66.csv	35.43718	49	2	19	71.66667	74	0.59091	85	0.66175	66	12	64	8.347	71	0.25	47	10945	74	11	66	3.93571	83	240	56	754	0.44562647754137114
20240121115304241_module-119.csv	4.15843	71	1	32	66.16667	100	0.66667	61	0.47549	103	6	92	4.617	99	0.25	47	50	99	6	92	3.78571	104	42	74	974	0.5756501182033097
20240121115304241_module-88.csv	0.07692	110	1	32	66	103	0.83333	39	0.47366	107	4	106	3.669	111	0.25	47	12	109	4	105	3.80714	99	2	108	1076	0.6359338061465721
20240121115304241_module-152.csv	0	112	1	32	60.08333	123	1	1	0.30779	120	2	120	2.179	126	0.25	47	2	120	2	120	3.57857	123	0	112	1156	0.6832151300236406
20240121115304241_module-149.csv	0.27273	101	1	32	65.41667	107	0.86667	33	0.61814	77	6	92	4.939	98	0.25	47	144	97	6	92	3.75	109	4	101	986	0.58274231678487
20240121115304241_module-55.csv	9.55038	63	1	32	75.41667	56	0.64706	71	0.71239	47	17	53	10.818	52	0.25	47	239184	64	17	53	4.02857	64	146	61	663	0.39184397163120566
20240121115304241_module-37.csv	31.4476	51	1	32	77.58333	46	0.76608	45	0.87779	11	19	46	13.105	37	0.25	47	614568984	35	19	46	4.09286	45	490	47	488	0.28841607565011823
20240121115304241_module-49.csv	214.55875	26	2	19	77.66667	45	0.50952	95	0.6048	82	21	41	10.552	55	0.33333	1	1975926	55	21	41	4.07143	51	1878	25	536	0.31678486997635935
20240121115304241_module-151.csv	0.16327	105	1	32	69.08333	91	0.93333	23	0.66569	64	6	92	6.06	89	0.25	47	240	94	6	92	3.91429	86	8	96	911	0.5384160756501182
20240121115304241_module-68.csv	0.35297	99	1	32	66	102	0.66667	61	0.37893	113	4	106	3.897	110	0.25	47	8	111	4	105	3.80714	99	8	96	1081	0.6388888888888888
20240121115304241_module-110.csv	0.71561	86	1	32	69.16667	90	0.85714	35	0.65858	68	7	87	5.547	95	0.25	47	360	91	7	86	3.9	92	14	88	897	0.5301418439716312
20240121115304241_module-108.csv	0.62267	90	1	32	64.25	111	0.66667	61	0.37893	113	4	106	3.376	112	0.25	47	8	111	4	105	3.73571	111	10	94	1093	0.6459810874704491
20240121115304241_module-112.csv	0	112	1	32	69.58333	89	1	1	0.71324	43	6	92	6.281	86	0.25	47	720	86	6	92	3.93571	83	0	112	875	0.5171394799054374
20240121115304241_module-87.csv	1.53931	76	1	32	68.33333	94	0.64286	72	0.52483	94	8	79	6.621	83	0.25	47	174	96	8	79	3.85	96	20	80	928	0.5484633569739953
20240121115304241_module-50.csv	101.5485	36	1	32	83	28	0.66931	60	0.8769	13	28	28	15.107	28	0.33333	1	3341197608	26	28	28	4.2	28	1122	34	342	0.20212765957446807
20240121115304241_module-153.csv	0	112	1	32	67	97	1	1	0.56839	88	4	106	4.165	105	0.25	47	24	105	4	105	3.85	96	0	112	1006	0.5945626477541371
20240121115304241_module-59.csv	19.12411	57	1	32	75.91667	52	0.63399	74	0.71254	46	18	50	11.51	47	0.25	47	2279766	54	18	50	4.03571	61	240	56	626	0.36997635933806144
20240121115304241_module-77.csv	278.2	22	2	19	57.41667	133	0.33333	116	0.30898	116	4	106	2.466	121	0.25	47	5	116	3	114	3.42857	134	2724	20	1064	0.6288416075650118
20240121115304241_module-129.csv	0	112	1	32	62.16667	117	0	125	0	125	1	127	2.385	124	0.25	47	1	127	1	125	3.68571	116	0	112	1289	0.7618203309692672
20240121115304241_module-120.csv	0.33333	100	1	32	61.33333	121	0.66667	61	0.30898	116	3	115	3.213	114	0.25	47	4	117	3	114	3.62143	121	4	101	1159	0.6849881796690307
20240121115304241_module-162.csv	0.98948	79	1	32	65.25	109	0.66667	61	0.37893	113	4	106	3.047	116	0.25	47	8	111	4	105	3.77857	105	12	93	1077	0.6365248226950354
20240121115304241_module-78.csv	6.59298	67	1	32	66.41667	99	0.53333	93	0.38039	112	6	92	4.138	106	0.25	47	20	108	6	92	3.8	101	62	69	1018	0.6016548463356974
20240121115304241_module-148.csv	0	112	1	32	58.16667	129	0	125	0	125	1	127	1.944	129	0.25	47	1	127	1	125	3.50714	129	0	112	1319	0.7795508274231678
20240121115304241_module-91.csv	0.36364	98	1	32	62.58333	116	0.8	42	0.51861	99	5	103	4.019	109	0.25	47	30	103	5	103	3.64286	120	4	101	1073	0.6341607565011821
20240121115304241_module-95.csv	0.16327	105	1	32	67.58333	96	0.83333	39	0.47366	107	4	106	4.311	103	0.25	47	12	109	4	105	3.87857	94	8	96	1039	0.6140661938534279
20240121115304241_module-71.csv	278	23	2	19	64.25	112	0.6	84	0.56839	88	5	103	4.065	107	0.25	47	25	104	4	105	3.72143	113	1712	27	932	0.5508274231678487
20240121115304241_module-85.csv	0	112	1	32	66.16667	101	1	1	0.56839	88	4	106	4.541	101	0.25	47	24	105	4	105	3.81429	98	0	112	1008	0.5957446808510638
20240121115304241_module-57.csv	3.69742	72	1	32	69.75	87	0.75	48	0.6123	79	8	79	6.565	84	0.25	47	1442	81	8	79	3.91429	86	48	71	845	0.49940898345153667
20240121115304241_module-103.csv	0	112	1	32	62.16667	117	0	125	0	125	1	127	1.666	136	0.25	47	1	127	1	125	3.68571	116	0	112	1301	0.7689125295508275
20240121115304241_module-48.csv	0.07692	110	1	32	64.16667	113	0.9	30	0.58344	86	5	103	4.057	108	0.25	47	48	100	5	103	3.71429	114	2	108	1054	0.6229314420803782
20240121115304241_module-79.csv	32.65335	50	1	32	72.25	71	0.70909	54	0.66175	66	11	67	7.829	73	0.25	47	45410	69	11	66	3.97857	72	286	54	721	0.42612293144208035
20240121115304241_module-65.csv	0	112	1	32	65.66667	105	1	1	0.56839	88	4	106	4.187	104	0.25	47	24	105	4	105	3.79286	103	0	112	1020	0.6028368794326241
20240121115304241_module-104.csv	0	112	1	32	57.5	132	1	1	0.30779	120	2	120	2.314	125	0.25	47	2	120	2	120	3.47143	132	0	112	1173	0.6932624113475178
20240121115304241_module-139.csv	0	112	1	32	57.91667	130	0	125	0	125	1	127	1.906	130	0.25	47	1	127	1	125	3.49286	130	0	112	1322	0.7813238770685579
20240121115304241_module-147.csv	0	112	1	32	60.41667	122	1	1	0.30779	120	2	120	2.589	119	0.25	47	2	120	2	120	3.6	122	0	112	1147	0.6778959810874704
20240121115304241_module-74.csv	0.36905	97	1	32	53.25	135	0	125	0	125	2	120	1.767	134	0.25	47	2	120	1	125	3.27143	135	4	101	1296	0.7659574468085106
20240121115304241_module-130.csv	0	112	1	32	64.41667	110	1	1	0.46346	109	3	115	2.88	117	0.25	47	6	114	3	114	3.75714	107	0	112	1090	0.6442080378250591
20240121115304241_module-89.csv	0.88597	83	1	32	63	115	0	125	0	125	2	120	2.813	118	0.25	47	2	120	1	125	3.70714	115	14	88	1213	0.716903073286052
20240121115304241_module-115.csv	0	112	1	32	58.83333	128	1	1	0.30779	120	2	120	2.569	120	0.25	47	2	120	2	120	3.52857	127	0	112	1159	0.6849881796690307
20240121115304241_module-99.csv	0.49487	93	1	32	65.83333	104	0.73333	51	0.52304	97	6	92	5.742	94	0.25	47	38	101	6	92	3.77143	106	10	94	1003	0.5927895981087471
20240121115304241_module-98.csv	0.4078	96	1	32	70.16667	84	0.90476	29	0.69516	56	7	87	5.98	91	0.25	47	840	84	7	86	3.94286	81	14	88	861	0.5088652482269503
20240121115304241_module-125.csv	0	112	1	32	62.16667	117	0	125	0	125	1	127	1.894	132	0.25	47	1	127	1	125	3.68571	116	0	112	1297	0.766548463356974
20240121115304241_module-159.csv	0	112	1	32	51.78333	136	0	125	0	125	1	127	1.575	137	0.2	136	1	127	1	125	3.22143	136	0	112	1430	0.8451536643026005
20240121115304241_module-145.csv	0	112	1	32	40.5	141	0	125	0	125	1	127	1.051	140	0.2	136	1	127	1	125	2.43571	141	0	112	1443	0.8528368794326241
20240121115304241_module-127.csv	1.49914	77	1	32	69.75	87	0.75	48	0.6123	79	8	79	6.283	85	0.25	47	312	93	8	79	3.91429	86	32	76	868	0.5130023640661938
20240121115304241_module-141.csv	0	112	1	32	47.11667	139	0	125	0	125	1	127	1.401	138	0.2	136	1	127	1	125	2.98571	139	0	112	1437	0.849290780141844
20240121115304241_module-155.csv	0	112	1	32	56.83333	134	0	125	0	125	1	127	2.082	127	0.25	47	1	127	1	125	3.45714	133	0	112	1326	0.7836879432624113
20240121115304241_module-143.csv	0.18182	104	1	32	62.08333	120	0.66667	61	0.30898	116	3	115	3.232	113	0.25	47	4	117	3	114	3.65	119	2	108	1166	0.6891252955082743
20240121115304241_module-142.csv	0	112	1	32	57.75	131	0	125	0	125	1	127	1.828	133	0.25	47	1	127	1	125	3.49286	130	0	112	1326	0.7836879432624113
20240121115304241_module-114.csv	0	112	1	32	43.86667	140	0	125	0	125	1	127	1.044	141	0.2	136	1	127	1	125	2.72857	140	0	112	1442	0.8522458628841607
20240121115304241_module-75.csv	0	112	1	32	50.36667	138	0	125	0	125	1	127	1.386	139	0.2	136	1	127	1	125	3.14286	138	0	112	1436	0.8486997635933806
