# Supplementary material for: Potential Biomarkers for Predicting the Risk of Developing Into Long COVID After COVID‐19 Infection
Source: Immun Inflamm Dis. 2025 Jan 24;13(1):e70137. doi: 10.1002/iid3.70137 (PMC11760981; doi:10.1002/iid3.70137)
Supplement: Supplementary file 5 — Supporting information. [file IID3-13-e70137-s003.csv]

Matching.Attribute	name	selected	shared name
TUBB8B	TUBB8B	FALSE	TUBB8B
TUBB8	TUBB8	FALSE	TUBB8
RGPD2	RGPD2	FALSE	RGPD2
RGPD1	RGPD1	FALSE	RGPD1
SEMG1	SEMG1	FALSE	SEMG1
PI3	PI3	FALSE	PI3
MYCBPAP	MYCBPAP	FALSE	MYCBPAP
LAYN	LAYN	FALSE	LAYN
KIR2DS2	KIR2DS2	FALSE	KIR2DS2
KIR2DL2	KIR2DL2	FALSE	KIR2DL2
LRRC25	LRRC25	FALSE	LRRC25
IQCE	IQCE	FALSE	IQCE
HSFX2	HSFX2	FALSE	HSFX2
HSFX1	HSFX1	FALSE	HSFX1
HLA-DRB4	HLA-DRB4	FALSE	HLA-DRB4
HLA-DQA2	HLA-DQA2	FALSE	HLA-DQA2
MAPK10	MAPK10	FALSE	MAPK10
GUCY2D	GUCY2D	FALSE	GUCY2D
FOSL1	FOSL1	FALSE	FOSL1
FAM110C	FAM110C	FALSE	FAM110C
DDIT4L	DDIT4L	FALSE	DDIT4L
CLEC12B	CLEC12B	FALSE	CLEC12B
CLEC12A	CLEC12A	FALSE	CLEC12A
ID1	ID1	FALSE	ID1
CHRM4	CHRM4	FALSE	CHRM4
LOC100130520	LOC100130520	FALSE	LOC100130520
CD300H	CD300H	FALSE	CD300H
CASQ1	CASQ1	FALSE	CASQ1
ATP1A4	ATP1A4	FALSE	ATP1A4
APOBEC3B	APOBEC3B	FALSE	APOBEC3B
APOBEC3A	APOBEC3A	FALSE	APOBEC3A
RNF34	RNF34	FALSE	RNF34
MN1	MN1	FALSE	MN1
SYN1	SYN1	FALSE	SYN1
HBEGF	HBEGF	FALSE	HBEGF
SEMA6B	SEMA6B	FALSE	SEMA6B
GPAT4	GPAT4	FALSE	GPAT4
SPRY2	SPRY2	FALSE	SPRY2
GRPEL1	GRPEL1	FALSE	GRPEL1
GJB6	GJB6	FALSE	GJB6
POFUT2	POFUT2	FALSE	POFUT2
NECTIN4	NECTIN4	FALSE	NECTIN4
LAMB3	LAMB3	FALSE	LAMB3
GCNT7	GCNT7	FALSE	GCNT7
ERRFI1	ERRFI1	FALSE	ERRFI1
TNFRSF21	TNFRSF21	FALSE	TNFRSF21
MET	MET	FALSE	MET
HOXA5	HOXA5	FALSE	HOXA5
DOK6	DOK6	FALSE	DOK6
CTH	CTH	FALSE	CTH
CLN8	CLN8	FALSE	CLN8
SAR1A	SAR1A	FALSE	SAR1A
CCDC59	CCDC59	FALSE	CCDC59
TNFAIP8L2	TNFAIP8L2	FALSE	TNFAIP8L2
SOX7	SOX7	FALSE	SOX7
FBXL12	FBXL12	FALSE	FBXL12
C14orf119	C14orf119	FALSE	C14orf119
AKAP8	AKAP8	FALSE	AKAP8
SLC6A11	SLC6A11	FALSE	SLC6A11
SHB	SHB	FALSE	SHB
NR4A3	NR4A3	FALSE	NR4A3
MCAM	MCAM	FALSE	MCAM
DUSP4	DUSP4	FALSE	DUSP4
ACKR3	ACKR3	FALSE	ACKR3
RHOV	RHOV	FALSE	RHOV
CCM2L	CCM2L	FALSE	CCM2L
TRIM69	TRIM69	FALSE	TRIM69
FAP	FAP	FALSE	FAP
BNIP5	BNIP5	FALSE	BNIP5
ACOD1	ACOD1	FALSE	ACOD1
MTRNR2L4	MTRNR2L4	FALSE	MTRNR2L4
MTRNR2L9	MTRNR2L9	FALSE	MTRNR2L9
MTRNR2L8	MTRNR2L8	FALSE	MTRNR2L8
MTRNR2L6	MTRNR2L6	FALSE	MTRNR2L6
MTRNR2L3	MTRNR2L3	FALSE	MTRNR2L3
MTRNR2L2	MTRNR2L2	FALSE	MTRNR2L2
MTRNR2L10	MTRNR2L10	FALSE	MTRNR2L10
MTRNR2L1	MTRNR2L1	FALSE	MTRNR2L1
PLS1	PLS1	FALSE	PLS1
FZD6	FZD6	FALSE	FZD6
E2F7	E2F7	FALSE	E2F7
CLDN12	CLDN12	FALSE	CLDN12
CCNE2	CCNE2	FALSE	CCNE2
BRIP1	BRIP1	FALSE	BRIP1
ANLN	ANLN	FALSE	ANLN
MYRF	MYRF	FALSE	MYRF
KRT5	KRT5	FALSE	KRT5
KCNJ10	KCNJ10	FALSE	KCNJ10
ZNF93	ZNF93	FALSE	ZNF93
ZNF90	ZNF90	FALSE	ZNF90
ZNF682	ZNF682	FALSE	ZNF682
KLF2	KLF2	FALSE	KLF2
JUNB	JUNB	FALSE	JUNB
IER2	IER2	FALSE	IER2
SULT1C4	SULT1C4	FALSE	SULT1C4
PAQR5	PAQR5	FALSE	PAQR5
GNA14	GNA14	FALSE	GNA14
MST1R	MST1R	FALSE	MST1R
GLP1R	GLP1R	FALSE	GLP1R
ANO7	ANO7	FALSE	ANO7
RAB19	RAB19	FALSE	RAB19
NOS1AP	NOS1AP	FALSE	NOS1AP
C1orf226	C1orf226	FALSE	C1orf226
