# Supplementary material for: Potential Biomarkers for Predicting the Risk of Developing Into Long COVID After COVID‐19 Infection
Source: Immun Inflamm Dis. 2025 Jan 24;13(1):e70137. doi: 10.1002/iid3.70137 (PMC11760981; doi:10.1002/iid3.70137)
Supplement: Supplementary file 6 — Supporting information. [file IID3-13-e70137-s006.csv]

序号	moduleIDs	Zsummary	eM	MT	ME
1	0	-1.426161741	3	-1.819621306	-0.319621306
53	52	-0.710060194	0.591672779	-0.68046334	-0.384626951
55	54	-0.167244915	0	-0.125433686	-0.125433686
25	24	0.749195615	16.53090069	-3.57082846	4.694621883
49	48	1.016400025	0	0.762300019	0.762300019
40	39	1.491369447	1.213328542	0.81519495	1.421859221
43	42	1.564506979	0.728202144	0.991329698	1.355430771
50	49	1.59919124	0.650022422	1.036887825	1.361899035
56	55	1.665346882	0.092991697	1.225762237	1.272258085
42	41	1.774902916	1.956368125	0.842085156	1.820269218
52	51	1.873922814	0	1.405442111	1.405442111
54	53	2.051558431	0	1.538668823	1.538668823
57	56	2.203581303	0.036626105	1.643529451	1.661842504
20	19	2.304209645	27.45498521	-5.135589069	8.591903536
51	50	2.341440725	0	1.756080544	1.756080544
37	36	2.460412502	1.934026742	1.361802691	2.328816062
47	46	3.076205487	0	2.307154115	2.307154115
48	47	3.249187728	0.02379083	2.430943089	2.442838504
46	45	3.272068023	0.276195428	2.38500216	2.523099874
45	44	3.542639465	0.094289761	2.633407159	2.680552039
35	34	3.561724171	2.932392661	1.938194963	3.404391293
41	40	3.759961065	0.156471922	2.780852818	2.859088779
36	35	4.000371379	5.009090898	1.74800581	4.252551259
44	43	4.042110009	1.259554908	2.71669378	3.346471234
33	32	4.716109345	3.275352882	2.718243788	4.355920229
34	33	5.091938404	1.444446014	3.4578423	4.180065307
32	31	5.529941363	6.505948408	2.520968921	5.773943124
31	30	5.835078956	3.304191461	3.550261352	5.202357082
12	11	6.013720699	53.34552997	-8.826091968	17.84667302
29	28	6.355599707	1.614484487	4.363078659	5.170320902
38	37	6.398007934	2.826665806	4.091839499	5.505172402
27	26	7.01632099	2.026972603	4.755497592	5.768983893
39	38	7.03664794	0.503258335	5.151671371	5.403300538
9	8	7.069301567	106.909262	-21.42533932	32.02929167
24	23	7.16251168	7.600643786	3.471722814	7.272044707
17	16	7.353826378	19.60078964	0.615172374	10.41556719
23	22	8.188253463	30.35268098	-1.446980148	13.72936034
22	21	9.088175386	15.68396601	2.895140037	10.73712304
26	25	9.099472829	11.72428105	3.893534359	9.755674885
30	29	9.14335067	6.542465549	5.221896615	8.49312939
19	18	9.327740503	29.36275641	-0.344883726	14.33649448
10	9	9.448517123	91.9315177	-15.89649158	30.06926727
16	15	9.536189505	31.55299932	-0.7361077	15.04039196
21	20	10.59525511	21.57534004	2.552606319	13.34027634
15	14	11.03748072	21.02852764	3.020978632	13.53524245
28	27	11.43543647	0.781281209	8.381257047	8.771897652
18	17	12.05495953	32.30017881	0.966174948	17.11626435
8	7	14.10011623	123.2623329	-20.24049607	41.39067041
11	10	14.46035142	58.74803129	-3.841744254	25.53227139
13	12	15.47461399	34.57068361	2.963289592	20.2486314
14	13	15.89807972	35.77759369	2.979161368	20.86795822
6	5	16.71602372	140.2766446	-22.53214336	47.60617894
7	6	22.41875811	68.06570933	-0.20235875	33.83049592
4	3	34.76412646	2057.630127	-488.3344368	540.4806265
3	2	38.89061333	2273.668041	-539.2490502	597.5849702
5	4	39.87664625	1476.201172	-339.1428082	398.9577776
2	1	58.83550008	3898.289055	-930.4456386	1018.698889
