# Supplementary material for: Potential Biomarkers for Predicting the Risk of Developing Into Long COVID After COVID‐19 Infection
Source: Immun Inflamm Dis. 2025 Jan 24;13(1):e70137. doi: 10.1002/iid3.70137 (PMC11760981; doi:10.1002/iid3.70137)
Supplement: Supplementary file 7 — Supporting information. [file IID3-13-e70137-s008.csv]

name	Betweenness	Rank_Betweenness	BottleNeck	Rank_BottleNeck	Closeness	Rank_Closeness	ClusteringCoefficient	Rank_ClusteringCoefficient	DMNC	Rank_DMNC	Degree	Rank_Degree	EPC	Rank_EPC	EcCentricity	Rank_EcCentricity	MCC	Rank_MCC	MNC	Rank_MNC	Radiality	Rank_Radiality	Stress	Rank_Stress	秩和	秩和比	操作
20240120173535245_module-1.csv	454.88817	1	32	1	49.5	1	0.28492	51	0.47653	47	47	1	25.56	2	0.5	1	1190398	5	45	2	2.98077	1	1798	1	114	0.1792452830188679
20240120173535245_module-4.csv	277.68732	2	12	2	49	2	0.34396	50	0.53059	46	46	2	26.197	1	0.5	1	1955756	1	46	1	2.96154	2	1400	2	112	0.1761006289308176
20240120173535245_module-3.csv	107.30262	6	4	3	42	6	0.38911	48	0.53309	45	32	6	23.939	7	0.5	1	327078	18	32	6	2.69231	6	670	6	158	0.24842767295597484
20240120173535245_module-2.csv	211.30397	3	4	3	45.5	3	0.34818	49	0.55677	43	39	3	25.263	4	0.5	1	640556	12	37	4	2.82692	3	1108	3	131	0.2059748427672956
20240120173535245_module-7.csv	88.40539	7	1	7	42	6	0.49395	42	0.67672	30	32	6	24.206	6	0.5	1	1189974	6	32	6	2.69231	6	534	7	130	0.20440251572327045
20240120173535245_module-26.csv	122.45053	4	1	7	45	4	0.42959	47	0.62284	37	38	4	25.386	3	0.5	1	1675764	2	38	3	2.80769	4	834	4	120	0.18867924528301888
20240120173535245_module-14.csv	109.04169	5	1	7	44.5	5	0.43994	45	0.6323	36	37	5	25.11	5	0.5	1	1668096	3	37	4	2.78846	5	774	5	126	0.19811320754716982
20240120173535245_module-5.csv	53.75323	10	2	5	39	12	0.43875	46	0.56781	42	27	10	22.435	13	0.33333	47	320808	19	27	10	2.53846	13	394	10	237	0.37264150943396224
20240120173535245_module-17.csv	11.98389	18	1	7	36	17	0.67895	34	0.79221	11	20	17	21.164	17	0.5	1	477480	14	20	17	2.46154	17	132	17	187	0.2940251572327044
20240120173535245_module-28.csv	12.4416	17	1	7	35	20	0.64052	36	0.71988	21	18	20	19.709	22	0.5	1	93840	25	18	20	2.42308	20	110	19	228	0.3584905660377358
20240120173535245_module-16.csv	33.12302	14	1	7	39.5	10	0.60969	38	0.78903	13	27	10	23.524	10	0.5	1	1631112	4	27	10	2.59615	10	298	13	140	0.22012578616352202
20240120173535245_module-23.csv	10.12565	19	1	7	35.5	19	0.69006	32	0.79068	12	19	19	20.393	18	0.5	1	362040	17	19	19	2.44231	19	112	18	200	0.31446540880503143
20240120173535245_module-8.csv	23.30614	15	1	7	37.5	14	0.62451	37	0.7651	16	23	14	21.243	15	0.5	1	732984	11	23	14	2.51923	14	202	15	173	0.2720125786163522
20240120173535245_module-19.csv	6.80013	23	1	7	34	22	0.71667	26	0.77178	14	16	22	19.818	21	0.5	1	126840	23	16	22	2.38462	22	96	21	224	0.3522012578616352
20240120173535245_module-25.csv	4.1362	26	1	7	33.5	26	0.7619	22	0.80119	8	15	26	18.124	28	0.5	1	52824	26	15	26	2.36538	26	50	30	252	0.39622641509433965
20240120173535245_module-12.csv	37.3625	12	1	7	39	12	0.53846	41	0.68799	27	26	13	22.705	12	0.5	1	770400	10	26	13	2.57692	12	324	12	172	0.27044025157232704
20240120173535245_module-56.csv	0.25511	44	1	7	29.5	43	0.85714	9	0.65858	32	7	43	11.688	43	0.5	1	288	43	7	43	2.21154	43	6	44	395	0.6210691823899371
20240120173535245_module-13.csv	39.33947	11	2	5	39.5	10	0.54131	40	0.70054	26	27	10	23.298	11	0.5	1	1024584	8	27	10	2.59615	10	342	11	153	0.24056603773584906
20240120173535245_module-24.csv	4.05937	28	1	7	29.5	43	0.71429	27	0.54881	44	7	43	11.024	44	0.5	1	102	44	7	43	2.21154	43	30	35	402	0.6320754716981132
20240120173535245_module-20.csv	6.95348	22	1	7	34	22	0.70833	30	0.76281	18	16	22	18.753	26	0.5	1	46320	27	16	22	2.38462	22	70	23	242	0.3805031446540881
20240120173535245_module-10.csv	2.52302	33	1	7	33	29	0.79121	17	0.8108	5	14	29	19.211	24	0.5	1	125280	24	14	29	2.34615	29	50	30	257	0.40408805031446543
20240120173535245_module-11.csv	8.16845	21	1	7	36	17	0.74211	25	0.8659	3	20	17	21.211	16	0.5	1	1181640	7	20	17	2.46154	17	110	19	167	0.26257861635220126
20240120173535245_module-18.csv	13.35524	16	1	7	36.5	16	0.68095	33	0.80828	6	21	16	21.39	14	0.5	1	451440	16	21	16	2.48077	16	146	16	173	0.2720125786163522
20240120173535245_module-35.csv	2.42527	34	1	7	33	29	0.78022	19	0.79954	9	14	29	17.884	29	0.5	1	38400	30	14	29	2.34615	29	52	29	274	0.4308176100628931
20240120173535245_module-44.csv	0.86541	40	1	7	30	42	0.78571	18	0.64146	34	8	42	13.324	42	0.5	1	504	42	8	42	2.23077	41	24	38	389	0.6116352201257862
20240120173535245_module-40.csv	5.80674	24	1	7	33.5	26	0.71429	27	0.75111	20	15	26	17.597	30	0.5	1	42240	28	15	26	2.36538	26	60	26	267	0.419811320754717
20240120173535245_module-42.csv	0.96072	39	1	7	31	34	0.84444	10	0.7582	19	10	34	15.226	36	0.5	1	15360	34	10	34	2.26923	33	26	37	318	0.5
20240120173535245_module-0.csv	0	51	1	7	27	50	1	1	0.46346	49	3	49	5.767	50	0.33333	47	6	49	3	49	2.07692	51	0	51	504	0.7924528301886793
20240120173535245_module-29.csv	1.42062	36	1	7	31	34	0.8	16	0.71829	22	10	34	14.124	39	0.5	1	2280	39	10	34	2.26923	33	18	42	337	0.529874213836478
20240120173535245_module-33.csv	8.19031	20	1	7	33.5	26	0.67619	35	0.71106	25	15	26	18.439	27	0.5	1	22164	32	15	26	2.36538	26	92	22	273	0.42924528301886794
20240120173535245_module-30.csv	1.02246	38	1	7	30.5	39	0.83333	11	0.71599	23	9	39	13.775	41	0.5	1	3000	37	9	39	2.25	38	20	40	353	0.5550314465408805
20240120173535245_module-6.csv	68.67428	9	1	7	41	8	0.44138	44	0.59183	39	30	8	23.913	8	0.5	1	203478	22	30	8	2.65385	8	498	8	170	0.2672955974842767
20240120173535245_module-34.csv	1.97951	35	1	7	32.5	32	0.80769	15	0.80471	7	13	32	16.776	32	0.5	1	41040	29	13	32	2.32692	32	30	35	289	0.45440251572327045
20240120173535245_module-47.csv	0.05405	48	1	7	28	48	0.83333	11	0.47366	48	4	48	6.794	48	0.5	1	12	48	4	48	2.15385	47	2	47	449	0.7059748427672956
20240120173535245_module-22.csv	3.46705	31	1	7	34	22	0.80833	14	0.8705	1	16	22	19.545	23	0.5	1	640080	13	16	22	2.38462	22	58	27	205	0.3223270440251572
20240120173535245_module-36.csv	0.68089	42	1	7	31	34	0.88889	6	0.7981	10	10	34	15.281	35	0.5	1	25200	31	10	34	2.26923	33	22	39	306	0.4811320754716981
20240120173535245_module-31.csv	4.10397	27	1	7	33	29	0.74725	24	0.76576	15	14	29	17.339	31	0.5	1	19320	33	14	29	2.34615	29	54	28	282	0.44339622641509435
20240120173535245_module-49.csv	0.69691	41	1	7	30.5	39	0.83333	11	0.71599	23	9	39	14.579	37	0.5	1	2400	38	9	39	2.25	38	12	43	356	0.559748427672956
20240120173535245_module-55.csv	0.16517	45	1	7	29	45	0.86667	8	0.61814	38	6	45	10.47	45	0.5	1	96	45	6	45	2.19231	45	4	46	415	0.6525157232704403
20240120173535245_module-37.csv	2.77407	32	1	7	31	34	0.71111	29	0.63848	35	10	34	15.629	34	0.5	1	612	41	10	34	2.26923	33	42	32	346	0.5440251572327044
20240120173535245_module-21.csv	73.38685	8	1	7	41	8	0.48276	43	0.64731	33	30	8	23.889	9	0.5	1	470064	15	30	8	2.65385	8	488	9	157	0.2468553459119497
20240120173535245_module-32.csv	35.3746	13	1	7	37	15	0.5671	39	0.68415	28	22	15	20.372	19	0.5	1	272214	20	22	15	2.5	15	216	14	201	0.3160377358490566
20240120173535245_module-9.csv	5.80598	25	1	7	35	20	0.77124	21	0.8668	2	18	20	20.336	20	0.5	1	944640	9	18	20	2.42308	20	70	23	188	0.29559748427672955
20240120173535245_module-43.csv	3.6192	29	1	7	34	22	0.775	20	0.8346	4	16	22	19.069	25	0.5	1	217560	21	16	22	2.38462	22	66	25	220	0.34591194968553457
20240120173535245_module-51.csv	1.3306	37	1	7	31	34	0.75556	23	0.67839	29	10	34	13.815	40	0.5	1	1848	40	10	34	2.26923	33	34	34	346	0.5440251572327044
20240120173535245_module-41.csv	0.06897	47	1	7	28.5	46	0.9	4	0.58344	40	5	46	9.257	46	0.5	1	48	46	5	46	2.17308	46	2	47	422	0.6635220125786163
20240120173535245_module-27.csv	0.16497	46	1	7	28.33333	47	0.9	4	0.58344	40	5	46	9.206	47	0.33333	47	48	46	5	46	2.15385	47	6	44	467	0.7342767295597484
20240120173535245_module-45.csv	0.55589	43	1	7	30.5	39	0.88889	6	0.76373	17	9	39	14.247	38	0.5	1	10800	35	9	39	2.25	38	20	40	342	0.5377358490566038
20240120173535245_module-15.csv	3.53121	30	1	7	31.33333	33	0.69697	31	0.67321	31	12	33	16.321	33	0.33333	47	6888	36	12	33	2.23077	41	40	33	388	0.610062893081761
20240120173535245_module-39.csv	0	51	1	7	27.5	49	1	1	0.46346	49	3	49	6.597	49	0.5	1	6	49	3	49	2.13462	49	0	51	454	0.7138364779874213
20240120173535245_module-48.csv	0.05405	48	1	7	26.66667	52	0	52	0	52	2	51	4.498	52	0.33333	47	2	51	1	52	2.07692	51	2	47	562	0.8836477987421384
20240120173535245_module-38.csv	0	51	1	7	26.83333	51	1	1	0.30779	51	2	51	5.253	51	0.33333	47	2	51	2	51	2.09615	50	0	51	513	0.8066037735849056
20240120173535245_module-52.csv	0.05405	48	1	7	26.66667	52	0	52	0	52	2	51	4.391	53	0.33333	47	2	51	1	52	2.07692	51	2	47	563	0.8852201257861635
