# Supplementary material for: Potential Biomarkers for Predicting the Risk of Developing Into Long COVID After COVID‐19 Infection
Source: Immun Inflamm Dis. 2025 Jan 24;13(1):e70137. doi: 10.1002/iid3.70137 (PMC11760981; doi:10.1002/iid3.70137)
Supplement: Supplementary file 8 — Supporting information. [file IID3-13-e70137-s013.xlsx]

## Sheet: Sheet1
TOP2A
MELK
CDC6
DEPDC1B
MCM10
IGHG1
KIF11
DLGAP5
CDCA2
CEP55
CDCA5
KIFC1
CDC20
BIRC5
XPO7
CAV1
KIF2A
CYP4F3
ZBTB38
IGHG2
EFR3A
SLC1A4
LTBP1
ELOVL7
BAMBI
IGHG4
TRIM58
SLFN5
OLR1
BPI
ERG
RNASE1
SERPING1
SIGLEC1
FOLR2
KLF16
TNFRSF14
PLA2G15
HBA1
TMEM175
TRMT61A
ZBTB45
SLC2A6
VPS28
SPATA2L
ENHO
CLEC10A
PPDPF
YIPF2
HAGHL
OGFOD2
PARD6A
TP53I11
SIL1
SPNS3
GRAP
RASA4
HBB
XRRA1
DRAP1
KCNH3
GP9
CCR7
HLA-DQB1
HBEGF
TNFRSF21
FZD6
