# Supplementary material for: Potential Biomarkers for Predicting the Risk of Developing Into Long COVID After COVID‐19 Infection
Source: Immun Inflamm Dis. 2025 Jan 24;13(1):e70137. doi: 10.1002/iid3.70137 (PMC11760981; doi:10.1002/iid3.70137)
Supplement: Supplementary file 9 — Supporting information. [file IID3-13-e70137-s014.txt]

category	subcategory	ID	Description	GeneRatio	BgRatio	pvalue	p.adjust	qvalue	geneID	Count
Organismal Systems	Immune system	hsa04660	T cell receptor signaling pathway	9/163	121/8659	0.000443987470241787	0.0671036302707834	0.0614220872043784	PIK3R3/VAV2/PAK4/NFATC1/ITK/RASGRP1/PAK6/MAP3K8/FYN	9
Organismal Systems	Development and regeneration	hsa04360	Axon guidance	11/163	182/8659	0.000626856330754727	0.0671036302707834	0.0614220872043784	LIMK1/PIK3R3/EPHA2/EPHB2/PLCG2/PAK4/ABLIM1/PAK6/FYN/NTN4/PARD6A	11
Cellular Processes	Transport and catabolism	hsa04144	Endocytosis	13/163	250/8659	0.000851491848602685	0.0671036302707834	0.0614220872043784	ASAP2/RUFY2/EHD2/RAB11FIP5/AGAP6/PSD3/DNM1/VPS28/RABEP1/RAB11FIP1/FOLR2/PARD6A/WIPF2	13
Environmental Information Processing	Signal transduction	hsa04012	ErbB signaling pathway	7/163	85/8659	0.0010609269608029	0.0671036302707834	0.0614220872043784	PIK3R3/PLCG2/PAK4/PAK6/CRK/HBEGF/CDKN1A	7
Environmental Information Processing	Signal transduction	hsa04014	Ras signaling pathway	12/163	236/8659	0.00162917383950754	0.0824361962790815	0.075456472566665	RASA4/GNB3/HTR7/GRIN1/PIK3R3/EPHA2/FLT1/PLCG2/PAK4/RASGRP1/PAK6/EXOC2	12
Human Diseases	Infectious disease: viral	hsa05167	Kaposi sarcoma-associated herpesvirus infection	10/163	194/8659	0.00358244115340572	0.138510674333657	0.126783225934697	MICA/GNB3/TCF7L2/PIK3R3/PLCG2/NFATC1/TCF7/C3/UBB/CDKN1A	10
Human Diseases	Cancer: specific types	hsa05213	Endometrial cancer	5/163	58/8659	0.00455832129482312	0.138510674333657	0.126783225934697	TCF7L2/AXIN1/PIK3R3/TCF7/CDKN1A	5
Human Diseases	Cardiovascular disease	hsa05412	Arrhythmogenic right ventricular cardiomyopathy	6/163	84/8659	0.0049209567463341	0.138510674333657	0.126783225934697	SGCD/TCF7L2/ITGA7/DSC2/TCF7/DAG1	6
Human Diseases	Cancer: specific types	hsa05216	Thyroid cancer	4/163	37/8659	0.00492725718973482	0.138510674333657	0.126783225934697	TCF7L2/PAX8/TCF7/CDKN1A	4
Environmental Information Processing	Signal transduction	hsa04015	Rap1 signaling pathway	10/163	210/8659	0.00624061771254643	0.149201630594868	0.136568998256172	GRIN1/ADCY6/PIK3R3/EPHA2/FLT1/P2RY1/VAV2/PLCB1/CRK/PARD6A	10
Human Diseases	Cancer: specific types	hsa05217	Basal cell carcinoma	5/163	63/8659	0.00648702741716817	0.149201630594868	0.136568998256172	WNT2B/TCF7L2/AXIN1/TCF7/CDKN1A	5
Organismal Systems	Immune system	hsa04611	Platelet activation	7/163	124/8659	0.00880641997518762	0.162216956993575	0.148482340497552	ADCY6/PIK3R3/P2RY1/PLCG2/PLCB1/RASGRP1/FYN	7
Human Diseases	Endocrine and metabolic disease	hsa04934	Cushing syndrome	8/163	155/8659	0.0088267059657647	0.162216956993575	0.148482340497552	WNT2B/TCF7L2/ADCY6/AXIN1/PLCB1/TCF7/WDR5/CDKN1A	8
Human Diseases	Cancer: specific types	hsa05211	Renal cell carcinoma	5/163	69/8659	0.00948146231497067	0.162216956993575	0.148482340497552	PIK3R3/PAK4/PAK6/CRK/CDKN1A	5
Organismal Systems	Immune system	hsa04666	Fc gamma R-mediated phagocytosis	6/163	97/8659	0.00980479096320924	0.162216956993575	0.148482340497552	ASAP2/LIMK1/PIK3R3/VAV2/PLCG2/CRK	6
Organismal Systems	Immune system	hsa04062	Chemokine signaling pathway	9/163	192/8659	0.0102587798889218	0.162216956993575	0.148482340497552	GNB3/ADCY6/PIK3R3/VAV2/PLCG2/PLCB1/ITK/CCR7/CRK	9
Organismal Systems	Immune system	hsa04650	Natural killer cell mediated cytotoxicity	7/163	132/8659	0.0121793367662066	0.181257188344133	0.165910469880213	MICA/KIR2DL1/PIK3R3/VAV2/PLCG2/NFATC1/FYN	7
Human Diseases	Cancer: specific types	hsa05225	Hepatocellular carcinoma	8/163	168/8659	0.0139122479117468	0.195544373426219	0.178987984829491	WNT2B/TCF7L2/AXIN1/PIK3R3/PLCG2/NFE2L2/TCF7/CDKN1A	8
Environmental Information Processing	Signal transduction	hsa04310	Wnt signaling pathway	8/163	174/8659	0.0168708720674164	0.224648980687176	0.205628357608399	CXXC4/WNT2B/TCF7L2/AXIN1/PLCB1/NFATC1/TCF7/ZNRF3	8
Human Diseases	Infectious disease: viral	hsa05170	Human immunodeficiency virus 1 infection	9/163	212/8659	0.0185848881796937	0.235098835473125	0.215193442080664	GNB3/LIMK1/PIK3R3/PLCG2/PAK4/NFATC1/PAK6/DDB1/CRK	9
Human Diseases	Cancer: specific types	hsa05210	Colorectal cancer	5/163	86/8659	0.0228132811766368	0.274845720842338	0.251575030519303	TCF7L2/AXIN1/PIK3R3/TCF7/CDKN1A	5
NA	NA	hsa04148	Efferocytosis	7/163	156/8659	0.0277734347299492	0.319394499394416	0.292351944525781	DUSP2/PANX1/GAS6/PLA2G15/NFATC1/DUSP16/CRK	7
Human Diseases	Cancer: overview	hsa05202	Transcriptional misregulation in cancer	8/163	193/8659	0.0292163773976329	0.321380151373962	0.294169474941841	HHEX/PAX8/FLT1/PROM1/MYCN/ERG/BCL11B/CDKN1A	8
Cellular Processes	Cellular community - eukaryotes	hsa04520	Adherens junction	5/163	93/8659	0.0306948279180177	0.323574644302436	0.296178164121223	NECTIN1/TCF7L2/SSX2IP/TCF7/FYN	5
Human Diseases	Cancer: specific types	hsa05215	Prostate cancer	5/163	97/8659	0.0358813537981333	0.351432430820124	0.321677282215217	TCF7L2/PIK3R3/ERG/TCF7/CDKN1A	5
Human Diseases	Cardiovascular disease	hsa05416	Viral myocarditis	4/163	67/8659	0.03713095102943	0.351432430820124	0.321677282215217	SGCD/HLA-DQB1/FYN/DAG1	4
Cellular Processes	Cellular community - eukaryotes	hsa04510	Focal adhesion	8/163	203/8659	0.0377454085780589	0.351432430820124	0.321677282215217	ITGA7/PIK3R3/FLT1/VAV2/PAK4/PAK6/FYN/CRK	8
Organismal Systems	Immune system	hsa04664	Fc epsilon RI signaling pathway	4/163	68/8659	0.0388937077587489	0.351432430820124	0.321677282215217	PIK3R3/VAV2/PLCG2/FYN	4
Organismal Systems	Endocrine system	hsa04916	Melanogenesis	5/163	101/8659	0.0415786987133325	0.362738302568039	0.332025906240768	WNT2B/TCF7L2/ADCY6/PLCB1/TCF7	5
Human Diseases	Infectious disease: bacterial	hsa05135	Yersinia infection	6/163	137/8659	0.0444777263971969	0.374477869953168	0.342771505677957	LIMK1/PIK3R3/VAV2/NFATC1/CRK/WIPF2	6
Metabolism	Carbohydrate metabolism	hsa00562	Inositol phosphate metabolism	4/163	73/8659	0.0484158897018872	0.374477869953168	0.342771505677957	PLCH2/PLCG2/PLCB1/ITPKB	4
Human Diseases	Drug resistance: antineoplastic	hsa01524	Platinum drug resistance	4/163	73/8659	0.0484158897018872	0.374477869953168	0.342771505677957	PIK3R3/TOP2A/POLH/CDKN1A	4
Metabolism	Metabolism of cofactors and vitamins	hsa00785	Lipoic acid metabolism	2/163	19/8659	0.0488449395591088	0.374477869953168	0.342771505677957	LIPT2/DBT	2
Environmental Information Processing	Signal transduction	hsa04066	HIF-1 signaling pathway	5/163	109/8659	0.0545332866166783	0.402516960497683	0.368436577114584	TF/PIK3R3/FLT1/PLCG2/CDKN1A	5
Human Diseases	Cancer: specific types	hsa05224	Breast cancer	6/163	147/8659	0.0588707073231745	0.402516960497683	0.368436577114584	WNT2B/TCF7L2/AXIN1/PIK3R3/TCF7/CDKN1A	6
Organismal Systems	Immune system	hsa04612	Antigen processing and presentation	4/163	78/8659	0.0591134026588303	0.402516960497683	0.368436577114584	HLA-DQB1/KIR2DL1/IFI30/NFYB	4
Environmental Information Processing	Signal transduction	hsa04072	Phospholipase D signaling pathway	6/163	148/8659	0.0604468786236376	0.402516960497683	0.368436577114584	ADCY6/PIK3R3/DNM1/PLCG2/PLCB1/FYN	6
Organismal Systems	Nervous system	hsa04725	Cholinergic synapse	5/163	113/8659	0.0617964763743909	0.402516960497683	0.368436577114584	GNB3/ADCY6/PIK3R3/PLCB1/FYN	5
Human Diseases	Cancer: specific types	hsa05226	Gastric cancer	6/163	149/8659	0.0620480690095243	0.402516960497683	0.368436577114584	WNT2B/TCF7L2/AXIN1/PIK3R3/TCF7/CDKN1A	6
Metabolism	Global and overview maps	hsa01240	Biosynthesis of cofactors	6/163	153/8659	0.06870316251087	0.434547502881253	0.397755151378721	OXSM/LIPT2/NADK2/PMM2/ASPDH/FLAD1	6
Organismal Systems	Immune system	hsa04662	B cell receptor signaling pathway	4/163	84/8659	0.0734737140487749	0.45206967938733	0.413793756876274	PIK3R3/VAV2/PLCG2/NFATC1	4
Organismal Systems	Endocrine system	hsa04935	Growth hormone synthesis, secretion and action	5/163	120/8659	0.0757626682682908	0.45206967938733	0.413793756876274	ADCY6/PIK3R3/PLCG2/PLCB1/CRK	5
Organismal Systems	Excretory system	hsa04961	Endocrine and other factor-regulated calcium reabsorption	3/163	53/8659	0.0775446725304318	0.45206967938733	0.413793756876274	ADCY6/DNM1/PLCB1	3
Organismal Systems	Sensory system	hsa04742	Taste transduction	4/163	86/8659	0.0786208138064921	0.45206967938733	0.413793756876274	GNB3/ADCY6/P2RY1/PLCB1	4
Human Diseases	Infectious disease: bacterial	hsa05131	Shigellosis	8/163	247/8659	0.0943809501436859	0.52567665126596	0.481168559511176	BNIP3/NOD1/PIK3R3/PLCG2/PLCB1/CRK/C3/UBB	8
Organismal Systems	Endocrine system	hsa04923	Regulation of lipolysis in adipocytes	3/163	58/8659	0.0955775729574473	0.52567665126596	0.481168559511176	ADCY6/PIK3R3/LIPE	3
Environmental Information Processing	Signal transduction	hsa04020	Calcium signaling pathway	8/163	253/8659	0.104621367070539	0.556816096128399	0.509671483870388	HTR7/GRIN1/FLT1/PLCG2/PLCB1/MCU/NFATC1/ITPKB	8
Environmental Information Processing	Signal transduction	hsa04070	Phosphatidylinositol signaling system	4/163	97/8659	0.10998273814408	0.556816096128399	0.509671483870388	PIK3R3/PLCG2/PLCB1/ITPKB	4
Organismal Systems	Environmental adaptation	hsa04713	Circadian entrainment	4/163	97/8659	0.10998273814408	0.556816096128399	0.509671483870388	GNB3/GRIN1/ADCY6/PLCB1	4
Human Diseases	Drug resistance: antineoplastic	hsa01522	Endocrine resistance	4/163	98/8659	0.113077431333974	0.556816096128399	0.509671483870388	ADCY6/PIK3R3/HBEGF/CDKN1A	4
Organismal Systems	Sensory system	hsa04750	Inflammatory mediator regulation of TRP channels	4/163	98/8659	0.113077431333974	0.556816096128399	0.509671483870388	ADCY6/PIK3R3/PLCG2/PLCB1	4
Environmental Information Processing	Signal transduction	hsa04010	MAPK signaling pathway	9/163	301/8659	0.114444415014533	0.556816096128399	0.509671483870388	DUSP2/EPHA2/FLT1/NFATC1/DUSP16/RASGRP1/DAXX/MAP3K8/CRK	9
Human Diseases	Endocrine and metabolic disease	hsa04933	AGE-RAGE signaling pathway in diabetic complications	4/163	100/8659	0.11938158342888	0.569878124669936	0.521627574068591	PIK3R3/PLCG2/PLCB1/NFATC1	4
Human Diseases	Cardiovascular disease	hsa05414	Dilated cardiomyopathy	4/163	103/8659	0.129116458073189	0.577683844139102	0.528772397381329	SGCD/ADCY6/ITGA7/DAG1	4
Human Diseases	Cancer: specific types	hsa05221	Acute myeloid leukemia	3/163	67/8659	0.131790987393859	0.577683844139102	0.528772397381329	TCF7L2/PIK3R3/TCF7	3
Human Diseases	Infectious disease: viral	hsa05163	Human cytomegalovirus infection	7/163	225/8659	0.13193266278368	0.577683844139102	0.528772397381329	GNB3/ADCY6/PIK3R3/PLCB1/NFATC1/CRK/CDKN1A	7
Human Diseases	Neurodegenerative disease	hsa05017	Spinocerebellar ataxia	5/163	143/8659	0.132388882675185	0.577683844139102	0.528772397381329	GRIN1/PIK3R3/PLCB1/MCU/TWNK	5
Organismal Systems	Immune system	hsa04625	C-type lectin receptor signaling pathway	4/163	104/8659	0.132433450435051	0.577683844139102	0.528772397381329	CD209/PIK3R3/PLCG2/NFATC1	4
Organismal Systems	Endocrine system	hsa04928	Parathyroid hormone synthesis, secretion and action	4/163	106/8659	0.139171974987419	0.593760694448152	0.543488049838126	ADCY6/PLCB1/HBEGF/CDKN1A	4
Cellular Processes	Cell motility	hsa04810	Regulation of actin cytoskeleton	7/163	229/8659	0.140812812912605	0.593760694448152	0.543488049838126	LIMK1/ITGA7/PIK3R3/VAV2/PAK4/PAK6/CRK	7
Human Diseases	Infectious disease: bacterial	hsa05120	Epithelial cell signaling in Helicobacter pylori infection	3/163	70/8659	0.144795246141386	0.600544217602797	0.549697224350387	NOD1/PLCG2/HBEGF	3
Metabolism	Metabolism of cofactors and vitamins	hsa00760	Nicotinate and nicotinamide metabolism	2/163	37/8659	0.153327254951146	0.605743242722002	0.554456057411444	NADK2/ASPDH	2
Human Diseases	Cancer: specific types	hsa05223	Non-small cell lung cancer	3/163	72/8659	0.153691323854075	0.605743242722002	0.554456057411444	PIK3R3/PLCG2/CDKN1A	3
Organismal Systems	Endocrine system	hsa04918	Thyroid hormone synthesis	3/163	75/8659	0.16734728681926	0.605743242722002	0.554456057411444	ADCY6/PAX8/PLCB1	3
Human Diseases	Cancer: specific types	hsa05214	Glioma	3/163	75/8659	0.16734728681926	0.605743242722002	0.554456057411444	PIK3R3/PLCG2/CDKN1A	3
Cellular Processes	Cell growth and death	hsa04218	Cellular senescence	5/163	156/8659	0.170892921786023	0.605743242722002	0.554456057411444	PIK3R3/MCU/NFATC1/RAD9B/CDKN1A	5
Organismal Systems	Immune system	hsa04670	Leukocyte transendothelial migration	4/163	115/8659	0.171099111624013	0.605743242722002	0.554456057411444	PIK3R3/VAV2/PLCG2/ITK	4
Organismal Systems	Nervous system	hsa04724	Glutamatergic synapse	4/163	115/8659	0.171099111624013	0.605743242722002	0.554456057411444	GNB3/GRIN1/ADCY6/PLCB1	4
Organismal Systems	Nervous system	hsa04726	Serotonergic synapse	4/163	115/8659	0.171099111624013	0.605743242722002	0.554456057411444	TPH1/GNB3/HTR7/PLCB1	4
Human Diseases	Infectious disease: bacterial	hsa05133	Pertussis	3/163	76/8659	0.171976862880551	0.605743242722002	0.554456057411444	NOD1/SERPING1/C3	3
Human Diseases	Cancer: specific types	hsa05220	Chronic myeloid leukemia	3/163	76/8659	0.171976862880551	0.605743242722002	0.554456057411444	PIK3R3/CRK/CDKN1A	3
Environmental Information Processing	Signal transduction	hsa04390	Hippo signaling pathway	5/163	157/8659	0.174022348438142	0.605743242722002	0.554456057411444	WNT2B/TCF7L2/AXIN1/TCF7/PARD6A	5
Human Diseases	Infectious disease: bacterial	hsa05100	Bacterial invasion of epithelial cells	3/163	77/8659	0.17664292788095	0.605743242722002	0.554456057411444	PIK3R3/DNM1/CRK	3
Environmental Information Processing	Signaling molecules and interaction	hsa04514	Cell adhesion molecules	5/163	158/8659	0.17717391289102	0.605743242722002	0.554456057411444	NECTIN1/HLA-DQB1/NFASC/PTPRS/SIGLEC1	5
Human Diseases	Cancer: specific types	hsa05219	Bladder cancer	2/163	41/8659	0.180105446273525	0.606815192079622	0.555437246754803	HBEGF/CDKN1A	2
Human Diseases	Drug resistance: antineoplastic	hsa01521	EGFR tyrosine kinase inhibitor resistance	3/163	79/8659	0.186079040917623	0.606815192079622	0.555437246754803	PIK3R3/PLCG2/GAS6	3
Human Diseases	Immune disease	hsa05332	Graft-versus-host disease	2/163	42/8659	0.186909078012877	0.606815192079622	0.555437246754803	HLA-DQB1/KIR2DL1	2
Human Diseases	Infectious disease: bacterial	hsa05132	Salmonella infection	7/163	249/8659	0.189290110808066	0.606815192079622	0.555437246754803	NOD1/MYO6/TCF7L2/TCF7/DYNLT1/EXOC2/RILP	7
Human Diseases	Cancer: overview	hsa05205	Proteoglycans in cancer	6/163	205/8659	0.189479842586127	0.606815192079622	0.555437246754803	WNT2B/PIK3R3/VAV2/PLCG2/HBEGF/CDKN1A	6
Cellular Processes	Transport and catabolism	hsa04140	Autophagy - animal	5/163	165/8659	0.199822797441249	0.631939596907951	0.578434413645722	BNIP3/PIK3R3/UVRAG/DEPTOR/UBB	5
Cellular Processes	Transport and catabolism	hsa04146	Peroxisome	3/163	83/8659	0.205329297967909	0.641337189949148	0.587036329472905	PEX5/PEX11G/PXMP2	3
Genetic Information Processing	Chromosome	hsa03083	Polycomb repressive complex	3/163	84/8659	0.210212838113062	0.648583512714692	0.59366911918965	USP45/FOXK2/WDR5	3
Metabolism	Glycan biosynthesis and metabolism	hsa00514	Other types of O-glycan biosynthesis	2/163	47/8659	0.221390443967436	0.666806932425728	0.610349594897692	GXYLT1/POMT2	2
Organismal Systems	Digestive system	hsa04973	Carbohydrate digestion and absorption	2/163	47/8659	0.221390443967436	0.666806932425728	0.610349594897692	PIK3R3/PLCB1	2
Organismal Systems	Endocrine system	hsa04926	Relaxin signaling pathway	4/163	129/8659	0.225118951976117	0.670059939411267	0.613327175662487	GNB3/ADCY6/PIK3R3/PLCB1	4
Human Diseases	Cancer: overview	hsa05235	PD-L1 expression and PD-1 checkpoint pathway in cancer	3/163	89/8659	0.234991422159406	0.691311974492205	0.632779839352133	PIK3R3/NFATC1/RASGRP1	3
Human Diseases	Infectious disease: viral	hsa05166	Human T-cell leukemia virus 1 infection	6/163	222/8659	0.240349352097305	0.698946966443886	0.639768390337653	HLA-DQB1/ADCY6/PIK3R3/NFATC1/CDKN1A/NFYB	6
Organismal Systems	Development and regeneration	hsa04380	Osteoclast differentiation	4/163	135/8659	0.2495115063148	0.709929013425701	0.649820607254646	PIK3R3/PLCG2/NFATC1/FYN	4
Environmental Information Processing	Signal transduction	hsa04024	cAMP signaling pathway	6/163	225/8659	0.249737874288092	0.709929013425701	0.649820607254646	GRIN1/ADCY6/PIK3R3/VAV2/NFATC1/LIPE	6
Organismal Systems	Endocrine system	hsa04912	GnRH signaling pathway	3/163	93/8659	0.255172126959572	0.716655106965307	0.655977214613554	ADCY6/PLCB1/HBEGF	3
Organismal Systems	Endocrine system	hsa04915	Estrogen signaling pathway	4/163	137/8659	0.257769228197008	0.716655106965307	0.655977214613554	ADCY6/PIK3R3/PLCB1/HBEGF	4
Metabolism	Metabolism of other amino acids	hsa00430	Taurine and hypotaurine metabolism	1/163	16/8659	0.262380115556456	0.721545317780253	0.660453380119225	GGT5	1
Environmental Information Processing	Signal transduction	hsa04371	Apelin signaling pathway	4/163	139/8659	0.266081760155822	0.723856831391644	0.662569182051848	GNB3/ADCY6/PLCB1/LIPE	4
Human Diseases	Cardiovascular disease	hsa05410	Hypertrophic cardiomyopathy	3/163	97/8659	0.275587507468279	0.735961936392916	0.673649369696033	SGCD/ITGA7/DAG1	3
Organismal Systems	Endocrine system	hsa04925	Aldosterone synthesis and secretion	3/163	98/8659	0.280719404609362	0.735961936392916	0.673649369696033	ADCY6/PLCB1/LIPE	3
Cellular Processes	Cellular community - eukaryotes	hsa04550	Signaling pathways regulating pluripotency of stem cells	4/163	143/8659	0.282850916476691	0.735961936392916	0.673649369696033	WNT2B/AXIN1/PIK3R3/TCF7	4
Human Diseases	Infectious disease: bacterial	hsa05134	Legionellosis	2/163	56/8659	0.284378076654223	0.735961936392916	0.673649369696033	BNIP3/C3	2
Human Diseases	Infectious disease: viral	hsa05165	Human papillomavirus infection	8/163	331/8659	0.285076165085003	0.735961936392916	0.673649369696033	WNT2B/TCF7L2/ITGA7/AXIN1/PIK3R3/TCF7/PARD6A/CDKN1A	8
Metabolism	Lipid metabolism	hsa00061	Fatty acid biosynthesis	1/163	18/8659	0.289941176909742	0.740960785436007	0.678224975227467	OXSM	1
Cellular Processes	Cell motility	hsa04814	Motor proteins	5/163	193/8659	0.298369044674227	0.747407461894064	0.684125823243995	MYO6/MYO15B/DYNLT1/KIF2A/KIFC1	5
Organismal Systems	Endocrine system	hsa04914	Progesterone-mediated oocyte maturation	3/163	102/8659	0.30132632851065	0.747407461894064	0.684125823243995	SPDYE18/ADCY6/PIK3R3	3
Human Diseases	Infectious disease: parasitic	hsa05142	Chagas disease	3/163	102/8659	0.30132632851065	0.747407461894064	0.684125823243995	PIK3R3/PLCB1/C3	3
Environmental Information Processing	Signal transduction	hsa04370	VEGF signaling pathway	2/163	59/8659	0.305354683699785	0.75004597064122	0.686540934225373	PIK3R3/PLCG2	2
Metabolism	Lipid metabolism	hsa00590	Arachidonic acid metabolism	2/163	61/8659	0.31927975531497	0.766406674925977	0.701516407254898	CYP4F3/GGT5	2
Organismal Systems	Aging	hsa04213	Longevity regulating pathway - multiple species	2/163	61/8659	0.31927975531497	0.766406674925977	0.701516407254898	ADCY6/PIK3R3	2
Cellular Processes	Transport and catabolism	hsa04145	Phagosome	4/163	152/8659	0.321103191866219	0.766406674925977	0.701516407254898	CD209/HLA-DQB1/RILP/C3	4
Metabolism	Glycan biosynthesis and metabolism	hsa00532	Glycosaminoglycan biosynthesis - chondroitin sulfate / dermatan sulfate	1/163	21/8659	0.329375137778373	0.77227993960707	0.706892393233016	CHST12	1
Organismal Systems	Endocrine system	hsa04921	Oxytocin signaling pathway	4/163	154/8659	0.329668907025943	0.77227993960707	0.706892393233016	ADCY6/PLCB1/NFATC1/CDKN1A	4
Genetic Information Processing	Replication and repair	hsa03420	Nucleotide excision repair	2/163	63/8659	0.333138947810752	0.7732491173956	0.707779512490251	POLR2J3/DDB1	2
Human Diseases	Cancer: overview	hsa05203	Viral carcinogenesis	5/163	204/8659	0.339237178663656	0.775044515552711	0.709422897531085	GTF2E1/PIK3R3/DDB1/C3/CDKN1A	5
Organismal Systems	Endocrine system	hsa04929	GnRH secretion	2/163	64/8659	0.340039293384786	0.775044515552711	0.709422897531085	PIK3R3/PLCB1	2
Organismal Systems	Endocrine system	hsa04927	Cortisol synthesis and secretion	2/163	65/8659	0.34691786053359	0.776727599247771	0.710963477572331	ADCY6/PLCB1	2
Human Diseases	Immune disease	hsa05321	Inflammatory bowel disease	2/163	65/8659	0.34691786053359	0.776727599247771	0.710963477572331	HLA-DQB1/NFATC1	2
Metabolism	Glycan biosynthesis and metabolism	hsa00515	Mannose type O-glycan biosynthesis	1/163	23/8659	0.354447306791592	0.786624286125199	0.720022229862882	POMT2	1
Organismal Systems	Nervous system	hsa04720	Long-term potentiation	2/163	67/8659	0.360603245384742	0.793327139846433	0.726157565076827	GRIN1/PLCB1	2
Human Diseases	Infectious disease: viral	hsa05161	Hepatitis B	4/163	162/8659	0.364025334900592	0.793951808015945	0.726729343721689	PIK3R3/NFATC1/DDB1/CDKN1A	4
Organismal Systems	Endocrine system	hsa04924	Renin secretion	2/163	69/8659	0.374182941780509	0.800497207965418	0.732720556490085	ADCY6/PLCB1	2
Human Diseases	Cardiovascular disease	hsa05417	Lipid and atherosclerosis	5/163	215/8659	0.380533443203074	0.800497207965418	0.732720556490085	PIK3R3/VAV2/PLCB1/NFE2L2/NFATC1	5
Human Diseases	Cancer: overview	hsa05230	Central carbon metabolism in cancer	2/163	70/8659	0.380929638711071	0.800497207965418	0.732720556490085	PIK3R3/SCO2	2
Organismal Systems	Nervous system	hsa04722	Neurotrophin signaling pathway	3/163	119/8659	0.389032887457454	0.800497207965418	0.732720556490085	PIK3R3/PLCG2/CRK	3
Human Diseases	Endocrine and metabolic disease	hsa04950	Maturity onset diabetes of the young	1/163	26/8659	0.390319208150792	0.800497207965418	0.732720556490085	HHEX	1
Human Diseases	Cancer: specific types	hsa05218	Melanoma	2/163	72/8659	0.394330228840279	0.800497207965418	0.732720556490085	PIK3R3/CDKN1A	2
Genetic Information Processing	Folding, sorting and degradation	hsa04141	Protein processing in endoplasmic reticulum	4/163	170/8659	0.398329605626462	0.800497207965418	0.732720556490085	SIL1/MAN1A2/MBTPS2/NFE2L2	4
Environmental Information Processing	Signal transduction	hsa04071	Sphingolipid signaling pathway	3/163	121/8659	0.399236537546226	0.800497207965418	0.732720556490085	PIK3R3/PLCB1/FYN	3
Organismal Systems	Endocrine system	hsa04919	Thyroid hormone signaling pathway	3/163	121/8659	0.399236537546226	0.800497207965418	0.732720556490085	PIK3R3/PLCG2/PLCB1	3
Metabolism	Carbohydrate metabolism	hsa00650	Butanoate metabolism	1/163	27/8659	0.401830614275131	0.800497207965418	0.732720556490085	ACSM3	1
Metabolism	Metabolism of cofactors and vitamins	hsa00790	Folate biosynthesis	1/163	27/8659	0.401830614275131	0.800497207965418	0.732720556490085	TPH1	1
Organismal Systems	Digestive system	hsa04971	Gastric acid secretion	2/163	76/8659	0.420727396411134	0.822429562066119	0.752795937817958	ADCY6/PLCB1	2
Human Diseases	Cancer: specific types	hsa05212	Pancreatic cancer	2/163	76/8659	0.420727396411134	0.822429562066119	0.752795937817958	PIK3R3/CDKN1A	2
Human Diseases	Infectious disease: parasitic	hsa05140	Leishmaniasis	2/163	77/8659	0.427236315571939	0.822429562066119	0.752795937817958	HLA-DQB1/C3	2
Human Diseases	Drug resistance: antineoplastic	hsa01523	Antifolate resistance	1/163	30/8659	0.435084644219269	0.822429562066119	0.752795937817958	FOLR2	1
Human Diseases	Infectious disease: bacterial	hsa05152	Tuberculosis	4/163	180/8659	0.440762530244022	0.822429562066119	0.752795937817958	CD209/HLA-DQB1/C3/NFYB	4
Human Diseases	Infectious disease: viral	hsa05171	Coronavirus disease - COVID-19	5/163	232/8659	0.444110309770447	0.822429562066119	0.752795937817958	RPS26/PIK3R3/PLCG2/C3/HBEGF	5
Human Diseases	Immune disease	hsa05310	Asthma	1/163	31/8659	0.445755776794569	0.822429562066119	0.752795937817958	HLA-DQB1	1
Environmental Information Processing	Signal transduction	hsa04068	FoxO signaling pathway	3/163	131/8659	0.449463326918008	0.822429562066119	0.752795937817958	BNIP3/PIK3R3/CDKN1A	3
Metabolism	Carbohydrate metabolism	hsa00640	Propanoate metabolism	1/163	32/8659	0.456226547353503	0.822429562066119	0.752795937817958	DBT	1
Organismal Systems	Immune system	hsa04621	NOD-like receptor signaling pathway	4/163	186/8659	0.465820546705716	0.822429562066119	0.752795937817958	NOD1/PANX1/PLCB1/MCU	4
NA	NA	hsa01210	2-Oxocarboxylic acid metabolism	1/163	33/8659	0.466500695119978	0.822429562066119	0.752795937817958	DBT	1
Metabolism	Carbohydrate metabolism	hsa00051	Fructose and mannose metabolism	1/163	34/8659	0.476581889960628	0.822429562066119	0.752795937817958	PMM2	1
Genetic Information Processing	Transcription	hsa03020	RNA polymerase	1/163	34/8659	0.476581889960628	0.822429562066119	0.752795937817958	POLR2J3	1
Organismal Systems	Endocrine system	hsa04910	Insulin signaling pathway	3/163	137/8659	0.478794475643186	0.822429562066119	0.752795937817958	PIK3R3/LIPE/CRK	3
Organismal Systems	Immune system	hsa04610	Complement and coagulation cascades	2/163	86/8659	0.484007484646991	0.822429562066119	0.752795937817958	SERPING1/C3	2
Organismal Systems	Endocrine system	hsa04911	Insulin secretion	2/163	86/8659	0.484007484646991	0.822429562066119	0.752795937817958	ADCY6/PLCB1	2
Organismal Systems	Immune system	hsa04613	Neutrophil extracellular trap formation	4/163	191/8659	0.486399999812337	0.822429562066119	0.752795937817958	PIK3R3/PLCG2/PLCB1/C3	4
Cellular Processes	Cellular community - eukaryotes	hsa04540	Gap junction	2/163	88/8659	0.496150536286756	0.822429562066119	0.752795937817958	ADCY6/PLCB1	2
Metabolism	Carbohydrate metabolism	hsa00500	Starch and sucrose metabolism	1/163	36/8659	0.496179761192722	0.822429562066119	0.752795937817958	AGL	1
Organismal Systems	Aging	hsa04211	Longevity regulating pathway	2/163	89/8659	0.502154194082787	0.822429562066119	0.752795937817958	ADCY6/PIK3R3	2
Environmental Information Processing	Signaling molecules and interaction	hsa04512	ECM-receptor interaction	2/163	89/8659	0.502154194082787	0.822429562066119	0.752795937817958	ITGA7/DAG1	2
Organismal Systems	Nervous system	hsa04727	GABAergic synapse	2/163	89/8659	0.502154194082787	0.822429562066119	0.752795937817958	GNB3/ADCY6	2
Genetic Information Processing	Folding, sorting and degradation	hsa04120	Ubiquitin mediated proteolysis	3/163	142/8659	0.502678052224801	0.822429562066119	0.752795937817958	FBXW7/DDB1/UBB	3
Human Diseases	Endocrine and metabolic disease	hsa04936	Alcoholic liver disease	3/163	142/8659	0.502678052224801	0.822429562066119	0.752795937817958	TCF7L2/TCF7/C3	3
Metabolism	Global and overview maps	hsa01250	Biosynthesis of nucleotide sugars	1/163	37/8659	0.505703441921655	0.822429562066119	0.752795937817958	PMM2	1
Organismal Systems	Excretory system	hsa04960	Aldosterone-regulated sodium reabsorption	1/163	37/8659	0.505703441921655	0.822429562066119	0.752795937817958	PIK3R3	1
Human Diseases	Infectious disease: parasitic	hsa05143	African trypanosomiasis	1/163	37/8659	0.505703441921655	0.822429562066119	0.752795937817958	PLCB1	1
Human Diseases	Substance dependence	hsa05032	Morphine addiction	2/163	91/8659	0.514023562761774	0.822429562066119	0.752795937817958	GNB3/ADCY6	2
Human Diseases	Immune disease	hsa05330	Allograft rejection	1/163	38/8659	0.515048180841484	0.822429562066119	0.752795937817958	HLA-DQB1	1
Organismal Systems	Immune system	hsa04658	Th1 and Th2 cell differentiation	2/163	92/8659	0.519888485973116	0.822429562066119	0.752795937817958	HLA-DQB1/NFATC1	2
Human Diseases	Cancer: specific types	hsa05222	Small cell lung cancer	2/163	92/8659	0.519888485973116	0.822429562066119	0.752795937817958	PIK3R3/CDKN1A	2
Organismal Systems	Digestive system	hsa04970	Salivary secretion	2/163	93/8659	0.525706427929458	0.822429562066119	0.752795937817958	ADCY6/PLCB1	2
Human Diseases	Immune disease	hsa05323	Rheumatoid arthritis	2/163	93/8659	0.525706427929458	0.822429562066119	0.752795937817958	HLA-DQB1/FLT1	2
Human Diseases	Infectious disease: viral	hsa05169	Epstein-Barr virus infection	4/163	202/8659	0.530501581105706	0.822429562066119	0.752795937817958	HLA-DQB1/PIK3R3/PLCG2/CDKN1A	4
Organismal Systems	Nervous system	hsa04723	Retrograde endocannabinoid signaling	3/163	148/8659	0.53059044126347	0.822429562066119	0.752795937817958	GNB3/ADCY6/PLCB1	3
Human Diseases	Substance dependence	hsa05033	Nicotine addiction	1/163	40/8659	0.533214138412809	0.822429562066119	0.752795937817958	GRIN1	1
Cellular Processes	Cell growth and death	hsa04216	Ferroptosis	1/163	41/8659	0.542041855716291	0.822429562066119	0.752795937817958	TF	1
Human Diseases	Infectious disease: bacterial	hsa05150	Staphylococcus aureus infection	2/163	96/8659	0.542875323027334	0.822429562066119	0.752795937817958	HLA-DQB1/C3	2
Metabolism	Amino acid metabolism	hsa00380	Tryptophan metabolism	1/163	42/8659	0.550703630782228	0.822429562066119	0.752795937817958	TPH1	1
Metabolism	Glycan biosynthesis and metabolism	hsa00513	Various types of N-glycan biosynthesis	1/163	42/8659	0.550703630782228	0.822429562066119	0.752795937817958	MAN1A2	1
Human Diseases	Endocrine and metabolic disease	hsa04940	Type I diabetes mellitus	1/163	43/8659	0.559202564074847	0.822429562066119	0.752795937817958	HLA-DQB1	1
Metabolism	Lipid metabolism	hsa00564	Glycerophospholipid metabolism	2/163	99/8659	0.559611576768005	0.822429562066119	0.752795937817958	MBOAT1/PLA2G15	2
Environmental Information Processing	Signaling molecules and interaction	hsa04061	Viral protein interaction with cytokine and cytokine receptor	2/163	100/8659	0.565093259304694	0.822429562066119	0.752795937817958	TNFRSF14/CCR7	2
Environmental Information Processing	Signal transduction	hsa04150	mTOR signaling pathway	3/163	156/8659	0.566420547880006	0.822429562066119	0.752795937817958	WNT2B/PIK3R3/DEPTOR	3
Organismal Systems	Excretory system	hsa04962	Vasopressin-regulated water reabsorption	1/163	44/8659	0.567541698482438	0.822429562066119	0.752795937817958	ADCY6	1
Genetic Information Processing	Transcription	hsa03022	Basal transcription factors	1/163	45/8659	0.575724020379984	0.822429562066119	0.752795937817958	GTF2E1	1
Organismal Systems	Digestive system	hsa04972	Pancreatic secretion	2/163	102/8659	0.575910153603822	0.822429562066119	0.752795937817958	ADCY6/PLCB1	2
Human Diseases	Infectious disease: parasitic	hsa05146	Amoebiasis	2/163	102/8659	0.575910153603822	0.822429562066119	0.752795937817958	PIK3R3/PLCB1	2
Cellular Processes	Transport and catabolism	hsa04137	Mitophagy - animal	2/163	103/8659	0.581245154177685	0.822429562066119	0.752795937817958	BNIP3/UBB	2
Human Diseases	Endocrine and metabolic disease	hsa04930	Type II diabetes mellitus	1/163	46/8659	0.583752460672306	0.822429562066119	0.752795937817958	PIK3R3	1
Human Diseases	Neurodegenerative disease	hsa05020	Prion disease	5/163	272/8659	0.585206245330863	0.822429562066119	0.752795937817958	GRIN1/PIK3R3/MCU/STIP1/FYN	5
Metabolism	Carbohydrate metabolism	hsa00620	Pyruvate metabolism	1/163	47/8659	0.591629895818064	0.822429562066119	0.752795937817958	ME1	1
Metabolism	Amino acid metabolism	hsa00280	Valine, leucine and isoleucine degradation	1/163	48/8659	0.599359148834977	0.822429562066119	0.752795937817958	DBT	1
Metabolism	Carbohydrate metabolism	hsa00520	Amino sugar and nucleotide sugar metabolism	1/163	49/8659	0.606942990286597	0.822429562066119	0.752795937817958	PMM2	1
Organismal Systems	Immune system	hsa04672	Intestinal immune network for IgA production	1/163	49/8659	0.606942990286597	0.822429562066119	0.752795937817958	HLA-DQB1	1
Human Diseases	Substance dependence	hsa05030	Cocaine addiction	1/163	49/8659	0.606942990286597	0.822429562066119	0.752795937817958	GRIN1	1
Genetic Information Processing	Translation	hsa03013	Nucleocytoplasmic transport	2/163	108/8659	0.607183309653868	0.822429562066119	0.752795937817958	XPO7/NUP50	2
Organismal Systems	Immune system	hsa04620	Toll-like receptor signaling pathway	2/163	108/8659	0.607183309653868	0.822429562066119	0.752795937817958	PIK3R3/MAP3K8	2
Organismal Systems	Immune system	hsa04659	Th17 cell differentiation	2/163	108/8659	0.607183309653868	0.822429562066119	0.752795937817958	HLA-DQB1/NFATC1	2
Environmental Information Processing	Signal transduction	hsa04022	cGMP-PKG signaling pathway	3/163	167/8659	0.612888187920871	0.822429562066119	0.752795937817958	ADCY6/PLCB1/NFATC1	3
Metabolism	Lipid metabolism	hsa00565	Ether lipid metabolism	1/163	50/8659	0.614384139250974	0.822429562066119	0.752795937817958	GDPD3	1
Human Diseases	Infectious disease: bacterial	hsa05110	Vibrio cholerae infection	1/163	50/8659	0.614384139250974	0.822429562066119	0.752795937817958	PLCG2	1
Organismal Systems	Endocrine system	hsa04913	Ovarian steroidogenesis	1/163	51/8659	0.621685264271545	0.827823009793162	0.757732732076121	ADCY6	1
Metabolism	Glycan biosynthesis and metabolism	hsa00510	N-Glycan biosynthesis	1/163	53/8659	0.635877869565417	0.834622951812258	0.763956935297262	MAN1A2	1
Human Diseases	Immune disease	hsa05320	Autoimmune thyroid disease	1/163	53/8659	0.635877869565417	0.834622951812258	0.763956935297262	HLA-DQB1	1
Environmental Information Processing	Signal transduction	hsa04668	TNF signaling pathway	2/163	114/8659	0.636688654939786	0.834622951812258	0.763956935297262	PIK3R3/MAP3K8	2
Genetic Information Processing	Replication and repair	hsa03460	Fanconi anemia pathway	1/163	54/8659	0.64277444256807	0.838257391596504	0.767283653635244	POLH	1
Metabolism	Metabolism of other amino acids	hsa00480	Glutathione metabolism	1/163	57/8659	0.662694814310521	0.855417285819193	0.782990650635417	GGT5	1
Metabolism	Global and overview maps	hsa01212	Fatty acid metabolism	1/163	57/8659	0.662694814310521	0.855417285819193	0.782990650635417	OXSM	1
Environmental Information Processing	Signal transduction	hsa04152	AMPK signaling pathway	2/163	121/8659	0.668898950825458	0.859042815019496	0.786309212832491	PIK3R3/LIPE	2
Environmental Information Processing	Signal transduction	hsa04151	PI3K-Akt signaling pathway	6/163	359/8659	0.674668425920249	0.862076322009207	0.789085878269297	GNB3/ITGA7/PIK3R3/EPHA2/FLT1/CDKN1A	6
Organismal Systems	Nervous system	hsa04730	Long-term depression	1/163	60/8659	0.681510779474043	0.862111136034664	0.789117744654155	PLCB1	1
Organismal Systems	Digestive system	hsa04978	Mineral absorption	1/163	60/8659	0.681510779474043	0.862111136034664	0.789117744654155	TF	1
Environmental Information Processing	Signaling molecules and interaction	hsa04080	Neuroactive ligand-receptor interaction	6/163	367/8659	0.695243617175	0.866289902694515	0.792942702695209	HTR7/GRIN1/P2RY1/LYNX1/P2RY8/C3	6
Metabolism	Amino acid metabolism	hsa00310	Lysine degradation	1/163	63/8659	0.699283210492215	0.866289902694515	0.792942702695209	KMT5A	1
Metabolism	Lipid metabolism	hsa00561	Glycerolipid metabolism	1/163	63/8659	0.699283210492215	0.866289902694515	0.792942702695209	MBOAT1	1
Human Diseases	Cancer: overview	hsa05206	MicroRNAs in cancer	5/163	310/8659	0.699502408177416	0.866289902694515	0.792942702695209	PIK3R3/PLCG2/PAK4/CRK/CDKN1A	5
Cellular Processes	Cell growth and death	hsa04114	Oocyte meiosis	2/163	131/8659	0.710888902419719	0.866289902694515	0.792942702695209	SPDYE18/ADCY6	2
Organismal Systems	Nervous system	hsa04728	Dopaminergic synapse	2/163	132/8659	0.714834904350415	0.866289902694515	0.792942702695209	GNB3/PLCB1	2
Genetic Information Processing	Translation	hsa00970	Aminoacyl-tRNA biosynthesis	1/163	66/8659	0.716069644338334	0.866289902694515	0.792942702695209	QRSL1	1
Organismal Systems	Circulatory system	hsa04270	Vascular smooth muscle contraction	2/163	134/8659	0.722592334711966	0.866289902694515	0.792942702695209	ADCY6/PLCB1	2
Human Diseases	Infectious disease: bacterial	hsa05130	Pathogenic Escherichia coli infection	3/163	198/8659	0.725205113039943	0.866289902694515	0.792942702695209	MYO6/FYN/WIPF2	3
Cellular Processes	Cell growth and death	hsa04210	Apoptosis	2/163	136/8659	0.730172240408785	0.866289902694515	0.792942702695209	PIK3R3/DAXX	2
Human Diseases	Substance dependence	hsa05031	Amphetamine addiction	1/163	69/8659	0.731924464209714	0.866289902694515	0.792942702695209	GRIN1	1
Human Diseases	Immune disease	hsa05322	Systemic lupus erythematosus	2/163	137/8659	0.733896355442349	0.866289902694515	0.792942702695209	HLA-DQB1/C3	2
Human Diseases	Neurodegenerative disease	hsa05010	Alzheimer disease	6/163	384/8659	0.736066940102632	0.866289902694515	0.792942702695209	WNT2B/GRIN1/AXIN1/PIK3R3/PLCB1/MCU	6
Organismal Systems	Endocrine system	hsa04917	Prolactin signaling pathway	1/163	70/8659	0.73701134573868	0.866289902694515	0.792942702695209	PIK3R3	1
Human Diseases	Infectious disease: viral	hsa05162	Measles	2/163	138/8659	0.737576979324138	0.866289902694515	0.792942702695209	CD209/PIK3R3	2
Human Diseases	Cardiovascular disease	hsa05418	Fluid shear stress and atherosclerosis	2/163	139/8659	0.741214417923614	0.866289902694515	0.792942702695209	PIK3R3/NFE2L2	2
Human Diseases	Neurodegenerative disease	hsa05012	Parkinson disease	4/163	266/8659	0.743023355275533	0.866289902694515	0.792942702695209	MCU/NFE2L2/DAXX/UBB	4
Cellular Processes	Cell growth and death	hsa04115	p53 signaling pathway	1/163	74/8659	0.756417238136857	0.877860372700114	0.803533521922301	CDKN1A	1
Organismal Systems	Endocrine system	hsa03320	PPAR signaling pathway	1/163	75/8659	0.761042047709798	0.879194694386205	0.804754869003391	ME1	1
Organismal Systems	Nervous system	hsa04721	Synaptic vesicle cycle	1/163	78/8659	0.774399309434313	0.89055920584946	0.815157167825593	DNM1	1
Genetic Information Processing	Folding, sorting and degradation	hsa03018	RNA degradation	1/163	79/8659	0.77868469721688	0.891435422605749	0.815959196893134	CNOT6	1
Organismal Systems	Circulatory system	hsa04261	Adrenergic signaling in cardiomyocytes	2/163	154/8659	0.7908117856379	0.901240458407157	0.824934058038587	ADCY6/PLCB1	2
Organismal Systems	Immune system	hsa04623	Cytosolic DNA-sensing pathway	1/163	83/8659	0.795032162824463	0.901987162307574	0.825617539869633	G3BP1	1
Human Diseases	Neurodegenerative disease	hsa05022	Pathways of neurodegeneration - multiple diseases	7/163	476/8659	0.799853199403717	0.902422968301283	0.826016446957696	WNT2B/GRIN1/AXIN1/PLCB1/MCU/DAXX/UBB	7
Human Diseases	Infectious disease: viral	hsa05160	Hepatitis C	2/163	158/8659	0.802550070623671	0.902422968301283	0.826016446957696	PIK3R3/CDKN1A	2
Environmental Information Processing	Signaling molecules and interaction	hsa04060	Cytokine-cytokine receptor interaction	4/163	297/8659	0.815921612528892	0.910944671670839	0.83381663310832	TNFRSF21/TNFRSF14/CCR7/IL16	4
Organismal Systems	Digestive system	hsa04976	Bile secretion	1/163	89/8659	0.817329804226405	0.910944671670839	0.83381663310832	ADCY6	1
Environmental Information Processing	Signal transduction	hsa04630	JAK-STAT signaling pathway	2/163	166/8659	0.824295084767163	0.914678317746018	0.837234158119925	PIK3R3/CDKN1A	2
Human Diseases	Infectious disease: viral	hsa05164	Influenza A	2/163	171/8659	0.836776645857699	0.924473761580776	0.846200239433205	HLA-DQB1/PIK3R3	2
Human Diseases	Cancer: overview	hsa05231	Choline metabolism in cancer	1/163	98/8659	0.84633522350564	0.930142972622293	0.851389448624525	PIK3R3	1
Organismal Systems	Immune system	hsa04640	Hematopoietic cell lineage	1/163	99/8659	0.849260975002963	0.930142972622293	0.851389448624525	HLA-DQB1	1
Organismal Systems	Digestive system	hsa04974	Protein digestion and absorption	1/163	103/8659	0.860420594217031	0.93243061241972	0.853483398095853	COL5A3	1
Environmental Information Processing	Signal transduction	hsa04064	NF-kappa B signaling pathway	1/163	104/8659	0.86307971566895	0.93243061241972	0.853483398095853	PLCG2	1
Organismal Systems	Endocrine system	hsa04922	Glucagon signaling pathway	1/163	107/8659	0.870758729818023	0.93243061241972	0.853483398095853	PLCB1	1
Environmental Information Processing	Signal transduction	hsa04350	TGF-beta signaling pathway	1/163	108/8659	0.873222051501801	0.93243061241972	0.853483398095853	TF	1
Human Diseases	Endocrine and metabolic disease	hsa04931	Insulin resistance	1/163	108/8659	0.873222051501801	0.93243061241972	0.853483398095853	PIK3R3	1
Human Diseases	Substance dependence	hsa05034	Alcoholism	2/163	188/8659	0.873462668551279	0.93243061241972	0.853483398095853	GNB3/GRIN1	2
Human Diseases	Infectious disease: parasitic	hsa05145	Toxoplasmosis	1/163	111/8659	0.880335507185401	0.935818837470196	0.856584748256472	HLA-DQB1	1
Metabolism	Global and overview maps	hsa01200	Carbon metabolism	1/163	115/8659	0.889206676381971	0.94129409675581	0.861596427236439	ME1	1
Human Diseases	Cardiovascular disease	hsa05415	Diabetic cardiomyopathy	2/163	203/8659	0.899398185637326	0.948115587359348	0.867840354562332	PIK3R3/PLCB1	2
Human Diseases	Cancer: overview	hsa05207	Chemical carcinogenesis - receptor activation	2/163	212/8659	0.912501861366213	0.950216167074631	0.869763081990509	ADCY6/PIK3R3	2
Metabolism	Nucleotide metabolism	hsa00230	Purine metabolism	1/163	128/8659	0.913764473842916	0.950216167074631	0.869763081990509	ADCY6	1
Human Diseases	Neurodegenerative disease	hsa05014	Amyotrophic lateral sclerosis	4/163	364/8659	0.916816735153771	0.950216167074631	0.869763081990509	GRIN1/NUP50/MCU/DAXX	4
Genetic Information Processing	Transcription	hsa03040	Spliceosome	2/163	216/8659	0.917799837363616	0.950216167074631	0.869763081990509	PPIL1/DDX23	2
Cellular Processes	Transport and catabolism	hsa04142	Lysosome	1/163	132/8659	0.920169806060414	0.950216167074631	0.869763081990509	PLA2G15	1
Human Diseases	Cancer: overview	hsa05208	Chemical carcinogenesis - reactive oxygen species	2/163	223/8659	0.926356767271641	0.95271651268181	0.872051727855204	PIK3R3/NFE2L2	2
Human Diseases	Neurodegenerative disease	hsa05016	Huntington disease	3/163	306/8659	0.931725952496856	0.954358971585848	0.873555122733042	POLR2J3/GRIN1/PLCB1	3
Organismal Systems	Environmental adaptation	hsa04714	Thermogenesis	2/163	232/8659	0.936133932883749	0.955007600885437	0.874148833762414	ADCY6/LIPE	2
Human Diseases	Endocrine and metabolic disease	hsa04932	Non-alcoholic fatty liver disease	1/163	155/8659	0.948817190220336	0.960221311877838	0.878921109270332	PIK3R3	1
Cellular Processes	Cell growth and death	hsa04110	Cell cycle	1/163	157/8659	0.950760587230295	0.960221311877838	0.878921109270332	CDKN1A	1
Cellular Processes	Cell growth and death	hsa04217	Necroptosis	1/163	159/8659	0.952630629570503	0.960221311877838	0.878921109270332	SPATA2L	1
Genetic Information Processing	Translation	hsa03010	Ribosome	1/163	167/8659	0.959430782437128	0.961722615174066	0.880295299930495	RPS26	1
Cellular Processes	Cellular community - eukaryotes	hsa04530	Tight junction	1/163	170/8659	0.961722615174066	0.961722615174066	0.880295299930495	PARD6A	1
