# Supplementary material for: Potential Biomarkers for Predicting the Risk of Developing Into Long COVID After COVID‐19 Infection
Source: Immun Inflamm Dis. 2025 Jan 24;13(1):e70137. doi: 10.1002/iid3.70137 (PMC11760981; doi:10.1002/iid3.70137)
Supplement: Supplementary file 10 — Supporting information. [file IID3-13-e70137-s012.txt]

ONTOLOGY	ID	Description	GeneRatio	BgRatio	pvalue	p.adjust	qvalue	geneID	Count
BP	GO:0000070	mitotic sister chromatid segregation	57/1647	184/18870	5.19466577224749e-18	4.19001741189482e-14	3.71391262369526e-14	CCDC61/CHMP6/KLHL22/KIFC2/PPP2R1A/CHMP1A/HSPA1A/ANAPC15/NUDC/HSPA1B/ANAPC11/MAD1L1/NUSAP1/ZWINT/NDC80/CDK1/BUB1/NCAPG/TRIP13/RACGAP1/CCNB1/KIF11/FBXO5/TPX2/DLGAP5/BUB1B/SPAG5/ZWILCH/CENPF/CDCA5/NCAPG2/SMC2/MYBL2/UBE2C/CDCA8/NEK2/TTK/KIFC1/PRC1/SMC4/KIF2C/KIF4A/CDC20/CENPK/NCAPD2/KIF23/SPC25/PLK1/NUF2/BIRC5/MAD2L1/KIF2A/CEP97/AURKB/KAT2B/CHMP5/RB1	57
BP	GO:0140014	mitotic nuclear division	70/1647	274/18870	9.23694724475672e-17	2.90852832827333e-13	2.57803703728874e-13	CCDC61/CHMP6/KLHL22/KIFC2/PPP2R1A/CHMP1A/FBXW5/HSPA1A/SH2B1/ANAPC15/CDKN1C/PIN1/AURKAIP1/NUDC/HSPA1B/ANAPC11/MAD1L1/NUSAP1/ZWINT/NDC80/CDK1/BUB1/CHEK1/MKI67/NCAPG/TRIP13/RACGAP1/CCNB1/KIF11/FBXO5/TPX2/DLGAP5/BUB1B/SPAG5/ZWILCH/CDCA2/CENPF/CDCA5/NCAPG2/SMC2/MYBL2/UBE2C/CDCA8/NEK2/TTK/KIFC1/PRC1/SMC4/KIF2C/KIF4A/CDC20/AURKA/CENPK/NCAPD2/KIF23/SPC25/PLK1/NUF2/BIRC5/CDC14B/MAD2L1/EGF/ANLN/KIF2A/CAV2/…	70
BP	GO:0000819	sister chromatid segregation	62/1647	225/18870	1.08177349179519e-16	2.90852832827333e-13	2.57803703728874e-13	CCDC61/CHMP6/KLHL22/KIFC2/PPP2R1A/CHMP1A/BCL7C/HSPA1A/ANAPC15/ANAPC2/NUDC/HSPA1B/ANAPC11/MAD1L1/TOP2A/NUSAP1/CDC6/ZWINT/NDC80/CDK1/BUB1/NCAPG/TRIP13/RACGAP1/CCNB1/KIF11/FBXO5/TPX2/DLGAP5/BUB1B/SPAG5/ZWILCH/CENPF/CDCA5/NCAPG2/SMC2/MYBL2/UBE2C/CDCA8/NEK2/TTK/KIFC1/PRC1/SMC4/KIF2C/KIF4A/CDC20/CENPK/NCAPD2/KIF23/SPC25/PLK1/NUF2/BIRC5/MAD2L1/KIF2A/CEP97/AURKB/KAT2B/CHMP5/RMI2/RB1	62
BP	GO:0007059	chromosome segregation	91/1647	424/18870	3.95354666125397e-16	7.97232684241863e-13	7.06644445348341e-13	TRAPPC12/MAP1S/CCDC61/HAUS7/CHMP6/KLHL22/KIFC2/PPP2R1A/CHMP1A/BCL7C/HSPA1A/RGS14/ANAPC15/SAC3D1/ANAPC2/NUDC/HSPA1B/CENPT/ANAPC11/MAD1L1/CENPX/TOP2A/NUSAP1/CDC6/ZWINT/NDC80/CDK1/BUB1/MKI67/NCAPG/TRIP13/RACGAP1/CCNB1/KIF11/FBXO5/TPX2/DLGAP5/BUB1B/HJURP/SPAG5/CCNB2/ZWILCH/ESCO2/CDCA2/ASPM/SKA3/CENPF/CDCA5/NCAPG2/SMC2/MYBL2/UBE2C/CDCA8/MND1/NEK2/TTK/KIFC1/PRC1/SMC4/KIF2C/KIF4A/CDC20/AURKA/CENPK/NCAPD…	91
BP	GO:0002764	immune response-regulating signaling pathway	101/1647	500/18870	6.70536251272154e-16	1.08170908055224e-12	9.58796256555889e-13	SLC15A3/CYBA/CSK/PLA2G6/PYCARD/PLD2/CACTIN/IKBKG/LRCH4/CD300LF/STK11/FCHO1/PRAM1/SH2B2/ZDHHC12/NFKBIL1/CPTP/HSPA1A/NOP53/KCNN4/LILRA4/ECSIT/LIME1/FCER2/HSPA1B/IRF3/HRAS/CD14/CD81/HLA-DPB1/TMIGD2/PHPT1/NECTIN2/ZAP70/CCR7/HLA-DQB1/CD79B/FCER1A/HLA-DRB3/CD38/IGHG1/OASL/IGHG3/IRF4/BTN3A1/IGLC1/IGKC/IGLC3/LAX1/CAV1/SLA2/CRKL/BTN2A2/OAS3/ELF1/SOS1/BTN3A3/MICB/IRAK2/DDX60/IGHG2/EPG5/TBK1/RSAD2/CYLD/BTN3…	101
BP	GO:0002757	immune response-activating signaling pathway	96/1647	473/18870	2.62673929503995e-15	3.5312131922987e-12	3.12996724419497e-12	SLC15A3/CYBA/CSK/PLA2G6/PYCARD/PLD2/CACTIN/IKBKG/LRCH4/CD300LF/STK11/FCHO1/PRAM1/SH2B2/ZDHHC12/NFKBIL1/CPTP/HSPA1A/NOP53/KCNN4/LILRA4/ECSIT/LIME1/HSPA1B/IRF3/HRAS/CD14/CD81/HLA-DPB1/TMIGD2/PHPT1/NECTIN2/ZAP70/CCR7/HLA-DQB1/CD79B/HLA-DRB3/CD38/IGHG1/OASL/IGHG3/IRF4/BTN3A1/IGLC1/IGKC/IGLC3/LAX1/CAV1/SLA2/CRKL/BTN2A2/OAS3/ELF1/SOS1/BTN3A3/MICB/IRAK2/DDX60/IGHG2/EPG5/TBK1/RSAD2/CYLD/BTN3A2/IGHA1/GBP1…	96
BP	GO:0051607	defense response to virus	76/1647	334/18870	4.25132897884171e-15	4.89874564904817e-12	4.34210923673577e-12	CARD9/PYCARD/EXOSC5/ZDHHC12/CPTP/ARMC5/MAP3K14/LILRA4/IL4/PQBP1/IRF3/TRIM28/ATAD3A/TBKBP1/TREX1/EXOSC4/SLFN13/OASL/IFI27/ADAR/TRIM5/TRIM22/ZNFX1/STAT1/SETD2/OAS3/PARP9/IFI44L/MICB/DTX3L/OAS2/DDX60/TBK1/RSAD2/IFIT3/IFIT5/IFIT1/GBP1/CASP1/TRIM6/OAS1/IFIH1/MX1/IFIT2/EIF2AK2/HERC5/MEFV/DEFA1/RNASE2/STAT2/USP18/SLFN11/LYST/APOBEC3B/NT5C3A/TANK/MORC3/GBP3/TNFAIP3/GBP5/IFI6/DEFA1B/ERBIN/ZBP1/PTPN22/TRIM…	76
BP	GO:0140546	defense response to symbiont	76/1647	335/18870	5.04152288840316e-15	5.08311545223249e-12	4.50552940237293e-12	CARD9/PYCARD/EXOSC5/ZDHHC12/CPTP/ARMC5/MAP3K14/LILRA4/IL4/PQBP1/IRF3/TRIM28/ATAD3A/TBKBP1/TREX1/EXOSC4/SLFN13/OASL/IFI27/ADAR/TRIM5/TRIM22/ZNFX1/STAT1/SETD2/OAS3/PARP9/IFI44L/MICB/DTX3L/OAS2/DDX60/TBK1/RSAD2/IFIT3/IFIT5/IFIT1/GBP1/CASP1/TRIM6/OAS1/IFIH1/MX1/IFIT2/EIF2AK2/HERC5/MEFV/DEFA1/RNASE2/STAT2/USP18/SLFN11/LYST/APOBEC3B/NT5C3A/TANK/MORC3/GBP3/TNFAIP3/GBP5/IFI6/DEFA1B/ERBIN/ZBP1/PTPN22/TRIM…	76
BP	GO:1905818	regulation of chromosome separation	31/1647	74/18870	1.82274741286816e-14	1.63358673691051e-11	1.44796496236263e-11	KLHL22/ANAPC15/ANAPC11/MAD1L1/ZWINT/NDC80/BUB1/NCAPG/TRIP13/CCNB1/FBXO5/DLGAP5/BUB1B/ZWILCH/CENPF/NCAPG2/SMC2/UBE2C/CDCA8/TTK/SMC4/CDC20/NCAPD2/SPC25/PLK1/NUF2/BIRC5/MAD2L1/AURKB/RB1/PLSCR1	31
BP	GO:0051304	chromosome separation	32/1647	81/18870	5.04727723163396e-14	4.07113381503595e-11	3.6085375744482e-11	KLHL22/PPP2R1A/ANAPC15/ANAPC11/MAD1L1/ZWINT/NDC80/BUB1/NCAPG/TRIP13/CCNB1/FBXO5/DLGAP5/BUB1B/ZWILCH/CENPF/NCAPG2/SMC2/UBE2C/CDCA8/TTK/SMC4/CDC20/NCAPD2/SPC25/PLK1/NUF2/BIRC5/MAD2L1/AURKB/RB1/PLSCR1	32
BP	GO:0098813	nuclear chromosome segregation	70/1647	312/18870	1.08826733575065e-13	7.97996757287703e-11	7.0732169803047e-11	TRAPPC12/MAP1S/CCDC61/CHMP6/KLHL22/KIFC2/PPP2R1A/CHMP1A/BCL7C/HSPA1A/ANAPC15/ANAPC2/NUDC/HSPA1B/ANAPC11/MAD1L1/TOP2A/NUSAP1/CDC6/ZWINT/NDC80/CDK1/BUB1/NCAPG/TRIP13/RACGAP1/CCNB1/KIF11/FBXO5/TPX2/DLGAP5/BUB1B/SPAG5/CCNB2/ZWILCH/ASPM/CENPF/CDCA5/NCAPG2/SMC2/MYBL2/UBE2C/CDCA8/MND1/NEK2/TTK/KIFC1/PRC1/SMC4/KIF2C/KIF4A/CDC20/AURKA/CENPK/NCAPD2/KIF23/SPC25/PLK1/NUF2/PTTG1/CCNE1/BIRC5/MAD2L1/KIF2A/CEP97…	70
BP	GO:0009615	response to virus	87/1647	436/18870	1.50855163249324e-13	1.01399812230754e-10	8.98779183148602e-11	CARD9/BATF3/PYCARD/IKBKG/EXOSC5/ZDHHC12/CPTP/ARMC5/MAP3K14/HSPB1/LILRA4/IL4/PQBP1/MAPK11/IRF3/TRIM28/ATAD3A/TBKBP1/TREX1/EXOSC4/SLFN13/STMN1/OASL/IFI27/POU2AF1/ADAR/TRIM5/TRIM22/ZNFX1/STAT1/SETD2/OAS3/PARP9/IFI44L/MICB/DTX3L/OAS2/DDX60/IFI44/TBK1/CXCR4/RSAD2/IFIT3/IFIT5/IFIT1/GBP1/CASP1/TRIM6/OAS1/IFIH1/MX1/IFIT2/EIF2AK2/ODC1/HERC5/MEFV/DEFA1/RNASE2/STAT2/USP18/SLFN11/LYST/APOBEC3B/NT5C3A/TANK/MO…	87
BP	GO:0002227	innate immune response in mucosa	18/1647	28/18870	4.4370578122953e-13	2.75302371645953e-10	2.4402021587943e-10	FAU/IL4/H2BC11/H2BC8/H2BC7/H2BC4/H2BC12/H2BC21/DEFA1/RNASE2/DEFA4/LTF/DEFA1B/NOD2/RNASE3/DEFA3/CAMP/DEFB1	18
BP	GO:0033044	regulation of chromosome organization	59/1647	247/18870	5.69185029142487e-13	3.27931888933093e-10	2.90669527664344e-10	TRAPPC12/ACD/SIRT6/KLHL22/TEN1/PNKP/INO80E/BCL7C/NSMCE1/ERCC1/ANAPC15/TFPT/ANAPC2/NAA10/TRIM28/RUVBL2/ANAPC11/MAD1L1/TOP2A/CDC6/ZWINT/NDC80/CDK1/BUB1/NCAPG/TRIP13/CCNB1/FBXO5/DLGAP5/BUB1B/ZWILCH/CDK2/CENPF/NCAPG2/SMC2/UBE2C/CDCA8/NEK2/TTK/SMC4/CDC20/NCAPD2/SPC25/PLK1/NUF2/BIRC5/MAD2L1/FEN1/XRN1/SMG1/TNKS2/ATF7IP/AURKB/KAT2B/NEK7/NBN/RESF1/RMI2/RB1	59
BP	GO:0051983	regulation of chromosome segregation	40/1647	131/18870	7.92257981628773e-13	4.26023525321179e-10	3.77615172717377e-10	KLHL22/BCL7C/ANAPC15/ANAPC2/ANAPC11/MAD1L1/CDC6/ZWINT/NDC80/CDK1/BUB1/MKI67/NCAPG/TRIP13/CCNB1/FBXO5/DLGAP5/BUB1B/ZWILCH/CDCA2/CENPF/NCAPG2/SMC2/UBE2C/CDCA8/TTK/SMC4/KIF2C/CDC20/NCAPD2/SPC25/PLK1/NUF2/BIRC5/MAD2L1/AURKB/KAT2B/RMI2/RB1/PLSCR1	40
BP	GO:0051306	mitotic sister chromatid separation	26/1647	62/18870	2.27601090392285e-12	1.10349922217975e-09	9.78110420223272e-10	KLHL22/PPP2R1A/ANAPC15/ANAPC11/MAD1L1/ZWINT/NDC80/BUB1/TRIP13/CCNB1/FBXO5/DLGAP5/BUB1B/ZWILCH/CENPF/UBE2C/CDCA8/TTK/CDC20/SPC25/PLK1/NUF2/BIRC5/MAD2L1/AURKB/RB1	26
BP	GO:0007088	regulation of mitotic nuclear division	37/1647	118/18870	2.32574842264515e-12	1.10349922217975e-09	9.78110420223272e-10	KLHL22/FBXW5/SH2B1/ANAPC15/PIN1/AURKAIP1/ANAPC11/MAD1L1/NUSAP1/ZWINT/NDC80/BUB1/CHEK1/MKI67/TRIP13/CCNB1/FBXO5/DLGAP5/BUB1B/ZWILCH/CDCA2/CENPF/UBE2C/CDCA8/NEK2/TTK/CDC20/AURKA/SPC25/PLK1/NUF2/BIRC5/MAD2L1/EGF/CAV2/AURKB/RB1	37
BP	GO:0010965	regulation of mitotic sister chromatid separation	25/1647	59/18870	4.55109282544306e-12	2.03939526277910e-09	1.80766213277247e-09	KLHL22/ANAPC15/ANAPC11/MAD1L1/ZWINT/NDC80/BUB1/TRIP13/CCNB1/FBXO5/DLGAP5/BUB1B/ZWILCH/CENPF/UBE2C/CDCA8/TTK/CDC20/SPC25/PLK1/NUF2/BIRC5/MAD2L1/AURKB/RB1	25
BP	GO:0000280	nuclear division	84/1647	441/18870	5.37857409604252e-12	2.28334624519363e-09	2.02389336622276e-09	CCDC61/CHMP6/KLHL22/KIFC2/PPP2R1A/CHMP1A/FBXW5/FZR1/HSPA1A/SH2B1/ANAPC15/CDKN1C/PIN1/AURKAIP1/NUDC/HSPA1B/ANAPC11/MAD1L1/CENPX/TOP2A/NUSAP1/ZWINT/NDC80/CDK1/BUB1/CHEK1/MKI67/NCAPG/TRIP13/RACGAP1/CCNB1/KIF11/FBXO5/TPX2/DLGAP5/BUB1B/SPAG5/CCNB2/ZWILCH/CDCA2/ASPM/CENPF/CDCA5/NCAPG2/RAD51/SMC2/MYBL2/UBE2C/CDCA8/MND1/NEK2/TTK/KIFC1/PRC1/SMC4/KIF2C/KIF4A/CDC20/AURKA/CENPK/NCAPD2/KIF23/RAD54L/SPC25/PLK1…	84
BP	GO:0060759	regulation of response to cytokine stimulus	47/1647	183/18870	8.57585653121841e-12	3.32532236058999e-09	2.94747144911418e-09	PELI3/PYCARD/SHARPIN/TTLL12/NR1H2/CACTIN/MIB2/CD300LF/AGPAT2/HSPA1A/SPPL2B/SIGIRR/HSPA1B/IRF3/TRAF2/GSTP1/TREX1/TLE5/H2BC11/CAV1/ADAR/PARP14/OAS3/PARP9/IRAK2/TBK1/CXCR4/CYLD/CASP1/TRIM6/OAS1/IFIH1/PTPN11/ADAM17/GFI1/STAT2/USP18/MMP8/CD24/CSF1/TNFAIP3/ZBP1/HIF1A/TLR2/HIPK1/PTPRC/IL1R1	47
BP	GO:0001819	positive regulation of cytokine production	91/1647	499/18870	8.65754643843166e-12	3.32532236058999e-09	2.94747144911418e-09	TNFRSF8/CYBA/CARD9/PYCARD/CCDC88B/TNFRSF14/SEMA7A/AGPAT2/GSDMD/HMOX1/HSPA1A/LTB/ADAM8/HSPB1/ARID5A/MIF/LTA/S100A13/ZNF580/IL4/HSPA1B/PQBP1/MAPK11/IRF3/TRAF2/HRAS/CSF1R/CD14/CEBPB/CD81/OSM/CCL3/HLA-DPB1/TMIGD2/LILRA5/FFAR3/CD4/ORM1/CCR7/HLA-DPA1/IRF4/BTN3A1/POU2AF1/APP/EIF2AK3/SPTBN1/STAT1/SETD2/OAS3/ARFGEF2/OAS2/TBK1/RSAD2/F2R/BTN3A2/CASP1/ROCK2/TRIM6/B2M/OAS1/IFIH1/FCGR3A/MYB/XBP1/LRRK2/EIF2AK2/…	91
BP	GO:0048285	organelle fission	89/1647	488/18870	1.46869584900848e-11	5.38477305368291e-09	4.77291014663426e-09	CCDC61/CHMP6/KLHL22/KIFC2/PPP2R1A/CHMP1A/ACOT8/FBXW5/FZR1/HSPA1A/SH2B1/ANAPC15/CDKN1C/FIS1/PIN1/AURKAIP1/NUDC/HSPA1B/ANAPC11/UCP2/MAD1L1/CENPX/TOP2A/NUSAP1/ZWINT/NDC80/CDK1/BUB1/CHEK1/MKI67/NCAPG/TRIP13/RACGAP1/CCNB1/KIF11/FBXO5/TPX2/DLGAP5/BUB1B/SPAG5/CCNB2/ZWILCH/CDCA2/ASPM/CENPF/CDCA5/NCAPG2/RAD51/SMC2/MYBL2/UBE2C/CDCA8/MND1/NEK2/TTK/KIFC1/PRC1/SMC4/KIF2C/KIF4A/CDC20/AURKA/CENPK/NCAPD2/KIF23/R…	89
BP	GO:0002768	immune response-regulating cell surface receptor signaling pathway	70/1647	346/18870	1.92134263426243e-11	6.73806508172209e-09	5.97242982696131e-09	CYBA/CSK/PLA2G6/PLD2/IKBKG/STK11/FCHO1/PRAM1/SH2B2/KCNN4/LILRA4/ECSIT/LIME1/FCER2/HRAS/CD14/CD81/HLA-DPB1/TMIGD2/PHPT1/NECTIN2/ZAP70/CCR7/HLA-DQB1/CD79B/FCER1A/HLA-DRB3/CD38/IGHG1/IGHG3/BTN3A1/IGLC1/IGKC/IGLC3/LAX1/SLA2/CRKL/BTN2A2/ELF1/SOS1/BTN3A3/MICB/IRAK2/IGHG2/BTN3A2/IGHA1/GBP1/OAS1/PRKCB/FCGR3A/CLEC7A/PELI1/IGHG4/LTF/EP300/WNK1/MAP3K1/CD24/TNFAIP3/PTPN22/PIK3AP1/NOD2/TLR2/PTPRC/CLEC4E/IGHM/…	70
BP	GO:0033047	regulation of mitotic sister chromatid segregation	23/1647	54/18870	2.86804990240428e-11	9.63903771366372e-09	8.54376970926749e-09	KLHL22/ANAPC15/MAD1L1/ZWINT/NDC80/CDK1/BUB1/TRIP13/CCNB1/FBXO5/BUB1B/ZWILCH/CENPF/CDCA8/TTK/CDC20/SPC25/PLK1/NUF2/BIRC5/MAD2L1/AURKB/KAT2B	23
BP	GO:0045088	regulation of innate immune response	80/1647	425/18870	3.20931745957385e-11	1.03545418515691e-08	9.17797228860025e-09	SLC15A3/CYBA/CARD9/PYCARD/TTLL12/NR1H2/CACTIN/LRCH4/CD300LF/FAM3A/CD1D/SPI1/ZDHHC12/NFKBIL1/CPTP/HSPA1A/ADAM8/NOP53/LILRA4/ECSIT/GFER/HSPA1B/PQBP1/PIK3R6/IRF3/CD14/RPS19/TREX1/KLRB1/NECTIN2/OASL/IRF4/CAV1/ADAR/TRIM5/ZNFX1/PARP14/OAS3/CEP63/PARP9/IRAK2/DDX60/EPG5/TBK1/RSAD2/CYLD/CASP1/TRIM6/OAS1/IFIH1/AURKB/ERAP1/EIF2AK2/PTPN11/CLEC7A/PELI1/MEFV/GFI1/NEK7/STAT2/USP18/NCR1/LTF/HMGB2/EP300/TNFAIP3/G…	80
BP	GO:0006260	DNA replication	60/1647	278/18870	3.44908583161662e-11	1.03678263741626e-08	9.18974731273734e-09	ID3/E4F1/POLD4/POLRMT/PPP2R1A/PNKP/CDC34/INO80E/POLL/TFPT/TOP1MT/WDR18/RUVBL2/ENDOG/CENPX/TREX1/MCM6/RRM2/MCM4/DTL/CDC7/CDC6/CDK1/CCNA2/CHEK1/CDC45/MCM10/GINS1/FBXO5/TIMELESS/ORC1/FAM111B/ESCO2/RFC5/PCLAF/DSCC1/CDK2/POLE2/RAD51/E2F8/GINS2/CCNE1/MCM2/ORC6/GMNN/FAM111A/PCNA/EGF/FEN1/ZBTB38/TK1/BRPF3/SDE2/TOP1/SLFN11/NBN/RMI2/BOD1L1/CHTF8/BCL6	60
BP	GO:0019058	viral life cycle	66/1647	321/18870	3.47050969628552e-11	1.03678263741626e-08	9.18974731273734e-09	RNASEK/VPS37C/SIVA1/CHMP6/TNFRSF14/BSG/CHMP1A/CLEC4G/HSPA1A/TNFRSF4/VPS28/MVB12A/HSPA1B/TRIM28/SLC52A2/CD81/RAB43/CD4/NECTIN2/TOP2A/KPNA2/CDK1/OASL/IFI27/FAM111A/LARP1/CAV1/ADAR/LDLR/TRIM5/TRIM22/ZNFX1/DEK/OAS3/CAV2/OAS2/PTX3/ITGB1/CXCR4/RSAD2/IFIT5/IFIT1/TRIM6/OAS1/IFIH1/SCARB2/MX1/LY6E/TFRC/EIF2AK2/ITGB3/CHMP5/PIKFYVE/RESF1/TRIM58/LTF/APOBEC3B/CD46/NUP153/TRIM25/IFI16/CLEC5A/SIGLEC1/STOM/PLSCR1…	66
BP	GO:0001959	regulation of cytokine-mediated signaling pathway	44/1647	171/18870	3.69015335585128e-11	1.06302774886773e-08	9.42237653869997e-09	PELI3/PYCARD/SHARPIN/TTLL12/NR1H2/CACTIN/MIB2/CD300LF/AGPAT2/HSPA1A/SPPL2B/SIGIRR/HSPA1B/IRF3/TRAF2/GSTP1/TREX1/H2BC11/CAV1/ADAR/PARP14/OAS3/PARP9/IRAK2/TBK1/CXCR4/CYLD/CASP1/TRIM6/OAS1/PTPN11/ADAM17/GFI1/STAT2/USP18/MMP8/CD24/CSF1/TNFAIP3/ZBP1/HIF1A/HIPK1/PTPRC/IL1R1	44
BP	GO:0019731	antibacterial humoral response	26/1647	70/18870	6.08565206717337e-11	1.69265067495932e-08	1.50031756225922e-08	PLA2G6/FAU/JCHAIN/IGHG1/IGHG3/H2BC11/H2BC8/H2BC7/H2BC4/IGHG2/IGHA1/H2BC12/H2BC21/DEFA1/IGHG4/DEFA4/LTF/DEFA1B/NOD2/RNASE3/CTSG/DEFA3/IGHM/CAMP/DEFB1/IGHA2	26
BP	GO:0044772	mitotic cell cycle phase transition	85/1647	470/18870	6.63945230348949e-11	1.78512740933154e-08	1.58228631737897e-08	GPR132/KLHL22/FBXL15/MIIP/CDC34/CDK2AP2/FZR1/BCL7C/EIF4EBP1/NOP53/CCDC57/PIDD1/ANAPC15/CDKN1C/ANAPC2/CDK10/ANAPC11/MAD1L1/TREX1/RRM2/DTL/CDC7/MELK/CDC6/ZWINT/NDC80/CDK1/BUB1/CCNA2/CHEK1/WEE1/TRIP13/CCNB1/EZH2/FBXO5/DLGAP5/BUB1B/ORC1/CCNB2/ZWILCH/GTSE1/CDC25A/CDK2/CENPF/CDCA5/UBE2C/CDCA8/FOXM1/TTK/CDC20/AURKA/SPC25/PLK1/NUF2/CCNE1/BIRC5/CDC14B/MAD2L1/APP/CKS2/CDKN3/ANLN/BTN2A2/WAC/E2F1/ITGB1/TFDP1…	85
BP	GO:0045839	negative regulation of mitotic nuclear division	23/1647	56/18870	7.04559075050456e-11	1.83321725785709e-08	1.62491179549837e-08	KLHL22/ANAPC15/AURKAIP1/MAD1L1/ZWINT/NDC80/BUB1/CHEK1/TRIP13/CCNB1/FBXO5/BUB1B/ZWILCH/CENPF/CDCA8/TTK/CDC20/SPC25/PLK1/NUF2/BIRC5/MAD2L1/AURKB	23
BP	GO:0016032	viral process	80/1647	432/18870	7.407074603825e-11	1.86704574232664e-08	1.65489640490722e-08	RNASEK/VPS37C/SIVA1/TMEM250/CHMP6/TNFRSF14/BSG/CHMP1A/CLEC4G/HSPA1A/MAN1B1/TNFRSF4/VPS28/MVB12A/HSPA1B/EIF3G/TRIM28/SLC52A2/PARD6A/CSF1R/CD81/RAB43/CCL3/CD4/NECTIN2/TOP2A/KPNA2/CDK1/FUT8/OASL/IFI27/FAM111A/LARP1/CAV1/ADAR/LDLR/TRIM5/TRIM22/ZNFX1/DEK/STAT1/OAS3/PARP9/CAV2/OAS2/PTX3/ITGB1/CXCR4/RSAD2/IFIT5/IFIT1/TRIM6/OAS1/IFIH1/SCARB2/MX1/LY6E/TFRC/EIF2AK2/RSF1/ST6GAL1/GFI1/ITGB3/JUN/CHMP5/PIKFYVE…	80
BP	GO:0002251	organ or tissue specific immune response	20/1647	43/18870	7.94017849736575e-11	1.94077211393188e-08	1.72024537014699e-08	FAU/IL4/TREX1/FFAR3/H2BC11/H2BC8/H2BC7/H2BC4/H2BC12/H2BC21/DEFA1/RNASE2/DEFA4/LTF/DEFA1B/NOD2/RNASE3/DEFA3/CAMP/DEFB1	20
BP	GO:0002385	mucosal immune response	19/1647	39/18870	8.55777544659768e-11	2.03020637506638e-08	1.7995173632598e-08	FAU/IL4/FFAR3/H2BC11/H2BC8/H2BC7/H2BC4/H2BC12/H2BC21/DEFA1/RNASE2/DEFA4/LTF/DEFA1B/NOD2/RNASE3/DEFA3/CAMP/DEFB1	19
BP	GO:0033046	negative regulation of sister chromatid segregation	21/1647	48/18870	1.1260238227538e-10	2.39013372482425e-08	2.11854676015064e-08	KLHL22/ANAPC15/MAD1L1/ZWINT/NDC80/BUB1/TRIP13/CCNB1/FBXO5/BUB1B/ZWILCH/CENPF/CDCA8/TTK/CDC20/SPC25/PLK1/NUF2/BIRC5/MAD2L1/AURKB	21
BP	GO:0033048	negative regulation of mitotic sister chromatid segregation	21/1647	48/18870	1.1260238227538e-10	2.39013372482425e-08	2.11854676015064e-08	KLHL22/ANAPC15/MAD1L1/ZWINT/NDC80/BUB1/TRIP13/CCNB1/FBXO5/BUB1B/ZWILCH/CENPF/CDCA8/TTK/CDC20/SPC25/PLK1/NUF2/BIRC5/MAD2L1/AURKB	21
BP	GO:0045841	negative regulation of mitotic metaphase/anaphase transition	21/1647	48/18870	1.1260238227538e-10	2.39013372482425e-08	2.11854676015064e-08	KLHL22/ANAPC15/MAD1L1/ZWINT/NDC80/BUB1/TRIP13/CCNB1/FBXO5/BUB1B/ZWILCH/CENPF/CDCA8/TTK/CDC20/SPC25/PLK1/NUF2/BIRC5/MAD2L1/AURKB	21
BP	GO:2000816	negative regulation of mitotic sister chromatid separation	21/1647	48/18870	1.1260238227538e-10	2.39013372482425e-08	2.11854676015064e-08	KLHL22/ANAPC15/MAD1L1/ZWINT/NDC80/BUB1/TRIP13/CCNB1/FBXO5/BUB1B/ZWILCH/CENPF/CDCA8/TTK/CDC20/SPC25/PLK1/NUF2/BIRC5/MAD2L1/AURKB	21
BP	GO:0042742	defense response to bacterium	66/1647	330/18870	1.2155115335333e-10	2.51392718704605e-08	2.22827377483352e-08	CYBA/CARD9/CFP/PLA2G6/PYCARD/SHARPIN/SFTPD/TNFRSF14/IKBKG/GSDMD/TFEB/FAU/LTA/CEBPB/ACP5/RPS19/ROMO1/STAB1/CD4/JCHAIN/IGHG1/IGHG3/H2BC11/H2BC8/ZNFX1/H2BC7/OAS3/RNF213/H2BC4/OAS2/IGHG2/TBK1/IGHA1/GBP1/CASP1/OAS1/GBP4/H2BC12/H2BC21/ADAM17/DEFA1/IGHG4/DEFA4/LYST/LTF/HMGB2/BPI/GBP3/MPO/GBP5/DEFA1B/NOD2/RNASE1/NOTCH2/RNASE3/TLR2/CTSG/DEFA3/LYZ/CLEC4E/IGHM/LCN2/CAMP/PPBP/DEFB1/IGHA2	66
BP	GO:0051783	regulation of nuclear division	39/1647	146/18870	1.41865678008047e-10	2.86072139703227e-08	2.53566232902804e-08	KLHL22/FBXW5/FZR1/SH2B1/ANAPC15/PIN1/AURKAIP1/ANAPC11/MAD1L1/NUSAP1/ZWINT/NDC80/BUB1/CHEK1/MKI67/TRIP13/CCNB1/FBXO5/DLGAP5/BUB1B/ZWILCH/CDCA2/CENPF/UBE2C/CDCA8/NEK2/TTK/CDC20/AURKA/SPC25/PLK1/NUF2/BIRC5/RAD51AP1/MAD2L1/EGF/CAV2/AURKB/RB1	39
BP	GO:0051985	negative regulation of chromosome segregation	21/1647	50/18870	2.86319032447098e-10	5.37081236213556e-08	4.76053578550964e-08	KLHL22/ANAPC15/MAD1L1/ZWINT/NDC80/BUB1/TRIP13/CCNB1/FBXO5/BUB1B/ZWILCH/CENPF/CDCA8/TTK/CDC20/SPC25/PLK1/NUF2/BIRC5/MAD2L1/AURKB	21
BP	GO:1902100	negative regulation of metaphase/anaphase transition of cell cycle	21/1647	50/18870	2.86319032447098e-10	5.37081236213556e-08	4.76053578550964e-08	KLHL22/ANAPC15/MAD1L1/ZWINT/NDC80/BUB1/TRIP13/CCNB1/FBXO5/BUB1B/ZWILCH/CENPF/CDCA8/TTK/CDC20/SPC25/PLK1/NUF2/BIRC5/MAD2L1/AURKB	21
BP	GO:1905819	negative regulation of chromosome separation	21/1647	50/18870	2.86319032447098e-10	5.37081236213556e-08	4.76053578550964e-08	KLHL22/ANAPC15/MAD1L1/ZWINT/NDC80/BUB1/TRIP13/CCNB1/FBXO5/BUB1B/ZWILCH/CENPF/CDCA8/TTK/CDC20/SPC25/PLK1/NUF2/BIRC5/MAD2L1/AURKB	21
BP	GO:0007094	mitotic spindle assembly checkpoint signaling	20/1647	46/18870	3.58799445726021e-10	6.21027505983667e-08	5.5046117173334e-08	KLHL22/ANAPC15/MAD1L1/ZWINT/NDC80/BUB1/TRIP13/CCNB1/BUB1B/ZWILCH/CENPF/CDCA8/TTK/CDC20/SPC25/PLK1/NUF2/BIRC5/MAD2L1/AURKB	20
BP	GO:0071173	spindle assembly checkpoint signaling	20/1647	46/18870	3.58799445726021e-10	6.21027505983667e-08	5.5046117173334e-08	KLHL22/ANAPC15/MAD1L1/ZWINT/NDC80/BUB1/TRIP13/CCNB1/BUB1B/ZWILCH/CENPF/CDCA8/TTK/CDC20/SPC25/PLK1/NUF2/BIRC5/MAD2L1/AURKB	20
BP	GO:0071174	mitotic spindle checkpoint signaling	20/1647	46/18870	3.58799445726021e-10	6.21027505983667e-08	5.5046117173334e-08	KLHL22/ANAPC15/MAD1L1/ZWINT/NDC80/BUB1/TRIP13/CCNB1/BUB1B/ZWILCH/CENPF/CDCA8/TTK/CDC20/SPC25/PLK1/NUF2/BIRC5/MAD2L1/AURKB	20
BP	GO:1902850	microtubule cytoskeleton organization involved in mitosis	41/1647	163/18870	3.61868246729883e-10	6.21027505983667e-08	5.5046117173334e-08	MAP1S/CCDC61/CHMP6/KIFC2/CHMP1A/HSPA1A/ENKD1/FAM110A/NUDC/HSPA1B/NUSAP1/NDC80/CDK1/RACGAP1/CCNB1/KIF11/TPX2/DLGAP5/STMN1/MYBL2/CDCA8/NEK2/TTK/KIFC1/PRC1/KIF4A/CDC20/AURKA/KIF23/SPC25/PLK1/NUF2/CENPA/BIRC5/MAD2L1/KIF2A/SETD2/CEP97/ITGB1/AURKB/CHMP5	41
BP	GO:1901991	negative regulation of mitotic cell cycle phase transition	46/1647	196/18870	3.77527790757838e-10	6.34403991719316e-08	5.62317709391937e-08	GPR132/KLHL22/MIIP/CDK2AP2/FZR1/NOP53/PIDD1/ANAPC15/MAD1L1/TREX1/DTL/CDC6/ZWINT/NDC80/CDK1/BUB1/CHEK1/WEE1/TRIP13/CCNB1/EZH2/FBXO5/BUB1B/ORC1/ZWILCH/GTSE1/CDK2/CENPF/CDCA8/TTK/CDC20/SPC25/PLK1/NUF2/BIRC5/CDC14B/MAD2L1/BTN2A2/WAC/AURKB/SDE2/SLFN11/NBN/MDM2/RB1/RBL2	46
BP	GO:0002429	immune response-activating cell surface receptor signaling pathway	63/1647	318/18870	4.80390850012803e-10	7.90782162490463e-08	7.00926885775931e-08	CYBA/CSK/PLA2G6/PLD2/IKBKG/STK11/FCHO1/PRAM1/SH2B2/KCNN4/ECSIT/LIME1/HRAS/CD14/CD81/HLA-DPB1/TMIGD2/PHPT1/NECTIN2/ZAP70/CCR7/HLA-DQB1/CD79B/HLA-DRB3/CD38/IGHG1/IGHG3/BTN3A1/IGLC1/IGKC/IGLC3/LAX1/SLA2/CRKL/BTN2A2/ELF1/SOS1/BTN3A3/MICB/IRAK2/IGHG2/BTN3A2/IGHA1/GBP1/OAS1/PRKCB/CLEC7A/PELI1/IGHG4/LTF/EP300/WNK1/TNFAIP3/PTPN22/PIK3AP1/NOD2/TLR2/PTPRC/IGHM/CEACAM1/IGLC7/PLSCR1/IGHA2	63
BP	GO:0033045	regulation of sister chromatid segregation	31/1647	104/18870	5.72927468712003e-10	9.06978150954882e-08	8.03919715150738e-08	KLHL22/BCL7C/ANAPC15/ANAPC2/ANAPC11/MAD1L1/CDC6/ZWINT/NDC80/CDK1/BUB1/TRIP13/CCNB1/FBXO5/DLGAP5/BUB1B/ZWILCH/CENPF/UBE2C/CDCA8/TTK/CDC20/SPC25/PLK1/NUF2/BIRC5/MAD2L1/AURKB/KAT2B/RMI2/RB1	31
BP	GO:0031577	spindle checkpoint signaling	20/1647	47/18870	5.73467464650372e-10	9.06978150954882e-08	8.03919715150738e-08	KLHL22/ANAPC15/MAD1L1/ZWINT/NDC80/BUB1/TRIP13/CCNB1/BUB1B/ZWILCH/CENPF/CDCA8/TTK/CDC20/SPC25/PLK1/NUF2/BIRC5/MAD2L1/AURKB	20
BP	GO:0000075	cell cycle checkpoint signaling	45/1647	192/18870	6.12784060213168e-10	9.50522351861425e-08	8.42516060114947e-08	TELO2/KLHL22/FZR1/NOP53/PIDD1/ANAPC15/MAD1L1/TREX1/DTL/CDC6/ZWINT/NDC80/CDK1/BUB1/CHEK1/CDC45/TRIP13/CCNB1/BUB1B/TIMELESS/ORC1/ZWILCH/GTSE1/CDK2/CENPF/RAD51/CDCA8/TTK/CDC20/SPC25/PLK1/NUF2/BIRC5/CDC14B/MAD2L1/WAC/CEP63/PARP9/E2F1/DTX3L/AURKB/SDE2/PTPN11/NBN/MDM2	45
BP	GO:0010948	negative regulation of cell cycle process	63/1647	320/18870	6.26362230558146e-10	9.53252405977737e-08	8.44935902671486e-08	GPR132/TELO2/KLHL22/MIIP/CDK2AP2/FZR1/NOP53/PIDD1/ANAPC15/NAA10/AURKAIP1/GPER1/APBB1/MAD1L1/TREX1/DTL/CDC6/ZWINT/NDC80/CDK1/BUB1/CHEK1/CDC45/WEE1/TRIP13/CCNB1/EZH2/FBXO5/BUB1B/TIMELESS/ORC1/ZWILCH/GTSE1/CDK2/CENPF/RAD51/E2F8/CDCA8/NEK2/TTK/CDC20/SPC25/PLK1/NUF2/BIRC5/CDC14B/MAD2L1/BTN2A2/WAC/CEP63/PARP9/E2F1/DTX3L/AURKB/SDE2/PTPN11/KAT2B/SLFN11/NBN/MDM2/RB1/RBL2/BCL6	63
BP	GO:2001251	negative regulation of chromosome organization	29/1647	94/18870	8.33010046819655e-10	1.24427019215691e-07	1.10288581637409e-07	ACD/KLHL22/TEN1/ERCC1/ANAPC15/NAA10/MAD1L1/TOP2A/ZWINT/NDC80/BUB1/TRIP13/CCNB1/FBXO5/BUB1B/ZWILCH/CENPF/CDCA8/TTK/CDC20/SPC25/PLK1/NUF2/BIRC5/MAD2L1/XRN1/TNKS2/AURKB/NBN	29
BP	GO:0051784	negative regulation of nuclear division	23/1647	63/18870	1.14699712238799e-09	1.68212341621482e-07	1.4909864986142e-07	KLHL22/ANAPC15/AURKAIP1/MAD1L1/ZWINT/NDC80/BUB1/CHEK1/TRIP13/CCNB1/FBXO5/BUB1B/ZWILCH/CENPF/CDCA8/TTK/CDC20/SPC25/PLK1/NUF2/BIRC5/MAD2L1/AURKB	23
BP	GO:0050851	antigen receptor-mediated signaling pathway	46/1647	205/18870	1.79289671636756e-09	2.58241159182513e-07	2.28897640931738e-07	CSK/IKBKG/STK11/FCHO1/PRAM1/SH2B2/KCNN4/LIME1/HRAS/CD81/HLA-DPB1/TMIGD2/PHPT1/NECTIN2/ZAP70/CCR7/HLA-DQB1/CD79B/HLA-DRB3/CD38/IGHG1/IGHG3/BTN3A1/IGLC1/IGKC/IGLC3/LAX1/SLA2/CRKL/BTN2A2/ELF1/SOS1/BTN3A3/IGHG2/BTN3A2/IGHA1/GBP1/PRKCB/IGHG4/WNK1/PTPN22/PTPRC/IGHM/CEACAM1/IGLC7/IGHA2	46
BP	GO:0090068	positive regulation of cell cycle process	54/1647	262/18870	1.92063160077467e-09	2.71786219155237e-07	2.40903598014064e-07	PAGR1/PPP1R35/SH2B1/CXCR5/GIPC1/CDK10/ANAPC11/MAD1L1/RRM2/DTL/CDC7/NUSAP1/CDC6/NDC80/CDK1/BUB1/NCAPG/RACGAP1/CCNB1/EZH2/FBXO5/DLGAP5/PLK4/SPAG5/CDC25A/CDCA5/NCAPG2/SMC2/E2F8/UBE2C/CDCA8/SMC4/CDC20/AURKA/NCAPD2/KIF23/BIRC5/RAD51AP1/CDC14B/MAD2L1/APP/EGF/FEN1/TFDP1/ROCK2/AURKB/KAT2B/ADAM17/KMT2E/TMOD3/WNK1/MDM2/RB1/PLSCR1	54
BP	GO:1901988	negative regulation of cell cycle phase transition	56/1647	277/18870	2.0390425251402e-09	2.83567534616912e-07	2.51346221973726e-07	GPR132/TELO2/KLHL22/MIIP/CDK2AP2/FZR1/NOP53/PIDD1/ANAPC15/APBB1/MAD1L1/TREX1/DTL/CDC6/ZWINT/NDC80/CDK1/BUB1/CHEK1/CDC45/WEE1/TRIP13/CCNB1/EZH2/FBXO5/BUB1B/TIMELESS/ORC1/ZWILCH/GTSE1/CDK2/CENPF/RAD51/CDCA8/TTK/CDC20/SPC25/PLK1/NUF2/BIRC5/CDC14B/MAD2L1/BTN2A2/WAC/CEP63/PARP9/E2F1/DTX3L/AURKB/SDE2/PTPN11/SLFN11/NBN/MDM2/RB1/RBL2	56
BP	GO:0006979	response to oxidative stress	72/1647	400/18870	2.38770122189623e-09	3.2642708569178e-07	2.89335712740753e-07	HBA2/NAPRT/TMEM161A/AGAP3/CCS/MMP14/HBA1/TXNRD2/PNKP/HMOX1/ABCD1/IL18BP/HSPA1A/ALDH3B1/RGS14/ERCC1/ATP13A2/LONP1/ZNF580/HSPA1B/NUDT1/TRPM2/NDUFS8/MSRA/GSTP1/ATOX1/UCP2/KLF2/GPX1/HBB/MAP1LC3A/ROMO1/TREX1/KRT1/CDK1/FUT8/CD38/EZH2/NET1/DHCR24/DHFR/PCNA/APP/SETX/PYCR1/SDC1/STAT1/MICB/STK26/PPP1R15B/TP53INP1/MYB/LRRK2/PTGS1/NCOA7/KAT2B/MSRB3/TXNIP/CAPN2/JUN/MAPK13/IDH1/MDM2/MPO/TNFAIP3/HIF1A/TRIM25/SO…	72
BP	GO:0007093	mitotic cell cycle checkpoint signaling	36/1647	142/18870	3.3662210103114e-09	4.51782947900721e-07	4.00447594469534e-07	KLHL22/FZR1/NOP53/PIDD1/ANAPC15/MAD1L1/TREX1/DTL/CDC6/ZWINT/NDC80/CDK1/BUB1/CHEK1/TRIP13/CCNB1/BUB1B/ORC1/ZWILCH/GTSE1/CDK2/CENPF/CDCA8/TTK/CDC20/SPC25/PLK1/NUF2/BIRC5/CDC14B/MAD2L1/WAC/AURKB/SDE2/NBN/MDM2	36
BP	GO:0007051	spindle organization	45/1647	202/18870	3.41665755293131e-09	4.51782947900721e-07	4.00447594469534e-07	MAP1S/CCDC61/HAUS7/CHMP6/KIFC2/PPP2R1A/CHMP1A/HSPA1A/RGS14/SAC3D1/FAM110A/NUDC/HSPA1B/NDC80/RACGAP1/CCNB1/KIF11/FBXO5/TPX2/DLGAP5/SPAG5/CCNB2/ASPM/STMN1/MYBL2/CDCA8/NEK2/TTK/KIFC1/PRC1/KIF4A/CDC20/AURKA/KIF23/SPC25/PLK1/NUF2/BIRC5/KIF2A/CEP63/CEP97/AURKB/NEK7/CHMP5/TUBB1	45
BP	GO:0007052	mitotic spindle organization	34/1647	130/18870	3.84565392017936e-09	5.00307169680108e-07	4.43458088724248e-07	MAP1S/CCDC61/CHMP6/KIFC2/CHMP1A/HSPA1A/FAM110A/NUDC/HSPA1B/NDC80/RACGAP1/CCNB1/KIF11/TPX2/DLGAP5/STMN1/MYBL2/CDCA8/NEK2/TTK/KIFC1/PRC1/KIF4A/CDC20/AURKA/KIF23/SPC25/PLK1/NUF2/BIRC5/KIF2A/CEP97/AURKB/CHMP5	34
BP	GO:0007091	metaphase/anaphase transition of mitotic cell cycle	28/1647	94/18870	3.92885230348032e-09	5.03017820315432e-07	4.45860732585436e-07	KLHL22/BCL7C/ANAPC15/ANAPC2/ANAPC11/MAD1L1/CDC6/ZWINT/NDC80/BUB1/TRIP13/CCNB1/FBXO5/DLGAP5/BUB1B/ZWILCH/CENPF/UBE2C/CDCA8/TTK/CDC20/SPC25/PLK1/NUF2/BIRC5/MAD2L1/AURKB/RB1	28
BP	GO:0030071	regulation of mitotic metaphase/anaphase transition	27/1647	90/18870	6.25123354860539e-09	7.87850778172673e-07	6.98328589837629e-07	KLHL22/BCL7C/ANAPC15/ANAPC11/MAD1L1/CDC6/ZWINT/NDC80/BUB1/TRIP13/CCNB1/FBXO5/DLGAP5/BUB1B/ZWILCH/CENPF/UBE2C/CDCA8/TTK/CDC20/SPC25/PLK1/NUF2/BIRC5/MAD2L1/AURKB/RB1	27
BP	GO:0051225	spindle assembly	34/1647	133/18870	7.25096013585693e-09	8.99788376243415e-07	7.97546902716441e-07	CCDC61/HAUS7/CHMP6/KIFC2/CHMP1A/HSPA1A/SAC3D1/HSPA1B/NDC80/RACGAP1/KIF11/FBXO5/TPX2/SPAG5/CCNB2/ASPM/MYBL2/CDCA8/NEK2/KIFC1/PRC1/KIF4A/CDC20/AURKA/KIF23/PLK1/BIRC5/KIF2A/CEP63/CEP97/AURKB/NEK7/CHMP5/TUBB1	34
BP	GO:0044784	metaphase/anaphase transition of cell cycle	28/1647	97/18870	8.53899319660281e-09	1.0435684715727e-06	9.24989502254007e-07	KLHL22/BCL7C/ANAPC15/ANAPC2/ANAPC11/MAD1L1/CDC6/ZWINT/NDC80/BUB1/TRIP13/CCNB1/FBXO5/DLGAP5/BUB1B/ZWILCH/CENPF/UBE2C/CDCA8/TTK/CDC20/SPC25/PLK1/NUF2/BIRC5/MAD2L1/AURKB/RB1	28
BP	GO:0045786	negative regulation of cell cycle	71/1647	407/18870	1.19344840781387e-08	1.42012602819294e-06	1.25875944294915e-06	GPR132/SIPA1/CEBPA/TELO2/TP53I13/KLHL22/MIIP/CDK2AP2/FZR1/NOP53/PIDD1/ANAPC15/CDKN1C/NAA10/NR4A1/AURKAIP1/GPER1/APBB1/MAD1L1/TREX1/DTL/CDC6/ZWINT/NDC80/CDK1/BUB1/CHEK1/CDC45/WEE1/TRIP13/CCNB1/EZH2/FBXO5/BUB1B/TIMELESS/ORC1/ZWILCH/GTSE1/CDK2/CENPF/RAD51/E2F8/CDCA8/NEK2/TTK/CDC20/SPC25/PLK1/NUF2/BIRC5/CDC14B/GMNN/MAD2L1/BTN2A2/WAC/CEP63/HECA/PARP9/E2F1/DTX3L/AURKB/SDE2/PTPN11/KAT2B/LATS2/SLFN11/NBN…	71
BP	GO:0031349	positive regulation of defense response	80/1647	480/18870	1.19722997665658e-08	1.42012602819294e-06	1.25875944294915e-06	SLC15A3/CYBA/CARD9/PYCARD/CEBPA/CACTIN/LRCH4/CD300LF/GSDMD/CD1D/SPI1/ZDHHC12/NFKBIL1/PLA2G7/CPTP/HSPA1A/ADAM8/NOP53/LILRA4/ECSIT/LTA/HSPA1B/PQBP1/IRF3/CD14/CEBPB/CD81/OSM/RPS19/CCL3/LILRA5/FFAR3/NECTIN2/CCR7/OASL/IRF4/SUCNR1/APP/CAV1/LDLR/TRIM5/ZNFX1/OAS3/PARP9/IRAK2/DDX60/EPG5/TBK1/RSAD2/CYLD/CASP1/TRIM6/OAS1/IFIH1/LRRK2/EIF2AK2/CLEC7A/PELI1/MEFV/GFI1/NEK7/IL6ST/MMP8/MAPK13/LTF/HMGB2/EP300/TNFAI…	80
BP	GO:1902099	regulation of metaphase/anaphase transition of cell cycle	27/1647	93/18870	1.36952709844021e-08	1.60095732985779e-06	1.41904318117558e-06	KLHL22/BCL7C/ANAPC15/ANAPC11/MAD1L1/CDC6/ZWINT/NDC80/BUB1/TRIP13/CCNB1/FBXO5/DLGAP5/BUB1B/ZWILCH/CENPF/UBE2C/CDCA8/TTK/CDC20/SPC25/PLK1/NUF2/BIRC5/MAD2L1/AURKB/RB1	27
BP	GO:0002833	positive regulation of response to biotic stimulus	66/1647	369/18870	1.43066535961774e-08	1.64853525581095e-06	1.46121490564266e-06	SLC15A3/CYBA/CARD9/PYCARD/CACTIN/LRCH4/CD300LF/CD1D/SPI1/ZDHHC12/NFKBIL1/CPTP/HSPA1A/ADAM8/NOP53/LILRA4/ECSIT/MIF/HSPA1B/PQBP1/IRF3/CD14/RPS19/NECTIN2/HLA-DRB3/OASL/IRF4/CAV1/TRIM5/ZNFX1/OAS3/PARP9/IRAK2/DDX60/EPG5/TBK1/BMP6/RSAD2/CYLD/CASP1/TRIM6/OAS1/IFIH1/EIF2AK2/CLEC7A/PELI1/MEFV/GFI1/NEK7/LTF/HMGB2/EP300/TNFAIP3/GBP5/ERBIN/ZBP1/PTPN22/PIK3AP1/NOD2/TRIM25/IFI16/TLR2/CLEC4E/CD274/PLSCR1/AIM2	66
BP	GO:0045071	negative regulation of viral genome replication	20/1647	55/18870	1.49948151232022e-08	1.70349547582746e-06	1.50993008623854e-06	TRIM28/OASL/FAM111A/ZNFX1/OAS3/OAS2/RSAD2/IFIT5/IFIT1/TRIM6/OAS1/IFIH1/MX1/EIF2AK2/RESF1/LTF/APOBEC3B/IFI16/PLSCR1/IFITM3	20
BP	GO:0045930	negative regulation of mitotic cell cycle	50/1647	248/18870	1.61999980016315e-08	1.80057907083869e-06	1.59598223199869e-06	GPR132/KLHL22/MIIP/CDK2AP2/FZR1/NOP53/PIDD1/ANAPC15/CDKN1C/AURKAIP1/MAD1L1/TREX1/DTL/CDC6/ZWINT/NDC80/CDK1/BUB1/CHEK1/WEE1/TRIP13/CCNB1/EZH2/FBXO5/BUB1B/ORC1/ZWILCH/GTSE1/CDK2/CENPF/CDCA8/TTK/CDC20/SPC25/PLK1/NUF2/BIRC5/CDC14B/MAD2L1/BTN2A2/WAC/HECA/AURKB/SDE2/SLFN11/NBN/MDM2/RB1/RBL2/BCL6	50
BP	GO:0090307	mitotic spindle assembly	23/1647	71/18870	1.6295843314062e-08	1.80057907083869e-06	1.59598223199869e-06	CCDC61/CHMP6/KIFC2/CHMP1A/HSPA1A/HSPA1B/RACGAP1/KIF11/TPX2/MYBL2/CDCA8/NEK2/KIFC1/PRC1/KIF4A/CDC20/KIF23/PLK1/BIRC5/KIF2A/CEP97/AURKB/CHMP5	23
BP	GO:1901990	regulation of mitotic cell cycle phase transition	64/1647	355/18870	1.7308441986526e-08	1.88662017653134e-06	1.6722466283426e-06	GPR132/KLHL22/MIIP/CDK2AP2/FZR1/BCL7C/NOP53/PIDD1/ANAPC15/CDKN1C/CDK10/ANAPC11/MAD1L1/TREX1/RRM2/DTL/CDC7/CDC6/ZWINT/NDC80/CDK1/BUB1/CHEK1/WEE1/TRIP13/CCNB1/EZH2/FBXO5/DLGAP5/BUB1B/ORC1/ZWILCH/GTSE1/CDC25A/CDK2/CENPF/CDCA5/UBE2C/CDCA8/TTK/CDC20/AURKA/SPC25/PLK1/NUF2/BIRC5/CDC14B/MAD2L1/APP/ANLN/BTN2A2/WAC/E2F1/TFDP1/AURKB/SDE2/ADAM17/KMT2E/SLFN11/NBN/TMOD3/MDM2/RB1/RBL2	64
BP	GO:0045089	positive regulation of innate immune response	62/1647	343/18870	2.60919719071643e-08	2.80610460537583e-06	2.48725155359242e-06	SLC15A3/CYBA/CARD9/PYCARD/CACTIN/LRCH4/CD300LF/CD1D/SPI1/ZDHHC12/NFKBIL1/CPTP/HSPA1A/ADAM8/NOP53/LILRA4/ECSIT/HSPA1B/PQBP1/IRF3/CD14/RPS19/NECTIN2/OASL/IRF4/CAV1/TRIM5/ZNFX1/OAS3/PARP9/IRAK2/DDX60/EPG5/TBK1/RSAD2/CYLD/CASP1/TRIM6/OAS1/IFIH1/EIF2AK2/CLEC7A/PELI1/MEFV/GFI1/NEK7/LTF/HMGB2/EP300/TNFAIP3/GBP5/ERBIN/ZBP1/PTPN22/PIK3AP1/NOD2/TRIM25/IFI16/TLR2/CLEC4E/PLSCR1/AIM2	62
BP	GO:0140694	non-membrane-bounded organelle assembly	70/1647	408/18870	3.01876047395703e-08	3.20385815564966e-06	2.83980902203825e-06	TRAPPC12/PLEC/DBNL/CCDC61/TRAF7/HAUS7/CHMP6/PPP1R35/KIFC2/CHMP1A/TCAP/HSPA1A/BOP1/NOP53/PPAN/CCDC57/SAC3D1/HSPA1B/RPS28/CENPT/RRP7A/MRPS2/RPS19/RPS15/CENPX/RPL38/RPS5/NDC80/RACGAP1/KIF11/FBXO5/TPX2/DLGAP5/PLK4/SPAG5/CCNB2/ASPM/CDK2/CENPF/MYBL2/CDCA8/NEK2/KIFC1/PRC1/KIF4A/CDC20/AURKA/CENPK/KIF23/PLK1/CENPA/BIRC5/PATL1/ANLN/KIF2A/RNF213/CEP63/CEP97/ITGB1/AURKB/KAT2B/NEK7/PATL2/CHMP5/TMOD3/WNK1/MSN/…	70
BP	GO:1905820	positive regulation of chromosome separation	14/1647	29/18870	3.11135871897496e-08	3.25924927626649e-06	2.88890614070785e-06	ANAPC11/NCAPG/DLGAP5/NCAPG2/SMC2/UBE2C/CDCA8/SMC4/CDC20/NCAPD2/BIRC5/AURKB/RB1/PLSCR1	14
BP	GO:0002237	response to molecule of bacterial origin	65/1647	369/18870	3.36696463404529e-08	3.48178676130889e-06	3.08615705727876e-06	CARD9/PYCARD/TSPO/CACTIN/SPI1/WDR83/NFKBIL1/IL18BP/ARID5A/MIF/LTA/GFER/NR4A1/SIGIRR/IRF3/GSTP1/CD14/CEBPB/RPL13A/PLSCR3/ACP5/ALPL/CCR7/MTDH/TRIM5/CMPK2/IRAK2/BMP6/F2R/CASP1/TRIM6/B2M/XBP1/PELI1/ADAM17/DEFA1/GFI1/TAP2/CAPN2/CDK19/MMP8/DEFA4/ABCA1/CHMP5/LTF/HMGB2/CD24/BPI/GBP3/MPO/TNFAIP3/GBP5/DEFA1B/ERBIN/PTPN22/NOD2/SOD2/TLR2/CTSG/DEFA3/JAK2/CD274/CAMP/PPBP/CXCL10	65
BP	GO:0006261	DNA-templated DNA replication	37/1647	161/18870	3.49803391958094e-08	3.57153691080252e-06	3.16570904487592e-06	POLD4/POLRMT/PNKP/CDC34/WDR18/ENDOG/CENPX/MCM6/MCM4/CDC7/CDC6/CDC45/MCM10/GINS1/FBXO5/TIMELESS/ORC1/RFC5/DSCC1/CDK2/POLE2/RAD51/E2F8/GINS2/CCNE1/MCM2/ORC6/GMNN/FAM111A/PCNA/FEN1/TK1/SLFN11/NBN/BOD1L1/CHTF8/BCL6	37
BP	GO:0050792	regulation of viral process	38/1647	168/18870	3.61245836817301e-08	3.64226114971044e-06	3.22839700481988e-06	TMEM250/CLEC4G/TRIM28/CD4/NECTIN2/TOP2A/KPNA2/OASL/FAM111A/LARP1/ADAR/TRIM5/TRIM22/ZNFX1/STAT1/OAS3/OAS2/PTX3/CXCR4/RSAD2/IFIT5/IFIT1/TRIM6/OAS1/IFIH1/MX1/LY6E/EIF2AK2/RSF1/RESF1/TRIM58/LTF/APOBEC3B/TRIM25/IFI16/STOM/PLSCR1/IFITM3	38
BP	GO:0071706	tumor necrosis factor superfamily cytokine production	41/1647	191/18870	5.09266393102254e-08	5.0094423497107e-06	4.44022765333826e-06	TNFRSF8/CYBA/CARD9/PYCARD/TSPO/CACTIN/NFKBIL1/ADAM8/HSPB1/LILRA4/ARID5A/MIF/IL4/GSTP1/CD14/ACP5/CCL3/LILRA5/TREX1/ORM1/APP/OAS3/ARFGEF2/OAS2/OAS1/IFIH1/FCGR3A/LRRK2/PTPN11/CLEC7A/MMP8/LTF/BPI/TNFAIP3/PTPN22/NOD2/DICER1/TLR2/PTPRC/JAK2/CD274	41
BP	GO:1903555	regulation of tumor necrosis factor superfamily cytokine production	41/1647	191/18870	5.09266393102254e-08	5.0094423497107e-06	4.44022765333826e-06	TNFRSF8/CYBA/CARD9/PYCARD/TSPO/CACTIN/NFKBIL1/ADAM8/HSPB1/LILRA4/ARID5A/MIF/IL4/GSTP1/CD14/ACP5/CCL3/LILRA5/TREX1/ORM1/APP/OAS3/ARFGEF2/OAS2/OAS1/IFIH1/FCGR3A/LRRK2/PTPN11/CLEC7A/MMP8/LTF/BPI/TNFAIP3/PTPN22/NOD2/DICER1/TLR2/PTPRC/JAK2/CD274	41
BP	GO:0071216	cellular response to biotic stimulus	51/1647	265/18870	5.72233048436825e-08	5.56100213095353e-06	4.9291146036562e-06	PYCARD/TSPO/CACTIN/SPI1/NFKBIL1/ARID5A/MIF/GFER/SIGIRR/IRF3/GSTP1/CD14/PLSCR3/MTDH/EIF2AK3/TRIM5/CMPK2/IRAK2/BMP6/PPP1R15B/CASP1/XBP1/CLEC7A/DEFA1/GFI1/TXNIP/CAPN2/CDK19/MMP8/DEFA4/ABCA1/CHMP5/LTF/HMGB2/BPI/GBP3/TNFAIP3/GBP5/DEFA1B/PTPN22/NOD2/APAF1/NOTCH2/TLR2/CTSG/DEFA3/JAK2/CD274/CAMP/PPBP/CXCL10	51
BP	GO:1901987	regulation of cell cycle phase transition	75/1647	456/18870	6.01599581622873e-08	5.77678836353583e-06	5.1203814014819e-06	GPR132/PAGR1/CCNQ/TELO2/KLHL22/MIIP/CDK2AP2/FZR1/BCL7C/NOP53/PIDD1/ANAPC15/CDKN1C/APBB1/CDK10/ANAPC11/MAD1L1/TREX1/RRM2/DTL/CDC7/CDC6/ZWINT/NDC80/CDK1/BUB1/CHEK1/CDC45/WEE1/TRIP13/CCNB1/EZH2/FBXO5/DLGAP5/BUB1B/TIMELESS/ORC1/ZWILCH/GTSE1/CDC25A/CDK2/CENPF/CDCA5/RAD51/UBE2C/CDCA8/TTK/CDC20/AURKA/SPC25/PLK1/NUF2/BIRC5/CDC14B/MAD2L1/APP/ANLN/BTN2A2/WAC/CEP63/PARP9/E2F1/DTX3L/TFDP1/AURKB/SDE2/PTPN11/A…	75
BP	GO:0050830	defense response to Gram-positive bacterium	30/1647	118/18870	6.25438725290864e-08	5.93504559787778e-06	5.26065612653319e-06	CARD9/PYCARD/TNFRSF14/GSDMD/FAU/LTA/ACP5/ROMO1/H2BC11/H2BC8/H2BC7/H2BC4/TBK1/GBP4/H2BC12/H2BC21/ADAM17/DEFA1/DEFA4/HMGB2/DEFA1B/NOD2/RNASE1/RNASE3/TLR2/CTSG/DEFA3/LYZ/CAMP/DEFB1	30
BP	GO:0044403	biological process involved in symbiotic interaction	58/1647	322/18870	8.2849569354279e-08	7.77051891176296e-06	6.88756762612317e-06	RNASEK/CARD9/SIVA1/CHMP6/TNFRSF14/BSG/CHMP1A/CLEC4G/HSPA1A/TNFRSF4/HSPA1B/SLC52A2/THOC6/CSF1R/GPX1/CD81/ROMO1/CCL3/CD4/NECTIN2/CDK1/IFI27/CAV1/LDLR/TRIM5/TRIM22/CAV2/PTX3/ITGB1/CXCR4/IFIT1/ROCK2/TRIM6/SCARB2/LY6E/TFRC/DEFA1/ITGB3/JUN/CHMP5/PIKFYVE/TRIM58/LTF/EP300/CD46/DEFA1B/NUP153/NOD2/TRIM25/CTSG/SAP30/JAK2/CLEC5A/SIGLEC1/CAMP/STOM/PLSCR1/IFITM3	58
BP	GO:0002218	activation of innate immune response	52/1647	276/18870	8.73249285735624e-08	8.09612498706154e-06	7.17617561853159e-06	SLC15A3/CYBA/PYCARD/CACTIN/LRCH4/CD300LF/ZDHHC12/NFKBIL1/CPTP/HSPA1A/NOP53/LILRA4/ECSIT/HSPA1B/PQBP1/IRF3/CD14/OASL/IRF4/CAV1/TRIM5/ZNFX1/OAS3/IRAK2/DDX60/EPG5/TBK1/RSAD2/CYLD/CASP1/OAS1/IFIH1/EIF2AK2/CLEC7A/PELI1/MEFV/GFI1/NEK7/LTF/EP300/TNFAIP3/GBP5/ERBIN/ZBP1/PTPN22/PIK3AP1/NOD2/TRIM25/IFI16/TLR2/CLEC4E/AIM2	52
BP	GO:0019730	antimicrobial humoral response	32/1647	133/18870	9.33179578743515e-08	8.5534391842559e-06	7.58152595553344e-06	PLA2G6/FAM3A/FAU/RPS19/ROMO1/JCHAIN/IGHG1/IGHG3/H2BC11/H2BC8/H2BC7/H2BC4/IGHG2/IGHA1/H2BC12/H2BC21/DEFA1/IGHG4/DEFA4/LTF/DEFA1B/NOD2/RNASE3/CTSG/DEFA3/LYZ/IGHM/CAMP/PPBP/DEFB1/IGHA2/CXCL10	32
BP	GO:0032496	response to lipopolysaccharide	61/1647	348/18870	1.06116148381082e-07	9.61722306563828e-06	8.52443382382388e-06	PYCARD/TSPO/CACTIN/SPI1/WDR83/NFKBIL1/IL18BP/ARID5A/MIF/LTA/GFER/NR4A1/SIGIRR/IRF3/GSTP1/CD14/CEBPB/RPL13A/PLSCR3/ACP5/ALPL/CCR7/MTDH/TRIM5/CMPK2/IRAK2/BMP6/F2R/CASP1/TRIM6/XBP1/PELI1/ADAM17/DEFA1/GFI1/CAPN2/CDK19/MMP8/DEFA4/ABCA1/CHMP5/LTF/HMGB2/BPI/GBP3/MPO/TNFAIP3/GBP5/DEFA1B/ERBIN/PTPN22/NOD2/SOD2/TLR2/CTSG/DEFA3/JAK2/CD274/CAMP/PPBP/CXCL10	61
BP	GO:0071222	cellular response to lipopolysaccharide	45/1647	226/18870	1.22142704042701e-07	1.09467005645381e-05	9.70284498079564e-06	PYCARD/TSPO/CACTIN/SPI1/NFKBIL1/ARID5A/MIF/GFER/SIGIRR/IRF3/GSTP1/CD14/PLSCR3/MTDH/TRIM5/CMPK2/IRAK2/BMP6/CASP1/XBP1/DEFA1/GFI1/CAPN2/CDK19/MMP8/DEFA4/ABCA1/CHMP5/LTF/HMGB2/BPI/GBP3/TNFAIP3/GBP5/DEFA1B/PTPN22/NOD2/TLR2/CTSG/DEFA3/JAK2/CD274/CAMP/PPBP/CXCL10	45
BP	GO:0060760	positive regulation of response to cytokine stimulus	21/1647	67/18870	1.29201334709774e-07	1.13837690104348e-05	1.00902500579265e-05	CD300LF/AGPAT2/HSPA1A/HSPA1B/IRF3/TRAF2/PARP14/PARP9/TBK1/CXCR4/CASP1/TRIM6/IFIH1/ADAM17/GFI1/MMP8/CSF1/ZBP1/HIF1A/TLR2/IL1R1	21
BP	GO:0045787	positive regulation of cell cycle	59/1647	334/18870	1.29842145916191e-07	1.13837690104348e-05	1.00902500579265e-05	PAGR1/PPP1R35/EIF4EBP1/SH2B1/CCDC57/CXCR5/LFNG/GIPC1/CDK10/ANAPC11/MAD1L1/RRM2/DTL/CDC7/NUSAP1/CDC6/NDC80/CDK1/BUB1/CHEK1/NCAPG/RACGAP1/CCNB1/EZH2/FBXO5/DLGAP5/PLK4/SPAG5/CDC25A/CDCA5/NCAPG2/SMC2/E2F8/UBE2C/CDCA8/SMC4/CDC20/AURKA/NCAPD2/KIF23/BIRC5/RAD51AP1/CDC14B/MAD2L1/APP/EGF/FEN1/TFDP1/ROCK2/AURKB/PTPN11/KAT2B/ADAM17/KMT2E/TMOD3/WNK1/MDM2/RB1/PLSCR1	59
BP	GO:0046718	viral entry into host cell	35/1647	156/18870	1.52704883310737e-07	1.32442751482194e-05	1.17393499428016e-05	RNASEK/SIVA1/TNFRSF14/BSG/CLEC4G/HSPA1A/TNFRSF4/HSPA1B/SLC52A2/CD81/CD4/NECTIN2/CDK1/CAV1/LDLR/TRIM5/TRIM22/CAV2/PTX3/ITGB1/CXCR4/TRIM6/SCARB2/LY6E/TFRC/ITGB3/PIKFYVE/TRIM58/CD46/NUP153/TRIM25/CLEC5A/SIGLEC1/PLSCR1/IFITM3	35
BP	GO:0006959	humoral immune response	49/1647	258/18870	1.58258708099535e-07	1.35799440375622e-05	1.20368773282423e-05	CFP/PLA2G6/FAM3A/PSMB10/TFEB/FAU/LTA/FCER2/CD81/RPS19/ROMO1/CFD/KRT1/CCR7/HLA-DQB1/JCHAIN/IGHG1/EXO1/IGHG3/H2BC11/H2BC8/POU2AF1/H2BC7/H2BC4/IGHG2/IGHA1/H2BC12/H2BC21/DEFA1/ST6GAL1/IGHG4/DEFA4/LTF/CD46/DEFA1B/NOD2/NOTCH2/RNASE3/CTSG/DEFA3/PTPRC/LYZ/SERPING1/IGHM/CAMP/PPBP/DEFB1/IGHA2/CXCL10	49
BP	GO:1903900	regulation of viral life cycle	33/1647	143/18870	1.70434872281142e-07	1.44708176823126e-05	1.28265224657454e-05	CLEC4G/TRIM28/CD4/NECTIN2/TOP2A/KPNA2/OASL/FAM111A/LARP1/ADAR/TRIM5/TRIM22/ZNFX1/OAS3/OAS2/PTX3/RSAD2/IFIT5/IFIT1/TRIM6/OAS1/IFIH1/MX1/LY6E/EIF2AK2/RESF1/TRIM58/LTF/APOBEC3B/TRIM25/IFI16/PLSCR1/IFITM3	33
BP	GO:0090329	regulation of DNA-templated DNA replication	17/1647	47/18870	1.97294727603582e-07	1.65768674255259e-05	1.46932652399509e-05	ENDOG/MCM6/MCM4/CDC7/FBXO5/TIMELESS/RFC5/DSCC1/CDK2/E2F8/MCM2/GMNN/PCNA/SLFN11/NBN/CHTF8/BCL6	17
BP	GO:0032640	tumor necrosis factor production	39/1647	186/18870	2.05616671413392e-07	1.69235109349023e-05	1.50005202173981e-05	TNFRSF8/CYBA/CARD9/PYCARD/TSPO/CACTIN/NFKBIL1/HSPB1/LILRA4/ARID5A/MIF/IL4/GSTP1/CD14/ACP5/CCL3/LILRA5/TREX1/ORM1/APP/OAS3/ARFGEF2/OAS2/OAS1/IFIH1/FCGR3A/LRRK2/PTPN11/CLEC7A/MMP8/LTF/BPI/TNFAIP3/PTPN22/NOD2/DICER1/TLR2/PTPRC/JAK2	39
BP	GO:0032680	regulation of tumor necrosis factor production	39/1647	186/18870	2.05616671413392e-07	1.69235109349023e-05	1.50005202173981e-05	TNFRSF8/CYBA/CARD9/PYCARD/TSPO/CACTIN/NFKBIL1/HSPB1/LILRA4/ARID5A/MIF/IL4/GSTP1/CD14/ACP5/CCL3/LILRA5/TREX1/ORM1/APP/OAS3/ARFGEF2/OAS2/OAS1/IFIH1/FCGR3A/LRRK2/PTPN11/CLEC7A/MMP8/LTF/BPI/TNFAIP3/PTPN22/NOD2/DICER1/TLR2/PTPRC/JAK2	39
BP	GO:0048525	negative regulation of viral process	25/1647	93/18870	2.43657962061823e-07	1.98519709291986e-05	1.75962241182764e-05	TRIM28/OASL/FAM111A/TRIM5/ZNFX1/STAT1/OAS3/OAS2/PTX3/RSAD2/IFIT5/IFIT1/TRIM6/OAS1/IFIH1/MX1/LY6E/EIF2AK2/RESF1/LTF/APOBEC3B/TRIM25/IFI16/PLSCR1/IFITM3	25
BP	GO:0030099	myeloid cell differentiation	70/1647	430/18870	2.47518964883775e-07	1.99648797075253e-05	1.76963032577958e-05	FAM20C/BATF3/CEBPA/JUNB/GPR137/TCIRG1/SPI1/ZNF385A/HSPA1A/TESC/CDKN1C/FES/IL4/HSPA1B/CSF1R/CEBPB/UCP2/KLF2/CD81/BGLAP/RPS19/CCL3/GP9/GP1BB/CD4/H4C11/CCR7/RACGAP1/EIF2AK1/NCAPG2/CASP10/H4C8/IRF4/APP/ADAR/STAT1/VEGFA/B2M/MYB/FAXDC2/TFRC/PTPN11/KMT2E/TRIM58/LTF/HMGB2/TMOD3/EP300/CREB1/TUBB1/EVI2B/CSF1/RB1/SP3/NEDD9/HIF1A/IFI16/NOTCH2/RASSF2/TLR2/H4C4/EPAS1/JAK2/CLEC5A/CEACAM1/BCL6/ZBTB16/BATF2/CCR1/…	70
BP	GO:0051383	kinetochore organization	11/1647	21/18870	3.35281449775457e-07	2.6776041325632e-05	2.37335237819166e-05	TRAPPC12/CENPT/CENPX/NDC80/DLGAP5/CENPF/SMC2/SMC4/CENPK/NUF2/CENPA	11
BP	GO:0042542	response to hydrogen peroxide	26/1647	101/18870	3.57507887556983e-07	2.82711629513199e-05	2.50587571959446e-05	HBA2/HBA1/HMOX1/IL18BP/ZNF580/TRPM2/KLF2/GPX1/HBB/MAP1LC3A/CDK1/EZH2/NET1/PCNA/SETX/SDC1/STAT1/STK26/PPP1R15B/MYB/TXNIP/CAPN2/MAPK13/MDM2/TNFAIP3/SOD2	26
BP	GO:0051231	spindle elongation	9/1647	14/18870	3.84286730596362e-07	3.00937550387403e-05	2.66742511416504e-05	PPP2R1A/RACGAP1/KIF11/CDCA8/PRC1/KIF4A/KIF23/BIRC5/AURKB	9
BP	GO:0001961	positive regulation of cytokine-mediated signaling pathway	19/1647	60/18870	4.25492455469227e-07	3.30002129405268e-05	2.92504530116092e-05	CD300LF/AGPAT2/HSPA1A/HSPA1B/IRF3/TRAF2/PARP14/PARP9/TBK1/CXCR4/CASP1/TRIM6/ADAM17/GFI1/MMP8/CSF1/ZBP1/HIF1A/IL1R1	19
BP	GO:0002221	pattern recognition receptor signaling pathway	45/1647	236/18870	4.45981206521551e-07	3.42598515409793e-05	3.0366960949317e-05	SLC15A3/CYBA/PYCARD/CACTIN/LRCH4/CD300LF/ZDHHC12/NFKBIL1/CPTP/HSPA1A/NOP53/LILRA4/ECSIT/HSPA1B/IRF3/CD14/OASL/IRF4/CAV1/OAS3/IRAK2/DDX60/EPG5/TBK1/RSAD2/CYLD/CASP1/OAS1/IFIH1/EIF2AK2/PELI1/MEFV/GFI1/NEK7/LTF/TNFAIP3/GBP5/ERBIN/PTPN22/PIK3AP1/NOD2/TRIM25/TLR2/CLEC4E/AIM2	45
BP	GO:0044409	entry into host	35/1647	163/18870	4.69881326939262e-07	3.57553092744536e-05	3.16924922797564e-05	RNASEK/SIVA1/TNFRSF14/BSG/CLEC4G/HSPA1A/TNFRSF4/HSPA1B/SLC52A2/CD81/CD4/NECTIN2/CDK1/CAV1/LDLR/TRIM5/TRIM22/CAV2/PTX3/ITGB1/CXCR4/TRIM6/SCARB2/LY6E/TFRC/ITGB3/PIKFYVE/TRIM58/CD46/NUP153/TRIM25/CLEC5A/SIGLEC1/PLSCR1/IFITM3	35
BP	GO:1903557	positive regulation of tumor necrosis factor superfamily cytokine production	27/1647	110/18870	6.02308053263058e-07	4.54038949310264e-05	4.02447250148813e-05	TNFRSF8/CYBA/CARD9/PYCARD/ADAM8/HSPB1/ARID5A/MIF/CD14/CCL3/LILRA5/ORM1/APP/OAS3/ARFGEF2/OAS2/OAS1/IFIH1/FCGR3A/LRRK2/PTPN11/CLEC7A/MMP8/NOD2/TLR2/PTPRC/JAK2	27
BP	GO:0045069	regulation of viral genome replication	23/1647	85/18870	6.43255256204595e-07	4.77214488143433e-05	4.22989390615606e-05	TRIM28/TOP2A/OASL/FAM111A/LARP1/ADAR/ZNFX1/OAS3/OAS2/RSAD2/IFIT5/IFIT1/TRIM6/OAS1/IFIH1/MX1/EIF2AK2/RESF1/LTF/APOBEC3B/IFI16/PLSCR1/IFITM3	23
BP	GO:0071219	cellular response to molecule of bacterial origin	45/1647	239/18870	6.44884443437072e-07	4.77214488143433e-05	4.22989390615606e-05	PYCARD/TSPO/CACTIN/SPI1/NFKBIL1/ARID5A/MIF/GFER/SIGIRR/IRF3/GSTP1/CD14/PLSCR3/MTDH/TRIM5/CMPK2/IRAK2/BMP6/CASP1/XBP1/DEFA1/GFI1/CAPN2/CDK19/MMP8/DEFA4/ABCA1/CHMP5/LTF/HMGB2/BPI/GBP3/TNFAIP3/GBP5/DEFA1B/PTPN22/NOD2/TLR2/CTSG/DEFA3/JAK2/CD274/CAMP/PPBP/CXCL10	45
BP	GO:0002758	innate immune response-activating signaling pathway	47/1647	255/18870	6.94997111713517e-07	5.0572313956062e-05	4.48258650853581e-05	SLC15A3/CYBA/PYCARD/CACTIN/LRCH4/CD300LF/ZDHHC12/NFKBIL1/CPTP/HSPA1A/NOP53/LILRA4/ECSIT/HSPA1B/IRF3/CD14/OASL/IRF4/CAV1/OAS3/IRAK2/DDX60/EPG5/TBK1/RSAD2/CYLD/CASP1/OAS1/IFIH1/EIF2AK2/CLEC7A/PELI1/MEFV/GFI1/NEK7/LTF/EP300/TNFAIP3/GBP5/ERBIN/PTPN22/PIK3AP1/NOD2/TRIM25/TLR2/CLEC4E/AIM2	47
BP	GO:0006275	regulation of DNA replication	29/1647	124/18870	6.95949274624707e-07	5.0572313956062e-05	4.48258650853581e-05	ID3/PPP2R1A/INO80E/TFPT/RUVBL2/ENDOG/MCM6/MCM4/CDC7/CDC6/CDK1/CCNA2/FBXO5/TIMELESS/ESCO2/RFC5/DSCC1/CDK2/E2F8/MCM2/GMNN/PCNA/EGF/ZBTB38/BRPF3/SLFN11/NBN/CHTF8/BCL6	29
BP	GO:0044000	movement in host	38/1647	188/18870	7.73827836983788e-07	5.57294226170646e-05	4.93969799698674e-05	RNASEK/SIVA1/CHMP6/TNFRSF14/BSG/CHMP1A/CLEC4G/HSPA1A/TNFRSF4/HSPA1B/SLC52A2/CD81/CD4/NECTIN2/CDK1/CAV1/LDLR/TRIM5/TRIM22/CAV2/PTX3/ITGB1/CXCR4/TRIM6/SCARB2/LY6E/TFRC/ITGB3/CHMP5/PIKFYVE/TRIM58/CD46/NUP153/TRIM25/CLEC5A/SIGLEC1/PLSCR1/IFITM3	38
BP	GO:0051701	biological process involved in interaction with host	41/1647	211/18870	8.57061021647429e-07	6.11774708018421e-05	5.42259753985034e-05	RNASEK/SIVA1/CHMP6/TNFRSF14/BSG/CHMP1A/CLEC4G/HSPA1A/TNFRSF4/HSPA1B/SLC52A2/THOC6/CD81/CD4/NECTIN2/CDK1/CAV1/LDLR/TRIM5/TRIM22/CAV2/PTX3/ITGB1/CXCR4/IFIT1/TRIM6/SCARB2/LY6E/TFRC/ITGB3/CHMP5/PIKFYVE/TRIM58/LTF/CD46/NUP153/TRIM25/CLEC5A/SIGLEC1/PLSCR1/IFITM3	41
BP	GO:0051984	positive regulation of chromosome segregation	12/1647	27/18870	9.41537346415785e-07	6.66178968086818e-05	5.90482147447462e-05	CDC6/CDK1/NCAPG/CCNB1/NCAPG2/SMC2/CDCA8/SMC4/NCAPD2/BIRC5/AURKB/KAT2B	12
BP	GO:0032760	positive regulation of tumor necrosis factor production	26/1647	106/18870	9.81822569125322e-07	6.88641812396943e-05	6.10392575697866e-05	TNFRSF8/CYBA/CARD9/PYCARD/HSPB1/ARID5A/MIF/CD14/CCL3/LILRA5/ORM1/APP/OAS3/ARFGEF2/OAS2/OAS1/IFIH1/FCGR3A/LRRK2/PTPN11/CLEC7A/MMP8/NOD2/TLR2/PTPRC/JAK2	26
BP	GO:0062197	cellular response to chemical stress	54/1647	317/18870	1.40833149419213e-06	9.79276020013251e-05	8.68002496238924e-05	PLEC/FBP1/PYCARD/TSPO/TMEM161A/AGAP3/CCS/MLST8/HMOX1/ABCD1/IL18BP/HSPA1A/ALDH3B1/ATP13A2/BAD/LONP1/ZNF580/SERPINB6/HSPA1B/TRPM2/MSRA/KLF2/GPX1/MAP1LC3A/ROMO1/TREX1/CDK1/FUT8/EZH2/NET1/DHFR/PCNA/EIF2AK3/SETX/CAV1/PYCR1/CASP1/TP53INP1/MYB/LRRK2/NCOA7/KAT2B/JUN/MAPK13/WNK1/MDM2/NFAT5/MPO/TNFAIP3/HIF1A/SOD2/CPEB2/SLC12A6/EPAS1	54
BP	GO:0034340	response to type I interferon	23/1647	89/18870	1.54893504174204e-06	0.000106783846552917	9.46501736708229e-05	TTLL12/CACTIN/IRF3/TBKBP1/TREX1/IFI27/ADAR/STAT1/SETD2/OAS3/OAS2/TBK1/IFIT1/TRIM6/OAS1/IFIH1/MX1/PTPN11/STAT2/USP18/TANK/ZBP1/IFITM3	23
BP	GO:0050853	B cell receptor signaling pathway	21/1647	77/18870	1.6989857738642e-06	0.000116135756372785	0.000102939441356696	SH2B2/LIME1/CD81/TMIGD2/CD79B/CD38/IGHG1/IGHG3/IGLC1/IGKC/IGLC3/SOS1/IGHG2/IGHA1/PRKCB/IGHG4/PTPN22/PTPRC/IGHM/IGLC7/IGHA2	21
BP	GO:0051310	metaphase chromosome alignment	24/1647	96/18870	1.76084562999884e-06	0.0001193527802653	0.00010579092011457	TRAPPC12/MAP1S/CHMP6/CHMP1A/NUDC/MAD1L1/NDC80/RACGAP1/CCNB1/SPAG5/ZWILCH/CENPF/CDCA5/CDCA8/NEK2/KIFC1/KIF2C/SPC25/NUF2/BIRC5/AURKB/KAT2B/CHMP5/RB1	24
BP	GO:0070106	interleukin-27-mediated signaling pathway	6/1647	7/18870	2.84027405367543e-06	0.000190913754307884	0.000169220538355821	OASL/STAT1/OAS2/OAS1/MX1/IL6ST	6
BP	GO:0007249	canonical NF-kappaB signal transduction	51/1647	300/18870	2.90867724349448e-06	0.000193895790463029	0.000171863730646494	CARD9/PYCARD/SHARPIN/CCDC22/CACTIN/MIB2/IKBKG/CC2D1A/HMOX1/WDR83/NFKBIL1/LTB/MAP3K14/HSPB1/PIDD1/SECTM1/LIME1/S100A13/JMJD8/IRF3/TRAF2/GSTP1/TBKBP1/CD4/CCR7/CASP10/MTDH/TRIM5/TRIM22/STAT1/WLS/IRAK2/TBK1/F2R/IFIT5/CASP1/ROCK2/TRIM6/PRKCB/TFRC/CLEC7A/PELI1/TRIM58/LTF/TANK/TNFAIP3/NOD2/TRIM25/ZDHHC17/TLR2/ROCK1	51
BP	GO:0044839	cell cycle G2/M phase transition	32/1647	155/18870	3.50517239415684e-06	0.000231743610912042	0.000205410965497095	GPR132/CCNQ/FBXL15/MIIP/FZR1/NOP53/CCDC57/DTL/CDC7/MELK/CDC6/NDC80/CDK1/CCNA2/CHEK1/WEE1/CCNB1/FBXO5/ORC1/CCNB2/CDC25A/CDK2/CENPF/FOXM1/AURKA/PLK1/CDC14B/APP/AURKB/CDK14/NBN/BACH1	32
BP	GO:0140888	interferon-mediated signaling pathway	25/1647	107/18870	4.06829286604928e-06	0.000266787400467914	0.000236472786873827	TTLL12/NR1H2/CACTIN/IRF3/TBKBP1/TREX1/IFI27/ADAR/RAF1/STAT1/PARP14/OAS3/PARP9/OAS2/TBK1/TRIM6/OAS1/IFIH1/PTPN11/STAT2/USP18/TANK/ZBP1/JAK2/IFITM3	25
BP	GO:0002460	adaptive immune response based on somatic recombination of immune receptors built from immunoglobulin superfamily domains	60/1647	380/18870	4.7928079478253e-06	0.000311764426670636	0.000276339147552033	CARD9/FUT7/JUNB/PKN1/CLEC4G/TCIRG1/CD1D/IL18BP/ERCC1/ARID5A/LTA/FCER2/IL4/GZMM/TRAF2/HRAS/CD81/TREX1/CD4/NECTIN2/FCER1A/HLA-DRB3/IGHG1/EXO1/IGHG3/IGLC2/IRF4/IGLL5/IGLC1/IGKC/IGLC3/SLA2/BTN3A3/MICB/IGHG2/RSAD2/BTN3A2/IGHA1/B2M/FCGR3A/TFRC/CLEC7A/ADAM17/TAP2/IGHG4/NBN/CD46/TNFAIP3/NOD2/PTPRC/SERPING1/JAK2/CD274/IGHM/CEACAM1/IGLC7/BCL6/IL18R1/IL1R1/IGHA2	60
BP	GO:0000910	cytokinesis	36/1647	188/18870	5.53204252608605e-06	0.00035697164012328	0.000316409539681486	PLEC/TMEM250/CHMP6/CHMP1A/PIN1/CXCR5/GIPC1/SEPTIN9/NUSAP1/CDC6/RACGAP1/CEP55/STMN1/E2F8/SEPTIN11/CDCA8/PRC1/KIF4A/AURKA/KIF23/PLK1/CENPA/BIRC5/CDC14B/KIF20A/SPTBN1/ANLN/SETD2/BIRC6/ROCK2/AURKB/CHMP5/WNK1/AHCTF1/ROCK1/SEPTIN4	36
BP	GO:0061844	antimicrobial humoral immune response mediated by antimicrobial peptide	21/1647	83/18870	6.2652396261409e-06	0.000397916715153169	0.000352702093168247	FAM3A/FAU/RPS19/ROMO1/H2BC11/H2BC8/H2BC7/H2BC4/H2BC12/H2BC21/DEFA1/DEFA4/LTF/DEFA1B/NOD2/RNASE3/DEFA3/CAMP/PPBP/DEFB1/CXCL10	21
BP	GO:0071357	cellular response to type I interferon	21/1647	83/18870	6.2652396261409e-06	0.000397916715153169	0.000352702093168247	TTLL12/CACTIN/IRF3/TBKBP1/TREX1/IFI27/ADAR/STAT1/OAS3/OAS2/TBK1/IFIT1/TRIM6/OAS1/IFIH1/PTPN11/STAT2/USP18/TANK/ZBP1/IFITM3	21
BP	GO:0000302	response to reactive oxygen species	38/1647	205/18870	6.83123721827116e-06	0.000430474682832618	0.00038156055252054	HBA2/AGAP3/CCS/HBA1/TXNRD2/HMOX1/IL18BP/ZNF580/TRPM2/GSTP1/UCP2/KLF2/GPX1/HBB/MAP1LC3A/ROMO1/TREX1/CDK1/EZH2/NET1/DHFR/PCNA/SETX/SDC1/STAT1/STK26/PPP1R15B/MYB/LRRK2/TXNIP/CAPN2/JUN/MAPK13/MDM2/MPO/TNFAIP3/HIF1A/SOD2	38
BP	GO:0002753	cytosolic pattern recognition receptor signaling pathway	30/1647	146/18870	7.71928270849798e-06	0.000482664607184067	0.000427820221592152	SLC15A3/PYCARD/ZDHHC12/CPTP/HSPA1A/NOP53/LILRA4/HSPA1B/IRF3/OASL/CAV1/OAS3/DDX60/EPG5/TBK1/RSAD2/CYLD/OAS1/IFIH1/EIF2AK2/PELI1/MEFV/NEK7/TNFAIP3/GBP5/ERBIN/PTPN22/PIK3AP1/NOD2/TRIM25	30
BP	GO:0006270	DNA replication initiation	13/1647	37/18870	7.85494335981326e-06	0.000487369024155798	0.000431990083399609	CDC34/MCM6/MCM4/CDC6/CDC45/MCM10/ORC1/CDK2/CCNE1/MCM2/ORC6/GMNN/NBN	13
BP	GO:0140374	antiviral innate immune response	15/1647	48/18870	8.33854793450081e-06	0.000513425401829645	0.000455085717727035	ATAD3A/TBK1/IFIT3/IFIT1/TRIM6/OAS1/IFIH1/MX1/IFIT2/EIF2AK2/USP18/MORC3/ZBP1/TRIM25/CXCL10	15
BP	GO:0051256	mitotic spindle midzone assembly	7/1647	11/18870	9.17750537953525e-06	0.000559772525473921	0.00049616649392758	RACGAP1/CDCA8/PRC1/KIF4A/KIF23/BIRC5/AURKB	7
BP	GO:0000086	G2/M transition of mitotic cell cycle	29/1647	140/18870	9.23007015720698e-06	0.000559772525473921	0.00049616649392758	GPR132/FBXL15/MIIP/FZR1/NOP53/CCDC57/DTL/CDC7/MELK/CDC6/CDK1/CCNA2/CHEK1/WEE1/CCNB1/FBXO5/ORC1/CDC25A/CDK2/CENPF/FOXM1/AURKA/PLK1/CDC14B/APP/AURKB/CDK14/NBN/BACH1	29
BP	GO:0002443	leukocyte mediated immunity	69/1647	466/18870	9.35207391966393e-06	0.000562939016686636	0.000498973181950962	CARD9/STXBP2/FUT7/DNASE1L3/CLEC4G/PRAM1/TCIRG1/CD1D/SPI1/ERCC1/ARID5A/LTA/S100A13/FCER2/FES/GFER/IL4/PIK3R6/GZMM/TRAF2/CD81/CCL3/TREX1/KLRB1/NECTIN2/PTGDS/FCER1A/HLA-DRB3/IGHG1/EXO1/IGHG3/IGLC2/IGLL5/IGLC1/IGKC/IGLC3/SLA2/BTN3A3/MICB/IGHG2/RSAD2/BTN3A2/IGHA1/B2M/FCGR3A/KIF5B/TFRC/CLEC7A/ADAM17/KMT2E/TAP2/NCR1/IGHG4/NBN/LYST/CD46/SLAMF7/NOD2/CTSG/PTPRC/SERPING1/IGHM/CEACAM1/IGLC7/BCL6/IL18R1/IL1R1…	69
BP	GO:0072678	T cell migration	19/1647	73/18870	1.1018114395555e-05	0.000655576954709814	0.000581084823415905	PLEC/PYCARD/FUT7/TMEM102/TNFRSF14/ADAM8/CCL3/ZAP70/APP/CRKL/ADAM17/RIPOR2/DEFA1/ITGB3/DOCK8/WNK1/MSN/DEFA1B/CXCL10	19
BP	GO:0008608	attachment of spindle microtubules to kinetochore	15/1647	49/18870	1.10536158989009e-05	0.000655576954709814	0.000581084823415905	MAD1L1/NDC80/RACGAP1/CCNB1/SPAG5/ZWILCH/CDCA8/NEK2/KIF2C/SPC25/NUF2/BIRC5/AURKB/KAT2B/RB1	15
BP	GO:0043122	regulation of canonical NF-kappaB signal transduction	45/1647	265/18870	1.12361332833152e-05	0.00066153759900161	0.000586368169498863	CARD9/PYCARD/SHARPIN/CCDC22/CACTIN/MIB2/IKBKG/CC2D1A/HMOX1/WDR83/LTB/MAP3K14/HSPB1/PIDD1/SECTM1/LIME1/S100A13/JMJD8/IRF3/TRAF2/GSTP1/CD4/CCR7/CASP10/MTDH/TRIM5/TRIM22/STAT1/WLS/TBK1/F2R/IFIT5/CASP1/TRIM6/PRKCB/TFRC/CLEC7A/PELI1/TRIM58/LTF/TANK/TNFAIP3/NOD2/TRIM25/ZDHHC17	45
BP	GO:0044786	cell cycle DNA replication	14/1647	44/18870	1.3173212260526e-05	0.000769964710821758	0.000682474886906884	MCM6/MCM4/CDC7/CDC45/GINS1/FBXO5/RAD51/E2F8/MCM2/GMNN/PCNA/FEN1/TK1/BCL6	14
BP	GO:1903320	regulation of protein modification by small protein conjugation or removal	42/1647	243/18870	1.40230991350654e-05	0.000813743292254944	0.000721278980123922	TSPO/UBXN1/DNAJB2/STUB1/FZR1/HSPA1A/HMG20B/NOP53/VPS28/PIN1/GPS1/HSPBP1/HSPA1B/WASHC1/RPS2/COPS9/CENPX/BEX2/FBXO5/FANCI/UBE2C/CDC20/PLK1/CDC14B/MAD2L1/CAV1/CEP63/MYCBP2/DTX3L/LRRK2/PELI1/OGT/WNK1/TANK/TNFAIP3/PTPN22/HIF1A/NOD2/SPOPL/TOPORS/EPAS1/SEPTIN4	42
BP	GO:0002449	lymphocyte mediated immunity	57/1647	368/18870	1.46820495147867e-05	0.000845895795616213	0.000749778047401741	CARD9/FUT7/CLEC4G/TCIRG1/CD1D/ERCC1/ARID5A/LTA/FCER2/GFER/IL4/PIK3R6/GZMM/TRAF2/CD81/TREX1/KLRB1/NECTIN2/FCER1A/HLA-DRB3/IGHG1/EXO1/IGHG3/IGLC2/IGLL5/IGLC1/IGKC/IGLC3/SLA2/BTN3A3/MICB/IGHG2/RSAD2/BTN3A2/IGHA1/B2M/FCGR3A/KIF5B/TFRC/TAP2/NCR1/IGHG4/NBN/LYST/CD46/SLAMF7/NOD2/PTPRC/SERPING1/IGHM/CEACAM1/IGLC7/BCL6/IL18R1/IL1R1/GZMB/IGHA2	57
BP	GO:0051303	establishment of chromosome localization	24/1647	108/18870	1.5612229426253e-05	0.000893108103206788	0.000791625698119527	TRAPPC12/MAP1S/CHMP6/CHMP1A/NUDC/MAD1L1/NDC80/RACGAP1/CCNB1/SPAG5/ZWILCH/CENPF/CDCA5/CDCA8/NEK2/KIFC1/KIF2C/SPC25/NUF2/BIRC5/AURKB/KAT2B/CHMP5/RB1	24
BP	GO:0035456	response to interferon-beta	12/1647	34/18870	1.66587455794289e-05	0.00094626367495545	0.000838741289662575	CDC34/NDUFA13/TREX1/STAT1/TRIM6/OAS1/XAF1/CAPN2/IFI16/PLSCR1/IFITM3/AIM2	12
BP	GO:0050000	chromosome localization	25/1647	116/18870	1.83523984882112e-05	0.00102486834057719	0.000908414236391905	TRAPPC12/MAP1S/CHMP6/CHMP1A/NUDC/MAD1L1/NDC80/RACGAP1/CCNB1/DLGAP5/SPAG5/ZWILCH/CENPF/CDCA5/CDCA8/NEK2/KIFC1/KIF2C/SPC25/NUF2/BIRC5/AURKB/KAT2B/CHMP5/RB1	25
BP	GO:2001252	positive regulation of chromosome organization	24/1647	109/18870	1.83854889881769e-05	0.00102486834057719	0.000908414236391905	ACD/SIRT6/PNKP/INO80E/ERCC1/TFPT/TRIM28/RUVBL2/CDK1/BUB1/NCAPG/CDK2/NCAPG2/SMC2/NEK2/SMC4/NCAPD2/FEN1/TNKS2/ATF7IP/AURKB/NEK7/NBN/RESF1	24
BP	GO:0060337	type I interferon-mediated signaling pathway	20/1647	82/18870	1.86102924525577e-05	0.00102486834057719	0.000908414236391905	TTLL12/CACTIN/IRF3/TBKBP1/TREX1/IFI27/ADAR/STAT1/OAS3/OAS2/TBK1/TRIM6/OAS1/IFIH1/PTPN11/STAT2/USP18/TANK/ZBP1/IFITM3	20
BP	GO:0043161	proteasome-mediated ubiquitin-dependent protein catabolic process	67/1647	458/18870	1.8662492320833e-05	0.00102486834057719	0.000908414236391905	DVL1/TMUB1/CEBPA/SHARPIN/SGTA/SPSB3/ELOB/AGAP3/SIRT6/UBXN1/DNAJB2/TMEM129/KLHL22/FBXL15/RNF126/CDC34/UBXN11/STUB1/ADRM1/FBXW5/FZR1/HSPA1A/NOP53/MAN1B1/KCTD17/ANAPC15/ANAPC2/HSPBP1/HSPA1B/RNF187/FBXL6/SPSB2/GIPC1/ANAPC11/RHBDD2/DTL/PBK/CDK2/UBE2C/IFI27/CDC20/AURKA/PLK1/UCHL1/EDEM1/CAV1/HSP90B1/FAM8A1/WAC/HERC2/ANKIB1/EDEM3/UBR2/LRRK2/RNF19A/SEL1L/PELI1/OGT/DERL3/MDM2/FBXL13/LTN1/PHF20L1/TRIM25/SPO…	67
BP	GO:0062207	regulation of pattern recognition receptor signaling pathway	29/1647	145/18870	1.86778633851781e-05	0.00102486834057719	0.000908414236391905	SLC15A3/CYBA/CACTIN/LRCH4/CD300LF/ZDHHC12/NFKBIL1/CPTP/HSPA1A/NOP53/LILRA4/HSPA1B/CD14/OASL/IRF4/CAV1/DDX60/RSAD2/EIF2AK2/PELI1/MEFV/GFI1/NEK7/LTF/TNFAIP3/GBP5/ERBIN/PTPN22/NOD2	29
BP	GO:0050829	defense response to Gram-negative bacterium	21/1647	89/18870	1.99941174028923e-05	0.00108967939845763	0.000965860920344558	PYCARD/TNFRSF14/GSDMD/RPS19/ROMO1/CD4/H2BC11/H2BC12/DEFA1/DEFA4/LTF/HMGB2/BPI/DEFA1B/RNASE3/CTSG/DEFA3/LYZ/IGHM/CAMP/DEFB1	21
BP	GO:0000022	mitotic spindle elongation	7/1647	12/18870	2.03590228433082e-05	0.00110211998828271	0.000976887906405857	RACGAP1/CDCA8/PRC1/KIF4A/KIF23/BIRC5/AURKB	7
BP	GO:0071459	protein localization to chromosome, centromeric region	13/1647	40/18870	2.06916632033183e-05	0.0011126597026531	0.000986230010364478	TRAPPC12/H4C11/CDK1/BUB1B/ZWILCH/H4C8/TTK/CENPA/H2BC11/AURKB/RB1/H4C4/H2AC8	13
BP	GO:0001906	cell killing	39/1647	223/18870	2.12491456301787e-05	0.00113507025598027	0.00100609408937033	STXBP2/DNASE1L3/CD1D/SPI1/FCER2/GFER/IL4/PIK3R6/GZMM/RPS19/ROMO1/KLRB1/NECTIN2/IGHG1/H2BC11/MICB/GBP1/B2M/FCGR3A/KIF5B/CLEC7A/H2BC12/DEFA1/TAP2/NCR1/DEFA4/LYST/LTF/GBP3/GBP5/DEFA1B/SLAMF7/CTSG/DEFA3/PTPRC/LYZ/CEACAM1/CAMP/GZMB	39
BP	GO:0061640	cytoskeleton-dependent cytokinesis	25/1647	117/18870	2.14315008012734e-05	0.00113727950962547	0.00100805230915685	PLEC/TMEM250/CHMP6/CHMP1A/SEPTIN9/NUSAP1/RACGAP1/CEP55/STMN1/SEPTIN11/CDCA8/KIF4A/KIF23/PLK1/CENPA/BIRC5/KIF20A/SPTBN1/ANLN/ROCK2/AURKB/CHMP5/WNK1/ROCK1/SEPTIN4	25
BP	GO:1902969	mitotic DNA replication	8/1647	16/18870	2.2488496720679e-05	0.00118557002973201	0.00105085565687549	MCM6/MCM4/CDC45/GINS1/RAD51/MCM2/TK1/BCL6	8
BP	GO:0031663	lipopolysaccharide-mediated signaling pathway	16/1647	58/18870	2.45193212020567e-05	0.00128423925205058	0.00113831325771954	CACTIN/SPI1/NFKBIL1/MIF/SIGIRR/IRF3/CD14/MTDH/TRIM5/IRAK2/BMP6/LTF/BPI/TNFAIP3/PTPN22/TLR2	16
BP	GO:0034508	centromere complex assembly	11/1647	30/18870	2.4795994981399e-05	0.00129035158399977	0.00114373105544083	TRAPPC12/CENPT/CENPX/DLGAP5/HJURP/CENPF/CENPK/CENPA/OIP5/CENPN/RB1	11
BP	GO:0033209	tumor necrosis factor-mediated signaling pathway	24/1647	111/18870	2.53048575474197e-05	0.00130839090370184	0.00115972059691009	PELI3/PYCARD/SHARPIN/MIB2/TNFRSF14/HSPA1A/SPPL2B/TNFRSF4/HSPA1B/TRAF2/GSTP1/TNFRSF25/TNFRSF17/H2BC11/LIMS1/STAT1/CYLD/CASP1/ADAM17/MMP8/TNFAIP3/HIPK1/JAK2/AIM2	24
BP	GO:0007159	leukocyte cell-cell adhesion	62/1647	419/18870	2.66595537730204e-05	0.0013696558008483	0.00121402406454143	CSK/PYCARD/FUT7/SART1/CCDC88B/SFTPD/TNFRSF14/FCHO1/CLEC4G/CD1D/ADAM8/BAD/GFUS/FERMT3/IL4/PIK3R6/ADORA2A/FLOT2/CEBPB/CD81/HLA-DPB1/TMIGD2/MAD1L1/IGFBP2/CD4/ZAP70/CCR7/HLA-DQB1/HLA-DPA1/HLA-DRB3/LAX1/CAV1/BTN2A2/ITGB1/TARM1/B2M/XBP1/TFRC/PTPN11/PELI1/RIPOR2/SELL/IL6ST/DOCK8/WNK1/MSN/OLR1/NFAT5/CD24/CD46/PTPN22/NOD2/PAG1/CTSG/ROCK1/PTPRC/JAK2/CD274/CEACAM1/BCL6/ZBTB16/VNN1	62
BP	GO:0034612	response to tumor necrosis factor	43/1647	259/18870	3.05546224311909e-05	0.00155983281348092	0.00138259157596701	PELI3/PYCARD/CEBPA/SHARPIN/CACTIN/MIB2/TNFRSF14/IL18BP/HSPA1A/SPPL2B/TNFRSF4/GFER/HSPA1B/GPER1/TRAF2/TUBA1A/GSTP1/CD14/KLF2/ENDOG/PID1/CCL3/CCL3L1/TNFRSF25/TCL1A/TNFRSF17/H2BC11/LIMS1/STAT1/CYLD/GBP1/CASP1/LRRK2/ADAM17/MMP8/TANK/GBP3/TNFAIP3/ERBIN/HIPK1/JAK2/CAMP/AIM2	43
BP	GO:0051988	regulation of attachment of spindle microtubules to kinetochore	9/1647	21/18870	3.2046000249271e-05	0.00162567948434352	0.00144095619790168	RACGAP1/CCNB1/SPAG5/ZWILCH/CDCA8/NEK2/BIRC5/AURKB/KAT2B	9
BP	GO:2000060	positive regulation of ubiquitin-dependent protein catabolic process	24/1647	113/18870	3.44899710850595e-05	0.00173872566732556	0.00154115712901134	DVL1/CEBPA/SGTA/TRAF7/ELOB/CCDC22/SIRT6/IKBKG/DNAJB2/STUB1/FZR1/HSPA1A/NOP53/HSPBP1/HSPA1B/CDC20/AURKA/PLK1/EGF/CAV1/ANKIB1/LRRK2/RNF19A/MDM2	24
BP	GO:0043123	positive regulation of canonical NF-kappaB signal transduction	35/1647	196/18870	3.52261828413002e-05	0.00176480988073247	0.00156427743614326	CARD9/SHARPIN/CCDC22/MIB2/IKBKG/CC2D1A/HMOX1/LTB/MAP3K14/SECTM1/S100A13/JMJD8/IRF3/TRAF2/CD4/CCR7/CASP10/MTDH/TRIM5/TRIM22/WLS/TBK1/F2R/IFIT5/CASP1/TRIM6/PRKCB/TFRC/CLEC7A/PELI1/TRIM58/LTF/NOD2/TRIM25/ZDHHC17	35
BP	GO:0002832	negative regulation of response to biotic stimulus	29/1647	150/18870	3.62257739199021e-05	0.00180368575578969	0.00159873590944753	TTLL12/NR1H2/CACTIN/FAM3A/ZDHHC12/NFKBIL1/CPTP/LILRA4/GFER/SIGIRR/RPS19/TREX1/ADAR/PARP14/OAS3/CEP63/MICB/OAS1/AURKB/MEFV/STAT2/USP18/LTF/TNFAIP3/ERBIN/PTPN22/IFI16/SERPING1/CEACAM1	29
BP	GO:0010803	regulation of tumor necrosis factor-mediated signaling pathway	16/1647	60/18870	3.88052557681898e-05	0.00192026498789091	0.00170206843511492	PELI3/PYCARD/SHARPIN/MIB2/HSPA1A/SPPL2B/HSPA1B/TRAF2/GSTP1/H2BC11/CYLD/CASP1/ADAM17/MMP8/TNFAIP3/HIPK1	16
BP	GO:0050863	regulation of T cell activation	57/1647	381/18870	4.05611924212856e-05	0.00199491815896396	0.00176823888912305	CSK/PYCARD/SART1/CCDC88B/JUNB/SFTPD/TNFRSF14/FCHO1/CLEC4G/CD1D/ADAM8/BAD/IL4/PIK3R6/ADORA2A/FLOT2/CEBPB/CD81/HLA-DPB1/TMIGD2/MAD1L1/TREX1/IGFBP2/CD4/ZAP70/CCR7/HLA-DQB1/HLA-DPA1/HLA-DRB3/IRF4/LAX1/CAV1/BTN2A2/SOS1/TARM1/B2M/XBP1/TFRC/PTPN11/PELI1/RIPOR2/IL6ST/DOCK8/CD24/CD46/PTPN22/NOD2/PAG1/CTSG/PTPRC/JAK2/CD274/CEACAM1/SOS2/BCL6/ZBTB16/VNN1	57
BP	GO:0071677	positive regulation of mononuclear cell migration	18/1647	73/18870	4.10792365140055e-05	0.00200815225286042	0.00177996921469299	PYCARD/TMEM102/TNFRSF14/SPI1/PLA2G7/ADAM8/IL4/CCL3/CCR7/APP/ANO6/ADAM17/ITGB3/DOCK8/WNK1/NEDD9/CCR1/CXCL10	18
BP	GO:0071356	cellular response to tumor necrosis factor	40/1647	238/18870	4.2933705342512e-05	0.00208616426079941	0.00184911684645746	PELI3/PYCARD/CEBPA/SHARPIN/CACTIN/MIB2/TNFRSF14/IL18BP/HSPA1A/SPPL2B/TNFRSF4/GFER/HSPA1B/GPER1/TRAF2/GSTP1/KLF2/PID1/CCL3/CCL3L1/TNFRSF25/TCL1A/TNFRSF17/H2BC11/LIMS1/STAT1/CYLD/GBP1/CASP1/LRRK2/ADAM17/MMP8/TANK/GBP3/TNFAIP3/ERBIN/HIPK1/JAK2/CAMP/AIM2	40
BP	GO:0050852	T cell receptor signaling pathway	28/1647	144/18870	4.40267729800931e-05	0.00212646677160138	0.00188483984923285	CSK/IKBKG/STK11/FCHO1/PRAM1/KCNN4/LIME1/HRAS/CD81/HLA-DPB1/PHPT1/NECTIN2/ZAP70/CCR7/HLA-DQB1/HLA-DRB3/BTN3A1/SLA2/CRKL/BTN2A2/ELF1/BTN3A3/BTN3A2/GBP1/WNK1/PTPN22/PTPRC/CEACAM1	28
BP	GO:0002455	humoral immune response mediated by circulating immunoglobulin	15/1647	55/18870	5.05977138564059e-05	0.00242929261884387	0.00215325609343803	LTA/FCER2/CD81/IGHG1/EXO1/IGHG3/IGHG2/IGHA1/IGHG4/CD46/NOD2/PTPRC/SERPING1/IGHM/IGHA2	15
BP	GO:0007265	Ras protein signal transduction	52/1647	341/18870	5.22372685329061e-05	0.00249317046145811	0.00220987560184054	GPR35/ARFGAP1/DBNL/CYTH4/ARHGAP4/FBP1/CDC42EP2/DOK1/RAB4B/DOK4/SH2B2/ARHGDIA/STMN3/SGSM3/DOK2/SH3BP1/HRAS/GRAP/LPAR2/RASA4/RRAS/RGL4/CCNA2/RACGAP1/CDK2/STMN1/FOXM1/NET1/DHCR24/RASGRP3/ARHGEF12/RAF1/RHOBTB1/CRKL/CTNNAL1/SOS1/ARFGEF2/ITGB1/F2R/ROCK2/TAGAP/RIPOR2/OGT/CDC42SE1/ABCA1/CSF1/RB1/NOTCH2/GNA13/ROCK1/SOS2/BCL6	52
BP	GO:0045862	positive regulation of proteolysis	53/1647	350/18870	5.37751440104284e-05	0.00255147242110656	0.00226155280568935	TBC1D10A/CARD9/DVL1/PYCARD/CEBPA/SGTA/TRAF7/ELOB/CCDC22/SIRT6/IKBKG/DNAJB2/RCN3/MMP14/STUB1/FZR1/HSPA1A/ADAM8/NOP53/BAD/PIDD1/TMEM259/PPM1F/FIS1/HSPBP1/AURKAIP1/HSPA1B/GPER1/NDUFA13/BBC3/CLN6/CASP10/CDC20/AURKA/PLK1/EGF/EIF2AK3/CAV1/ANKIB1/F2R/CASP1/ROCK2/LRRK2/RNF19A/CLEC7A/MEFV/OGT/MDM2/TANK/APAF1/IFI16/JAK2/AIM2	53
BP	GO:0031396	regulation of protein ubiquitination	35/1647	200/18870	5.42618210379541e-05	0.00255950788591893	0.00226867521384909	TSPO/UBXN1/DNAJB2/STUB1/FZR1/HSPA1A/VPS28/PIN1/HSPBP1/HSPA1B/WASHC1/RPS2/CENPX/BEX2/FBXO5/FANCI/UBE2C/CDC20/PLK1/CDC14B/MAD2L1/CAV1/CEP63/MYCBP2/DTX3L/LRRK2/PELI1/OGT/WNK1/TNFAIP3/PTPN22/NOD2/SPOPL/TOPORS/SEPTIN4	35
BP	GO:0048872	homeostasis of number of cells	49/1647	316/18870	5.53109751204843e-05	0.00258701474298614	0.00229305651198166	CARD9/PKN1/PPP2R1A/TCIRG1/SH2B2/HMOX1/SPI1/HSPA1A/ZNHIT1/MIF/HSPA1B/TUBA1A/KLF2/RPS19/CCR7/RACGAP1/EZH2/TNFRSF17/CCNB2/NCAPG2/MTHFD1/ADAR/STAT1/SOS1/F2R/VEGFA/TNFRSF13B/B2M/MYB/PTPN11/ADAM17/KMT2E/TRIM58/HMGB2/TMOD3/CSF1/RB1/TNFAIP3/SP3/HIF1A/NOD2/CXCR2/RASSF2/EPAS1/JAK2/SEPTIN4/SOS2/BCL6/AIM2	49
BP	GO:0000281	mitotic cytokinesis	20/1647	88/18870	5.54864307632782e-05	0.00258701474298614	0.00229305651198166	CHMP6/CHMP1A/NUSAP1/RACGAP1/CEP55/STMN1/CDCA8/KIF4A/KIF23/PLK1/CENPA/BIRC5/KIF20A/SPTBN1/ANLN/ROCK2/AURKB/CHMP5/WNK1/ROCK1	20
BP	GO:0019079	viral genome replication	26/1647	131/18870	5.66850242197676e-05	0.00262770922618762	0.00232912694797738	TRIM28/TOP2A/OASL/IFI27/FAM111A/LARP1/ADAR/ZNFX1/DEK/OAS3/OAS2/RSAD2/IFIT5/IFIT1/TRIM6/OAS1/IFIH1/MX1/EIF2AK2/RESF1/LTF/APOBEC3B/IFI16/STOM/PLSCR1/IFITM3	26
BP	GO:0007057	spindle assembly involved in female meiosis I	4/1647	4/18870	5.78417792770348e-05	0.00266601023799179	0.00236307587879471	NDC80/FBXO5/CCNB2/AURKA	4
BP	GO:0050867	positive regulation of cell activation	58/1647	396/18870	6.40927722236591e-05	0.00292221940169685	0.00259017241655356	CSK/PYCARD/CEBPA/SART1/CCDC88B/TNFRSF14/MMP14/FCHO1/CD1D/SPI1/ADAM8/TNFRSF4/BAD/MIF/IL4/PIK3R6/FLOT2/CD81/CCL3/HLA-DPB1/TMIGD2/LILRA5/IGFBP2/GP9/GP1BB/CD4/NECTIN2/ZAP70/CCR7/HLA-DQB1/HLA-DPA1/HLA-DRB3/CD38/CAV1/BTN2A2/B2M/FCGR3A/MYB/XBP1/LRRK2/TFRC/PTPN11/CLEC7A/PELI1/IL6ST/DOCK8/MMP8/PLEK/CD24/CD46/PTPN22/NOD2/PTPRC/JAK2/CD274/BCL6/ZBTB16/VNN1	58
BP	GO:0060338	regulation of type I interferon-mediated signaling pathway	13/1647	44/18870	6.4125072415118e-05	0.00292221940169685	0.00259017241655356	TTLL12/CACTIN/IRF3/TREX1/ADAR/OAS3/TBK1/TRIM6/OAS1/PTPN11/STAT2/USP18/ZBP1	13
BP	GO:0010042	response to manganese ion	8/1647	18/18870	6.52031155577253e-05	0.00293814709546711	0.00260429027267316	TSPO/D2HGDH/ATP13A2/EIF2AK3/HSP90B1/LRRK2/TFRC/SOD2	8
BP	GO:1901970	positive regulation of mitotic sister chromatid separation	8/1647	18/18870	6.52031155577253e-05	0.00293814709546711	0.00260429027267316	ANAPC11/DLGAP5/UBE2C/CDCA8/CDC20/BIRC5/AURKB/RB1	8
BP	GO:0070432	regulation of nucleotide-binding oligomerization domain containing 2 signaling pathway	6/1647	10/18870	6.75876316465824e-05	0.00301547466243742	0.00267283123537069	SLC15A3/HSPA1A/HSPA1B/TNFAIP3/ERBIN/PTPN22	6
BP	GO:0030522	intracellular receptor signaling pathway	53/1647	353/18870	6.76668626210232e-05	0.00301547466243742	0.00267283123537069	SLC15A3/PAGR1/EGLN2/SREBF1/PYCARD/NR1H2/PKN1/RXRA/ZDHHC12/CPTP/HSPA1A/NOP53/LILRA4/NR4A1/HSPA1B/GPER1/DHRS3/IRF3/KLF2/FOXH1/PLIN5/EZH2/OASL/YWHAH/CAV1/CRKL/OAS3/DDX60/EPG5/TBK1/RSAD2/CYLD/OAS1/IFIH1/EIF2AK2/PELI1/MEFV/DEFA1/NEK7/EP300/TNFAIP3/GBP5/DEFA1B/NCOA2/ERBIN/PTPN22/PIK3AP1/NOD2/TRIM25/NR2C2/DEFA3/NCOA4/JAK2	53
BP	GO:0002573	myeloid leukocyte differentiation	39/1647	235/18870	7.06485926459868e-05	0.00313105246309082	0.00277527612059886	FAM20C/BATF3/CEBPA/JUNB/GPR137/TCIRG1/SPI1/TESC/FES/IL4/CSF1R/CEBPB/UCP2/CD81/BGLAP/CCL3/CD4/CCR7/EIF2AK1/CASP10/IRF4/APP/VEGFA/TFRC/LTF/CREB1/EVI2B/CSF1/RB1/SP3/NEDD9/IFI16/NOTCH2/RASSF2/TLR2/CEACAM1/BATF2/CCR1/TNFAIP6	39
BP	GO:0010639	negative regulation of organelle organization	54/1647	363/18870	7.45550082044055e-05	0.00327301385136664	0.00290110666977465	TWF2/TSPO/ACD/KLHL22/TEN1/HSPA1A/ERCC1/ANAPC15/SLC25A6/NAA10/CORO1B/AURKAIP1/CARMIL2/CAPG/CDK10/GPX1/MAD1L1/TOP2A/ZWINT/NDC80/BUB1/CHEK1/TRIP13/CCNB1/FBXO5/TPX2/BUB1B/ZWILCH/CENPF/STMN1/CDCA8/TTK/CDC20/SPC25/PLK1/NUF2/BIRC5/MAD2L1/SPTBN1/XRN1/CEP97/TNKS2/AURKB/LRRK2/TFRC/ATXN7/KAT2B/PPFIA1/NBN/PATL2/TMOD3/ADD3/TACSTD2/FNIP1	54
BP	GO:0036503	ERAD pathway	23/1647	111/18870	7.46633459771214e-05	0.00327301385136664	0.00290110666977465	TMUB1/SGTA/UBXN6/UBXN1/DNAJB2/RCN3/TMEM129/STUB1/GET4/MAN1B1/TMEM259/RHBDD2/EDEM1/CAV1/HSP90B1/FAM8A1/EDEM3/XBP1/USP25/SEL1L/DERL3/TRIM25/YOD1	23
BP	GO:0051255	spindle midzone assembly	7/1647	14/18870	7.53989091892574e-05	0.00327395822761579	0.0029019437381036	RACGAP1/CDCA8/PRC1/KIF4A/KIF23/BIRC5/AURKB	7
BP	GO:0042832	defense response to protozoan	10/1647	28/18870	7.54966811723949e-05	0.00327395822761579	0.0029019437381036	CCDC88B/HRAS/IRF4/GBP1/GBP4/CLEC7A/DEFA1/LYST/DEFA1B/BATF2	10
BP	GO:0007080	mitotic metaphase chromosome alignment	15/1647	57/18870	7.93979179106144e-05	0.00342472516506426	0.00303557927637992	CHMP6/CHMP1A/NUDC/MAD1L1/NDC80/CCNB1/CDCA5/CDCA8/KIFC1/KIF2C/NUF2/BIRC5/AURKB/KAT2B/CHMP5	15
BP	GO:0002687	positive regulation of leukocyte migration	28/1647	149/18870	8.26212102970146e-05	0.00352831487897401	0.00312739826144721	PYCARD/FUT7/TMEM102/TNFRSF14/MMP14/SPI1/PLA2G7/ADAM8/VEGFB/ZNF580/IL4/CSF1R/CCL3/CCR7/APP/ANO6/VEGFA/ADAM17/RIPOR2/ITGB3/DOCK8/WNK1/CSF1/NEDD9/CXCR2/CCR1/IL1R1/CXCL10	28
BP	GO:0034502	protein localization to chromosome	24/1647	119/18870	8.2674375418558e-05	0.00352831487897401	0.00312739826144721	TRAPPC12/ACD/SIRT6/SGF29/SPI1/RUVBL2/H4C11/CDK1/EZH2/BUB1B/ZWILCH/ESCO2/H4C8/TTK/PLK1/CENPA/H2BC11/SETD2/TNKS2/AURKB/VCPIP1/RB1/H4C4/H2AC8	24
BP	GO:1901992	positive regulation of mitotic cell cycle phase transition	21/1647	98/18870	9.10398054781012e-05	0.00386487932098086	0.00342571943937542	CDK10/ANAPC11/RRM2/DTL/CDC7/CDC6/CDK1/CCNB1/FBXO5/DLGAP5/CDC25A/CDCA5/UBE2C/CDC20/APP/TFDP1/ADAM17/KMT2E/TMOD3/MDM2/RB1	21
BP	GO:0010508	positive regulation of autophagy	28/1647	150/18870	9.32693432360234e-05	0.00393879854733908	0.00349123934559973	IKBKG/STK11/DHRSX/HMOX1/TFEB/BAD/IL4/ATG101/TOM1/ENDOG/PLEKHF1/PIP4K2C/MTDH/LARP1/TRIM5/TRIM22/SETD2/WAC/TBK1/TRIM6/TP53INP1/LRRK2/MEFV/TRIM58/HIF1A/NOD2/C9orf72/ROCK1	28
BP	GO:0031570	DNA integrity checkpoint signaling	26/1647	135/18870	9.588544246645e-05	0.00402818739028326	0.00357047108131649	TELO2/FZR1/NOP53/PIDD1/TREX1/DTL/CDC6/CDK1/CHEK1/CDC45/TIMELESS/ORC1/GTSE1/CDK2/RAD51/PLK1/CDC14B/WAC/CEP63/PARP9/E2F1/DTX3L/SDE2/PTPN11/NBN/MDM2	26
BP	GO:0034599	cellular response to oxidative stress	41/1647	255/18870	9.67823826042325e-05	0.0040448015444857	0.00358519739649821	TMEM161A/AGAP3/CCS/HMOX1/ABCD1/IL18BP/HSPA1A/ALDH3B1/ATP13A2/LONP1/ZNF580/HSPA1B/TRPM2/MSRA/KLF2/GPX1/MAP1LC3A/ROMO1/TREX1/CDK1/FUT8/EZH2/NET1/DHFR/PCNA/SETX/PYCR1/TP53INP1/MYB/LRRK2/NCOA7/KAT2B/JUN/MAPK13/MDM2/MPO/TNFAIP3/HIF1A/SOD2/CPEB2/EPAS1	41
BP	GO:0032434	regulation of proteasomal ubiquitin-dependent protein catabolic process	27/1647	143/18870	0.000101001837580927	0.00419938568003998	0.00372221639093681	DVL1/CEBPA/SGTA/ELOB/SIRT6/UBXN1/DNAJB2/STUB1/FZR1/HSPA1A/NOP53/HSPBP1/HSPA1B/GIPC1/PBK/CDK2/CDC20/AURKA/PLK1/CAV1/WAC/ANKIB1/LRRK2/RNF19A/OGT/MDM2/PHF20L1	27
BP	GO:0045931	positive regulation of mitotic cell cycle	25/1647	128/18870	0.000102460408091672	0.00423818282906372	0.00375660508371733	EIF4EBP1/CCDC57/CDK10/ANAPC11/RRM2/DTL/CDC7/CDC6/CDK1/CCNB1/FBXO5/DLGAP5/CDC25A/CDCA5/UBE2C/CDC20/AURKA/APP/TFDP1/PTPN11/ADAM17/KMT2E/TMOD3/MDM2/RB1	25
BP	GO:0033260	nuclear DNA replication	12/1647	40/18870	0.000103608825073173	0.0042588976072968	0.0037749660757644	MCM6/MCM4/CDC7/CDC45/GINS1/RAD51/MCM2/GMNN/PCNA/FEN1/TK1/BCL6	12
BP	GO:0007076	mitotic chromosome condensation	8/1647	19/18870	0.000104017211584115	0.0042588976072968	0.0037749660757644	CHMP1A/NUSAP1/NCAPG/CDCA5/SMC2/SMC4/NCAPD2/PLK1	8
BP	GO:0031640	killing of cells of another organism	20/1647	92/18870	0.000107520225229529	0.00435808108895167	0.00386287950150204	FCER2/GZMM/RPS19/ROMO1/H2BC11/MICB/GBP1/CLEC7A/H2BC12/DEFA1/DEFA4/LTF/GBP3/GBP5/DEFA1B/CTSG/DEFA3/LYZ/CAMP/GZMB	20
BP	GO:0141061	disruption of cell in another organism	20/1647	92/18870	0.000107520225229529	0.00435808108895167	0.00386287950150204	FCER2/GZMM/RPS19/ROMO1/H2BC11/MICB/GBP1/CLEC7A/H2BC12/DEFA1/DEFA4/LTF/GBP3/GBP5/DEFA1B/CTSG/DEFA3/LYZ/CAMP/GZMB	20
BP	GO:0071674	mononuclear cell migration	35/1647	207/18870	0.000111068097090625	0.0044793763556649	0.00397039218652381	SLC8B1/PLEC/PYCARD/FUT7/TMEM102/TNFRSF14/SPI1/PLA2G7/ADAM8/IL4/TRPM2/CSF1R/RPS19/CCL3/CCL3L1/ZAP70/CCR7/APP/CRKL/ANO6/CXCR4/ADAM17/RIPOR2/DEFA1/ITGB3/DOCK8/WNK1/MSN/CSF1/DEFA1B/NEDD9/CXCR2/CTSG/CCR1/CXCL10	35
BP	GO:0030595	leukocyte chemotaxis	39/1647	240/18870	0.000112400868892109	0.00451057417156095	0.00399804504590314	SLC8B1/PLEC/SFTPD/TMEM102/BSG/SPI1/PLA2G7/ADAM8/VEGFB/MIF/ZNF580/CXCR5/IL4/TRPM2/CSF1R/RPL13A/RPS19/CCL3/CCL3L1/CCR7/ANO6/CXCR4/VEGFA/ADAM17/RIPOR2/DEFA1/PIKFYVE/LYST/WNK1/CSF1/DEFA1B/NEDD9/NOD2/CXCR2/CTSG/PPBP/CCR1/TNFAIP6/CXCL10	39
BP	GO:0002526	acute inflammatory response	22/1647	107/18870	0.000119612125098716	0.00477619505468439	0.00423348386488006	FUT7/DNASE1L3/ADAM8/RHBDD3/SIGIRR/IL4/GSTP1/CEBPB/OSM/FFAR3/ORM1/CCR7/FCER1A/IGHG1/EIF2AK1/ANO6/FCGR3A/TFRC/IL6ST/CXCR2/PLSCR1/VNN1	22
BP	GO:0071168	protein localization to chromatin	15/1647	59/18870	0.00012158728278033	0.00483114789608937	0.00428219250528391	SIRT6/SGF29/SPI1/RUVBL2/H4C11/EZH2/ESCO2/H4C8/PLK1/CENPA/H2BC11/SETD2/VCPIP1/H4C4/H2AC8	15
BP	GO:0002819	regulation of adaptive immune response	35/1647	208/18870	0.000122550984081301	0.00484556979215576	0.0042949756650165	CARD9/PYCARD/FUT7/JUNB/TNFRSF14/PKN1/CLEC4G/CD1D/ARID5A/LTA/FCER2/IL4/TRAF2/CD81/CD4/NECTIN2/HLA-DRB3/MICB/RSAD2/B2M/TFRC/CLEC7A/IL6ST/TAP2/CD46/TNFAIP3/NOD2/PTPRC/JAK2/CD274/CEACAM1/BCL6/IL18R1/IL1R1/SAMSN1	35
BP	GO:0032436	positive regulation of proteasomal ubiquitin-dependent protein catabolic process	20/1647	93/18870	0.000125899941956802	0.00495370210645643	0.00439082108226239	DVL1/CEBPA/SGTA/ELOB/SIRT6/DNAJB2/STUB1/FZR1/HSPA1A/NOP53/HSPBP1/HSPA1B/CDC20/AURKA/PLK1/CAV1/ANKIB1/LRRK2/RNF19A/MDM2	20
BP	GO:0002821	positive regulation of adaptive immune response	25/1647	130/18870	0.00013273993590131	0.00519747729601927	0.00460689649791364	CARD9/PYCARD/CD1D/ARID5A/LTA/FCER2/IL4/TRAF2/CD81/CD4/NECTIN2/HLA-DRB3/MICB/RSAD2/B2M/TFRC/CLEC7A/IL6ST/TAP2/NOD2/PTPRC/JAK2/CD274/IL18R1/IL1R1	25
BP	GO:0030261	chromosome condensation	13/1647	47/18870	0.000135648941709081	0.00528572156437415	0.00468511371516948	CHMP1A/GPER1/H1-10/TOP2A/NUSAP1/CDK1/NCAPG/CDCA5/NCAPG2/SMC2/SMC4/NCAPD2/PLK1	13
BP	GO:0032479	regulation of type I interferon production	24/1647	123/18870	0.000141956608538639	0.00546306584419134	0.00484230665610654	PYCARD/CACTIN/KLHL22/LILRA4/PQBP1/IRF3/CD14/TREX1/STAT1/SETD2/OAS3/OAS2/TBK1/CYLD/OAS1/IFIH1/XAF1/PTPN11/HMGB2/TANK/MORC3/PTPN22/TLR2/SIGLEC1	24
BP	GO:0032606	type I interferon production	24/1647	123/18870	0.000141956608538639	0.00546306584419134	0.00484230665610654	PYCARD/CACTIN/KLHL22/LILRA4/PQBP1/IRF3/CD14/TREX1/STAT1/SETD2/OAS3/OAS2/TBK1/CYLD/OAS1/IFIH1/XAF1/PTPN11/HMGB2/TANK/MORC3/PTPN22/TLR2/SIGLEC1	24
BP	GO:0050870	positive regulation of T cell activation	40/1647	251/18870	0.000142232063882988	0.00546306584419134	0.00484230665610654	CSK/PYCARD/SART1/CCDC88B/TNFRSF14/FCHO1/CD1D/ADAM8/BAD/IL4/PIK3R6/FLOT2/CD81/HLA-DPB1/TMIGD2/IGFBP2/CD4/ZAP70/CCR7/HLA-DQB1/HLA-DPA1/HLA-DRB3/CAV1/BTN2A2/B2M/XBP1/TFRC/PTPN11/IL6ST/DOCK8/CD24/CD46/PTPN22/NOD2/PTPRC/JAK2/CD274/BCL6/ZBTB16/VNN1	40
BP	GO:1903037	regulation of leukocyte cell-cell adhesion	55/1647	382/18870	0.000154338815925054	0.00587662033526549	0.00520886963043356	CSK/PYCARD/FUT7/SART1/CCDC88B/SFTPD/TNFRSF14/FCHO1/CLEC4G/CD1D/ADAM8/BAD/IL4/PIK3R6/ADORA2A/FLOT2/CEBPB/CD81/HLA-DPB1/TMIGD2/MAD1L1/IGFBP2/CD4/ZAP70/CCR7/HLA-DQB1/HLA-DPA1/HLA-DRB3/LAX1/CAV1/BTN2A2/TARM1/B2M/XBP1/TFRC/PTPN11/PELI1/RIPOR2/IL6ST/DOCK8/WNK1/NFAT5/CD24/CD46/PTPN22/NOD2/PAG1/CTSG/PTPRC/JAK2/CD274/CEACAM1/BCL6/ZBTB16/VNN1	55
BP	GO:2000058	regulation of ubiquitin-dependent protein catabolic process	31/1647	178/18870	0.000154456175437179	0.00587662033526549	0.00520886963043356	DVL1/CEBPA/SGTA/TRAF7/ELOB/CCDC22/SIRT6/IKBKG/UBXN1/DNAJB2/STUB1/FZR1/HSPA1A/NOP53/HSPBP1/HSPA1B/GIPC1/PBK/CDK2/CDC20/AURKA/PLK1/EGF/CAV1/WAC/ANKIB1/LRRK2/RNF19A/OGT/MDM2/PHF20L1	31
BP	GO:0051767	nitric-oxide synthase biosynthetic process	8/1647	20/18870	0.00016012960259484	0.00601114299605991	0.00532810670249897	FCER2/GSTP1/STAT1/LRRK2/NOD2/TLR2/JAK2/NAMPT	8
BP	GO:0051769	regulation of nitric-oxide synthase biosynthetic process	8/1647	20/18870	0.00016012960259484	0.00601114299605991	0.00532810670249897	FCER2/GSTP1/STAT1/LRRK2/NOD2/TLR2/JAK2/NAMPT	8
BP	GO:0018105	peptidyl-serine phosphorylation	45/1647	295/18870	0.000160631489313266	0.00601114299605991	0.00532810670249897	STK32C/DGKQ/PKN1/CSNK1G2/MAP2K2/MIF/PPM1F/SH2D3A/RPS6KB2/CAMK1/OSM/TCL1A/CDC7/CDK1/PBK/CDK2/TTK/AURKA/PLK1/TLK1/APP/EIF2AK3/CAV1/RAF1/SMG1/TBK1/VEGFA/ROCK2/TRIM6/PRKCB/LRRK2/TOP1/TFRC/STK4/NEK7/LATS2/MAPK13/PIKFYVE/RICTOR/WNK1/MORC3/RASSF2/HIPK1/ROCK1/FNIP1	45
BP	GO:0007264	small GTPase mediated signal transduction	67/1647	491/18870	0.000160972835004828	0.00601114299605991	0.00532810670249897	GPR35/SIPA1/ARFGAP1/DBNL/CYTH4/ARHGAP4/FBP1/NUCB1/CDC42EP2/PLD2/DOK1/FGD3/RAB4B/RHOT2/DOK4/SH2B2/ARHGDIA/STMN3/TNK2/SGSM3/ARHGEF10L/DOK2/SH2D3A/SH3BP1/ARHGAP45/HRAS/GRAP/LPAR2/RASA4/RRAS/RGL4/CCNA2/RACGAP1/CDK2/STMN1/FOXM1/ARHGAP11A/NET1/DHCR24/RASGRP3/ARHGEF12/RAF1/RHOBTB1/CRKL/ARHGAP21/CTNNAL1/SOS1/ARFGEF2/ITGB1/F2R/NUCB2/ROCK2/TAGAP/RIPOR2/OGT/CDC42SE1/DOCK8/ABCA1/CSF1/RB1/RHOT1/NOTCH2/GNA13/R…	67
BP	GO:2000403	positive regulation of lymphocyte migration	12/1647	42/18870	0.000174041560832276	0.00646921303996837	0.00573412700059577	PYCARD/TMEM102/TNFRSF14/ADAM8/CCL3/APP/ADAM17/ITGB3/DOCK8/WNK1/NEDD9/CXCL10	12
BP	GO:0071675	regulation of mononuclear cell migration	24/1647	125/18870	0.000183845209755061	0.00680227276093727	0.0060293416931742	SLC8B1/PYCARD/TMEM102/TNFRSF14/SPI1/PLA2G7/ADAM8/IL4/CSF1R/CCL3/CCR7/APP/CRKL/ANO6/ADAM17/RIPOR2/ITGB3/DOCK8/WNK1/MSN/CSF1/NEDD9/CCR1/CXCL10	24
BP	GO:0001562	response to protozoan	10/1647	31/18870	0.0002001268221231	0.00737088103764807	0.00653333994645564	CCDC88B/HRAS/IRF4/GBP1/GBP4/CLEC7A/DEFA1/LYST/DEFA1B/BATF2	10
BP	GO:0051770	positive regulation of nitric-oxide synthase biosynthetic process	7/1647	16/18870	0.000214895076916407	0.0078788349563988	0.00698357589672839	FCER2/STAT1/LRRK2/NOD2/TLR2/JAK2/NAMPT	7
BP	GO:0050900	leukocyte migration	56/1647	396/18870	0.000216926573407258	0.00788788822537458	0.00699160045763819	SLC8B1/PLEC/PYCARD/FUT7/SFTPD/TMEM102/TNFRSF14/MMP14/BSG/HMOX1/SPI1/PLA2G7/ADAM8/VEGFB/MIF/ZNF580/CXCR5/IL4/TRPM2/CSF1R/RPL13A/CD81/RPS19/CCL3/CCL3L1/ZAP70/CCR7/APP/CRKL/SOS1/ANO6/ITGB1/CXCR4/VEGFA/ADAM17/RIPOR2/SELL/DEFA1/ITGB3/DOCK8/PIKFYVE/LYST/WNK1/MSN/CSF1/DEFA1B/NEDD9/NOD2/CXCR2/CTSG/ROCK1/PPBP/CCR1/TNFAIP6/IL1R1/CXCL10	56
BP	GO:0070269	pyroptosis	11/1647	37/18870	0.000219131751396666	0.00788788822537458	0.00699160045763819	PYCARD/GSDMD/IFI27/GBP1/CASP1/MEFV/GBP3/GBP5/ZBP1/AIM2/GZMB	11
BP	GO:0071214	cellular response to abiotic stimulus	49/1647	334/18870	0.000220220831836003	0.00788788822537458	0.00699160045763819	SIPA1/TNFRSF8/PLEC/FBP1/RAB11B/PYCARD/EEF1D/NSMF/TSPO/TMEM161A/STK11/ENG/MLST8/MAP3K14/ERCC1/BAD/SERPINB6/MAPK11/HRAS/RUVBL2/COPS9/CRIP1/TREX1/CHEK1/PBK/CDC25A/RAD51/NET1/RAD51AP1/PCNA/MME/SLC38A2/BMP6/CASP1/TP53INP1/AURKB/SDE2/ITGB3/MAPK13/EP300/WNK1/MDM2/MAP3K1/NFAT5/TANK/IFI16/MAP3K2/SLC12A6/KCNJ2	49
BP	GO:0104004	cellular response to environmental stimulus	49/1647	334/18870	0.000220220831836003	0.00788788822537458	0.00699160045763819	SIPA1/TNFRSF8/PLEC/FBP1/RAB11B/PYCARD/EEF1D/NSMF/TSPO/TMEM161A/STK11/ENG/MLST8/MAP3K14/ERCC1/BAD/SERPINB6/MAPK11/HRAS/RUVBL2/COPS9/CRIP1/TREX1/CHEK1/PBK/CDC25A/RAD51/NET1/RAD51AP1/PCNA/MME/SLC38A2/BMP6/CASP1/TP53INP1/AURKB/SDE2/ITGB3/MAPK13/EP300/WNK1/MDM2/MAP3K1/NFAT5/TANK/IFI16/MAP3K2/SLC12A6/KCNJ2	49
BP	GO:0010389	regulation of G2/M transition of mitotic cell cycle	21/1647	104/18870	0.000220487153671264	0.00788788822537458	0.00699160045763819	GPR132/MIIP/FZR1/NOP53/DTL/CDC7/CDC6/CDK1/CHEK1/CCNB1/FBXO5/ORC1/CDC25A/CDK2/CENPF/AURKA/PLK1/CDC14B/APP/AURKB/NBN	21
BP	GO:0032731	positive regulation of interleukin-1 beta production	15/1647	62/18870	0.000221009513877344	0.00788788822537458	0.00699160045763819	PYCARD/GSDMD/HSPB1/CCL3/LILRA5/ORM1/APP/CASP1/CLEC7A/MEFV/GBP5/NOD2/IFI16/JAK2/AIM2	15
BP	GO:1901989	positive regulation of cell cycle phase transition	23/1647	119/18870	0.000224123544514368	0.00793103610695944	0.00702984551639351	PAGR1/CDK10/ANAPC11/RRM2/DTL/CDC7/CDC6/CDK1/CCNB1/EZH2/FBXO5/DLGAP5/CDC25A/CDCA5/UBE2C/CDC20/APP/TFDP1/ADAM17/KMT2E/TMOD3/MDM2/RB1	23
BP	GO:0018209	peptidyl-serine modification	46/1647	308/18870	0.000224435273375601	0.00793103610695944	0.00702984551639351	STK32C/DGKQ/PKN1/CSNK1G2/MAP2K2/MIF/PPM1F/SH2D3A/RPS6KB2/CAMK1/OSM/TCL1A/CDC7/CDK1/PBK/CDK2/TTK/AURKA/PLK1/TLK1/APP/EIF2AK3/CAV1/RAF1/SMG1/TBK1/VEGFA/ROCK2/TRIM6/PRKCB/LRRK2/TOP1/TFRC/STK4/NEK7/LATS2/MAPK13/PIKFYVE/RICTOR/WNK1/MORC3/RASSF2/HIPK1/ROCK1/FNIP1/GALNT4	46
BP	GO:1905821	positive regulation of chromosome condensation	5/1647	8/18870	0.000225168270331479	0.00793103610695944	0.00702984551639351	NCAPG/NCAPG2/SMC2/SMC4/NCAPD2	5
BP	GO:0051092	positive regulation of NF-kappaB transcription factor activity	27/1647	150/18870	0.000230346820946052	0.00807816285978633	0.00716025449824067	CARD9/PYCARD/IKBKG/HSPA1A/ADAM8/PIDD1/HSPA1B/TRAF2/FLOT2/MTDH/CAV1/TRIM5/TRIM22/IRAK2/TRIM6/PRKCB/TFRC/EIF2AK2/CLEC7A/TRIM58/LTF/EP300/NOD2/TRIM25/TLR2/AIM2/IL18R1	27
BP	GO:2000401	regulation of lymphocyte migration	16/1647	69/18870	0.000234072908720875	0.00817329905516267	0.00724458052418402	SLC8B1/PYCARD/TMEM102/TNFRSF14/ADAM8/CCL3/APP/CRKL/ADAM17/RIPOR2/ITGB3/DOCK8/WNK1/MSN/NEDD9/CXCL10	16
BP	GO:0051315	attachment of mitotic spindle microtubules to kinetochore	8/1647	21/18870	0.000238950280961344	0.00820158709035829	0.00726965423645889	MAD1L1/NDC80/CDCA8/KIF2C/NUF2/BIRC5/AURKB/KAT2B	8
BP	GO:0090231	regulation of spindle checkpoint	8/1647	21/18870	0.000238950280961344	0.00820158709035829	0.00726965423645889	ANAPC15/MAD1L1/NDC80/CCNB1/CDCA8/BIRC5/MAD2L1/AURKB	8
BP	GO:0090266	regulation of mitotic cell cycle spindle assembly checkpoint	8/1647	21/18870	0.000238950280961344	0.00820158709035829	0.00726965423645889	ANAPC15/MAD1L1/NDC80/CCNB1/CDCA8/BIRC5/MAD2L1/AURKB	8
BP	GO:1903504	regulation of mitotic spindle checkpoint	8/1647	21/18870	0.000238950280961344	0.00820158709035829	0.00726965423645889	ANAPC15/MAD1L1/NDC80/CCNB1/CDCA8/BIRC5/MAD2L1/AURKB	8
BP	GO:0050832	defense response to fungus	14/1647	56/18870	0.000245774145047961	0.00840006039812225	0.00744557534864295	COTL1/CARD9/FAM3A/SPI1/CLEC7A/DEFA1/DEFA4/LTF/MPO/DEFA1B/ZBP1/CTSG/DEFA3/CLEC4E	14
BP	GO:1903039	positive regulation of leukocyte cell-cell adhesion	42/1647	275/18870	0.000254401021498934	0.00857014326581892	0.00759633197977763	CSK/PYCARD/FUT7/SART1/CCDC88B/TNFRSF14/FCHO1/CD1D/ADAM8/BAD/IL4/PIK3R6/FLOT2/CD81/HLA-DPB1/TMIGD2/IGFBP2/CD4/ZAP70/CCR7/HLA-DQB1/HLA-DPA1/HLA-DRB3/CAV1/BTN2A2/B2M/XBP1/TFRC/PTPN11/IL6ST/DOCK8/NFAT5/CD24/CD46/PTPN22/NOD2/PTPRC/JAK2/CD274/BCL6/ZBTB16/VNN1	42
BP	GO:0000727	double-strand break repair via break-induced replication	6/1647	12/18870	0.000255000543490769	0.00857014326581892	0.00759633197977763	MCM6/MCM4/CDC7/CDC45/GINS2/MCM2	6
BP	GO:0090232	positive regulation of spindle checkpoint	6/1647	12/18870	0.000255000543490769	0.00857014326581892	0.00759633197977763	MAD1L1/NDC80/CDCA8/BIRC5/MAD2L1/AURKB	6
BP	GO:0090267	positive regulation of mitotic cell cycle spindle assembly checkpoint	6/1647	12/18870	0.000255000543490769	0.00857014326581892	0.00759633197977763	MAD1L1/NDC80/CDCA8/BIRC5/MAD2L1/AURKB	6
BP	GO:0002274	myeloid leukocyte activation	38/1647	241/18870	0.000256687650227356	0.00859104807773384	0.00761486141229179	BATF3/PYCARD/STXBP2/CEBPA/CD300LF/DNASE1L3/PRAM1/SPI1/MIF/S100A13/FCER2/FES/IL4/CCL3/TREX1/NECTIN2/PTGDS/FCER1A/CST7/IRF4/SUCNR1/APP/LDLR/FCGR3A/LRRK2/KMT2E/MMP8/CSF1/BPI/CXCR2/NOTCH2/TLR2/CTSG/PTPRC/JAK2/CAMP/PLSCR1/BATF2	38
BP	GO:1901873	regulation of post-translational protein modification	43/1647	284/18870	0.00026206470874233	0.00873476835006461	0.00774225098641977	TSPO/UBXN1/DNAJB2/STUB1/FZR1/HSPA1A/HMG20B/NOP53/VPS28/PIN1/GPS1/HSPBP1/HSPA1B/WASHC1/RPS2/COPS9/CENPX/BEX2/FBXO5/FANCI/UBE2C/CDC20/PLK1/CDC14B/MAD2L1/CAV1/DEK/CEP63/MYCBP2/DTX3L/LRRK2/PELI1/OGT/WNK1/TANK/TNFAIP3/PTPN22/HIF1A/NOD2/SPOPL/TOPORS/EPAS1/SEPTIN4	43
BP	GO:0002230	positive regulation of defense response to virus by host	10/1647	32/18870	0.000268490691830085	0.00889440543824489	0.00788374877478686	PYCARD/IL4/PQBP1/TRIM22/STAT1/PARP9/DTX3L/TRIM6/PTPN22/AIM2	10
BP	GO:1905784	regulation of anaphase-promoting complex-dependent catabolic process	4/1647	5/18870	0.000269059623968727	0.00889440543824489	0.00788374877478686	FZR1/CDK2/CDC20/PLK1	4
BP	GO:0045824	negative regulation of innate immune response	19/1647	91/18870	0.000275736798054587	0.00907793066574817	0.00804642033248876	TTLL12/NR1H2/CACTIN/FAM3A/GFER/RPS19/TREX1/ADAR/PARP14/OAS3/CEP63/OAS1/AURKB/STAT2/USP18/TNFAIP3/IFI16/SERPING1/CEACAM1	19
BP	GO:0050691	regulation of defense response to virus by host	12/1647	44/18870	0.000281776772283442	0.00923907091560261	0.00818925048074085	PYCARD/IL4/PQBP1/TRIM22/STAT1/PARP9/MICB/DTX3L/TRIM6/TNFAIP3/PTPN22/AIM2	12
BP	GO:0010821	regulation of mitochondrion organization	27/1647	152/18870	0.000287696616227405	0.00939498342708604	0.00832744690993623	SREBF1/PYCARD/TSPO/TMEM102/FKBP8/HSPA1A/ATP13A2/BAD/SLC25A6/FIS1/CHCHD10/GPER1/BBC3/ENDOG/GPX1/PLSCR3/PID1/AURKA/LRRK2/TFRC/STAT2/EP300/RHOT1/HIF1A/NOD2/VPS13C/GZMB	27
BP	GO:0141060	disruption of anatomical structure in another organism	20/1647	99/18870	0.000306181461538861	0.00995830511601794	0.00882675928171452	FCER2/GZMM/RPS19/ROMO1/H2BC11/MICB/GBP1/CLEC7A/H2BC12/DEFA1/DEFA4/LTF/GBP3/GBP5/DEFA1B/CTSG/DEFA3/LYZ/CAMP/GZMB	20
BP	GO:0051251	positive regulation of lymphocyte activation	48/1647	330/18870	0.000310468130375544	0.0100571724482295	0.00891439248155019	CSK/PYCARD/SART1/CCDC88B/TNFRSF14/MMP14/FCHO1/CD1D/SPI1/ADAM8/TNFRSF4/BAD/MIF/IL4/PIK3R6/FLOT2/CD81/HLA-DPB1/TMIGD2/IGFBP2/CD4/ZAP70/CCR7/HLA-DQB1/HLA-DPA1/HLA-DRB3/CD38/CAV1/BTN2A2/B2M/FCGR3A/XBP1/TFRC/PTPN11/CLEC7A/PELI1/IL6ST/DOCK8/CD24/CD46/PTPN22/NOD2/PTPRC/JAK2/CD274/BCL6/ZBTB16/VNN1	48
BP	GO:0035458	cellular response to interferon-beta	9/1647	27/18870	0.000315632233066887	0.01018355836767	0.00902641737680124	CDC34/NDUFA13/TREX1/STAT1/TRIM6/OAS1/CAPN2/IFI16/AIM2	9
BP	GO:0062208	positive regulation of pattern recognition receptor signaling pathway	15/1647	64/18870	0.000320922964733271	0.0103130065081218	0.00914115653792567	SLC15A3/CYBA/LRCH4/HSPA1A/HSPA1B/CD14/OASL/CAV1/DDX60/RSAD2/PELI1/NEK7/LTF/GBP5/PTPN22	15
BP	GO:0048144	fibroblast proliferation	21/1647	107/18870	0.000332034591175151	0.0106277421127729	0.00942012925339026	SIRT6/MIF/LTA/B4GALT7/HRAS/GSTP1/GPX1/CDC6/CDK1/CCNA2/CCNB1/E2F8/CAV1/CKS2/E2F1/TP53INP1/MYB/ITGB3/CKS1B/MORC3/SOD2	21
BP	GO:0006310	DNA recombination	49/1647	340/18870	0.000336215331397954	0.010719023174134	0.00950103819785688	HDGFL2/PAGR1/SIRT6/AP5Z1/INO80E/PPP4C/POLL/NSMCE1/ERCC1/HDAC10/TFPT/IL4/SWSAP1/RUVBL2/ENDOG/H1-10/CENPX/TREX1/MCM6/TOP2A/MCM4/CDC7/KPNA2/CHEK1/CDC45/TRIP13/TIMELESS/EXO1/RAD51/MND1/GINS2/RAD54L/MCM2/UHRF1/RAD51AP1/SETX/FEN1/SETD2/SMCHD1/UBR2/TFRC/EPC2/RNF169/NBN/HMGB2/RMI2/PPP4R2/PTPRC/BCL6	49
BP	GO:0051382	kinetochore assembly	7/1647	17/18870	0.000337864251099205	0.0107291852337252	0.00951004555932781	TRAPPC12/CENPT/CENPX/DLGAP5/CENPF/CENPK/CENPA	7
BP	GO:0010888	negative regulation of lipid storage	8/1647	22/18870	0.00034690061318222	0.0108875499841548	0.00965041558359058	NR1H2/PNPLA2/CES1/ITGB3/ABCA1/ABHD5/ABCG1/OSBPL8	8
BP	GO:0051443	positive regulation of ubiquitin-protein transferase activity	8/1647	22/18870	0.00034690061318222	0.0108875499841548	0.00965041558359058	FZR1/PIN1/RPS2/UBE2C/CDC20/PLK1/CDC14B/TOPORS	8
BP	GO:0060339	negative regulation of type I interferon-mediated signaling pathway	8/1647	22/18870	0.00034690061318222	0.0108875499841548	0.00965041558359058	TTLL12/CACTIN/TREX1/ADAR/OAS3/OAS1/STAT2/USP18	8
BP	GO:0050856	regulation of T cell receptor signaling pathway	12/1647	45/18870	0.000354049168726203	0.0110688395152928	0.00981110548342868	IKBKG/KCNN4/CD81/PHPT1/NECTIN2/CCR7/SLA2/BTN2A2/ELF1/GBP1/PTPN22/CEACAM1	12
BP	GO:0051438	regulation of ubiquitin-protein transferase activity	11/1647	39/18870	0.000365056367558284	0.011368898303958	0.0100770690853723	FZR1/PIN1/RPS2/FBXO5/UBE2C/CDC20/PLK1/CDC14B/MAD2L1/DTX3L/TOPORS	11
BP	GO:0032465	regulation of cytokinesis	19/1647	93/18870	0.000369232244850126	0.0114108325170924	0.0101142383828274	PIN1/CXCR5/GIPC1/CDC6/RACGAP1/E2F8/CDCA8/PRC1/AURKA/KIF23/PLK1/BIRC5/CDC14B/KIF20A/SETD2/BIRC6/AURKB/WNK1/AHCTF1	19
BP	GO:0039531	regulation of viral-induced cytoplasmic pattern recognition receptor signaling pathway	19/1647	93/18870	0.000369232244850126	0.0114108325170924	0.0101142383828274	SLC15A3/ZDHHC12/CPTP/HSPA1A/NOP53/LILRA4/HSPA1B/OASL/CAV1/DDX60/RSAD2/EIF2AK2/PELI1/MEFV/NEK7/TNFAIP3/GBP5/ERBIN/PTPN22	19
BP	GO:0051656	establishment of organelle localization	63/1647	469/18870	0.00038266470801381	0.011780815018471	0.0104421803809956	TRAPPC12/MAP1S/RAB11B/STXBP2/CHMP6/TRAPPC2B/IKBKG/STK11/RHOT2/BORCS6/CHMP1A/BORCS8/TCIRG1/ENKD1/ATP13A2/S100A13/FES/IL4/NUDC/TRAPPC6A/TUBA1A/TRAPPC5/RPS15/MAD1L1/NECTIN2/PTGDS/FCER1A/NUSAP1/NDC80/RACGAP1/CCNB1/SPAG5/ZWILCH/CENPF/CDCA5/CDCA8/NEK2/KIFC1/KIF2C/SPC25/PLK1/NUF2/CENPA/UCHL1/BIRC5/MAD2L1/MYO1D/SDC1/SPG11/ARHGAP21/ITGB1/AURKB/LRRK2/KIF5B/KAT2B/CHMP5/TRIM58/RB1/RHOT1/HIF1A/CEP19/CCDC186/T…	63
BP	GO:1903052	positive regulation of proteolysis involved in protein catabolic process	25/1647	139/18870	0.00039075226301854	0.0119840598992682	0.0106223308802158	DVL1/CEBPA/SGTA/TRAF7/ELOB/CCDC22/SIRT6/IKBKG/DNAJB2/STUB1/FZR1/HSPA1A/NOP53/TMEM259/HSPBP1/HSPA1B/CDC20/AURKA/PLK1/EGF/CAV1/ANKIB1/LRRK2/RNF19A/MDM2	25
BP	GO:1902749	regulation of cell cycle G2/M phase transition	22/1647	116/18870	0.000400608149111144	0.0122397929194337	0.0108490053778425	GPR132/CCNQ/MIIP/FZR1/NOP53/DTL/CDC7/CDC6/CDK1/CHEK1/CCNB1/FBXO5/ORC1/CDC25A/CDK2/CENPF/AURKA/PLK1/CDC14B/APP/AURKB/NBN	22
BP	GO:0002824	positive regulation of adaptive immune response based on somatic recombination of immune receptors built from immunoglobulin superfamily domains	23/1647	124/18870	0.000417302532188498	0.0126539933256858	0.011216140873068	CARD9/CD1D/ARID5A/LTA/FCER2/IL4/TRAF2/CD81/CD4/NECTIN2/HLA-DRB3/MICB/RSAD2/B2M/TFRC/CLEC7A/TAP2/NOD2/PTPRC/JAK2/CD274/IL18R1/IL1R1	23
BP	GO:0072676	lymphocyte migration	23/1647	124/18870	0.000417302532188498	0.0126539933256858	0.011216140873068	SLC8B1/PLEC/PYCARD/FUT7/TMEM102/TNFRSF14/ADAM8/CCL3/CCL3L1/ZAP70/CCR7/APP/CRKL/ADAM17/RIPOR2/DEFA1/ITGB3/DOCK8/WNK1/MSN/DEFA1B/NEDD9/CXCL10	23
BP	GO:0042098	T cell proliferation	34/1647	213/18870	0.000419896835183344	0.0126849733055762	0.0112436006487888	PYCARD/CCDC88B/SFTPD/TNFRSF14/CLEC4G/CD1D/PSMB10/ARMC5/TNFRSF4/IL4/CEBPB/CD81/HLA-DPB1/TMIGD2/MAD1L1/IGFBP2/ZAP70/HLA-DPA1/BTN3A1/BTN2A2/SOS1/TFRC/PELI1/IL6ST/DOCK8/MSN/CD24/CD46/PTPN22/PTPRC/JAK2/CD274/SOS2/BCL6	34
BP	GO:0002685	regulation of leukocyte migration	36/1647	230/18870	0.000424281826645318	0.0127696164691087	0.0113186259488413	SLC8B1/PYCARD/FUT7/TMEM102/TNFRSF14/MMP14/HMOX1/SPI1/PLA2G7/ADAM8/VEGFB/MIF/ZNF580/IL4/CSF1R/CD81/CCL3/CCR7/APP/CRKL/ANO6/VEGFA/ADAM17/RIPOR2/ITGB3/DOCK8/WNK1/MSN/CSF1/NEDD9/NOD2/CXCR2/CCR1/TNFAIP6/IL1R1/CXCL10	36
BP	GO:0031664	regulation of lipopolysaccharide-mediated signaling pathway	9/1647	28/18870	0.000429380652385329	0.0128750347291452	0.0114120657053459	CACTIN/NFKBIL1/MIF/SIGIRR/CD14/TRIM5/BMP6/LTF/TNFAIP3	9
BP	GO:0090235	regulation of metaphase plate congression	6/1647	13/18870	0.000438620518082257	0.0131033818475981	0.0116144661162366	MAD1L1/SPAG5/CDCA8/BIRC5/AURKB/KAT2B	6
BP	GO:0032946	positive regulation of mononuclear cell proliferation	26/1647	148/18870	0.000440908709864352	0.0131212087340704	0.0116302673629147	PYCARD/CCDC88B/CD1D/TNFRSF4/MIF/IL4/CD81/HLA-DPB1/TMIGD2/IGFBP2/ZAP70/HLA-DPA1/CD38/FCGR3A/TFRC/PELI1/ST6GAL1/IL6ST/CD24/CD46/CSF1/PTPN22/PTPRC/JAK2/CD274/BCL6	26
BP	GO:0002696	positive regulation of leukocyte activation	53/1647	380/18870	0.00044247071357143	0.0131212087340704	0.0116302673629147	CSK/PYCARD/CEBPA/SART1/CCDC88B/TNFRSF14/MMP14/FCHO1/CD1D/SPI1/ADAM8/TNFRSF4/BAD/MIF/IL4/PIK3R6/FLOT2/CD81/CCL3/HLA-DPB1/TMIGD2/IGFBP2/CD4/NECTIN2/ZAP70/CCR7/HLA-DQB1/HLA-DPA1/HLA-DRB3/CD38/CAV1/BTN2A2/B2M/FCGR3A/XBP1/LRRK2/TFRC/PTPN11/CLEC7A/PELI1/IL6ST/DOCK8/MMP8/CD24/CD46/PTPN22/NOD2/PTPRC/JAK2/CD274/BCL6/ZBTB16/VNN1	53
BP	GO:0032732	positive regulation of interleukin-1 production	16/1647	73/18870	0.000462324261241424	0.0136404358610154	0.0120904955652729	PYCARD/GSDMD/HSPB1/S100A13/CCL3/LILRA5/ORM1/APP/CASP1/CLEC7A/MEFV/GBP5/NOD2/IFI16/JAK2/AIM2	16
BP	GO:0043276	anoikis	10/1647	34/18870	0.000464380577300562	0.0136404358610154	0.0120904955652729	IKBKG/STK11/BRMS1/TLE5/CAV1/E2F1/ITGB1/TFDP1/CEACAM6/MCL1	10
BP	GO:0060267	positive regulation of respiratory burst	5/1647	9/18870	0.000470126601706208	0.0136404358610154	0.0120904955652729	RPS19/JCHAIN/IGHA1/CLEC7A/IGHA2	5
BP	GO:0060700	regulation of ribonuclease activity	5/1647	9/18870	0.000470126601706208	0.0136404358610154	0.0120904955652729	HSPA1A/OASL/OAS3/OAS2/OAS1	5
BP	GO:1904668	positive regulation of ubiquitin protein ligase activity	5/1647	9/18870	0.000470126601706208	0.0136404358610154	0.0120904955652729	FZR1/UBE2C/CDC20/PLK1/CDC14B	5
BP	GO:2000104	negative regulation of DNA-templated DNA replication	5/1647	9/18870	0.000470126601706208	0.0136404358610154	0.0120904955652729	FBXO5/TIMELESS/GMNN/SLFN11/BCL6	5
BP	GO:0042176	regulation of protein catabolic process	51/1647	364/18870	0.000504859727709347	0.0145956937767154	0.0129372090948949	EGLN2/DVL1/CEBPA/SGTA/ELOB/CHMP6/SIRT6/UBXN1/DNAJB2/GGA1/STUB1/FZR1/HSPA1A/ADAM8/RHBDD3/NOP53/ATP13A2/VPS28/TMEM259/SGSM3/PIN1/HSPBP1/HSPA1B/NDUFA13/GIPC1/GPX1/CD81/DTL/PBK/CDK2/CDC20/AURKA/PLK1/MAD2L1/CYP51A1/CAV1/LDLR/WAC/MYCBP2/ANKIB1/RIC1/LRRK2/RNF19A/USP25/ODC1/OGT/MDM2/MSN/TNFAIP3/PHF20L1/ROCK1	51
BP	GO:1901978	positive regulation of cell cycle checkpoint	7/1647	18/18870	0.000511375882807418	0.014678853632472	0.0130109196329949	TELO2/MAD1L1/NDC80/CDCA8/BIRC5/MAD2L1/AURKB	7
BP	GO:1904666	regulation of ubiquitin protein ligase activity	7/1647	18/18870	0.000511375882807418	0.014678853632472	0.0130109196329949	FZR1/FBXO5/UBE2C/CDC20/PLK1/CDC14B/MAD2L1	7
BP	GO:0070663	regulation of leukocyte proliferation	40/1647	267/18870	0.000523623698131752	0.0149771232238678	0.0132752973412126	PYCARD/CCDC88B/SFTPD/TNFRSF14/PKN1/CLEC4G/CD1D/TNFRSF4/MIF/IL4/GSTP1/CSF1R/CEBPB/CD81/HLA-DPB1/TMIGD2/MAD1L1/IGFBP2/ZAP70/HLA-DPA1/CD38/MZB1/BTN2A2/SOS1/TNFRSF13B/FCGR3A/TFRC/PELI1/ST6GAL1/IL6ST/CD24/CD46/CSF1/TNFAIP3/PTPN22/PTPRC/JAK2/CD274/SOS2/BCL6	40
BP	GO:0002688	regulation of leukocyte chemotaxis	23/1647	126/18870	0.000528296317288382	0.0150573784284385	0.0133464332788644	SLC8B1/TMEM102/SPI1/PLA2G7/VEGFB/MIF/ZNF580/IL4/CSF1R/CCL3/CCR7/ANO6/VEGFA/ADAM17/RIPOR2/WNK1/CSF1/NEDD9/NOD2/CXCR2/CCR1/TNFAIP6/CXCL10	23
BP	GO:0002720	positive regulation of cytokine production involved in immune response	17/1647	81/18870	0.000532125073370541	0.0151131015556577	0.0133958246787721	CARD9/PYCARD/TNFRSF14/SEMA7A/ARID5A/MIF/IL4/TRAF2/CD81/FFAR3/RSAD2/TRIM6/B2M/CLEC7A/NOD2/IL18R1/IL1R1	17
BP	GO:0045017	glycerolipid biosynthetic process	38/1647	250/18870	0.000536665288363668	0.0151386286085854	0.0134184511346538	PITPNM1/SLC27A1/SREBF1/PLA2G6/PLD2/DGKQ/NR1H2/PIGQ/PLA2G15/AGPAT2/GPAA1/PNPLA2/TMEM150A/MBOAT7/IMPA2/PGAP3/DGAT1/HDHD5/PTDSS2/PEMT/DPM3/PLSCR3/PLIN5/PIP4K2C/SLC44A1/PI4K2B/LDLR/SLA2/LPIN2/SMG1/EFR3A/CAPN2/PIKFYVE/ABHD3/ABHD5/DGKH/PLSCR1/ACSL1	38
BP	GO:1901653	cellular response to peptide	52/1647	374/18870	0.000536777557904218	0.0151386286085854	0.0134184511346538	SLC27A1/FBP1/CSK/SREBF1/FUT7/CAPN10/SH2B2/LONP1/GFER/NR4A1/GPER1/HRAS/RANGAP1/AGTRAP/UCP2/KLF2/PID1/BGLAP/FFAR3/CDC6/CCNA2/TIMELESS/PIP4K2C/MZB1/APP/CAV1/RAF1/STAT1/LPIN2/SOS1/CAV2/ROCK2/PRKCB/XBP1/PTPN11/KAT2B/OGT/ITGB3/CHMP5/KLF3/MDM2/RB1/NCOA2/PTPN22/NOD2/CPEB2/ROCK1/OSBPL8/JAK2/CA2/CEACAM1/SOS2	52
BP	GO:0009620	response to fungus	15/1647	67/18870	0.000542494485101057	0.0152465523234325	0.0135141116552591	COTL1/CARD9/FAM3A/SPI1/PTX3/CLEC7A/DEFA1/DEFA4/LTF/MPO/DEFA1B/ZBP1/CTSG/DEFA3/CLEC4E	15
BP	GO:0032611	interleukin-1 beta production	21/1647	111/18870	0.000555622449075403	0.0155074417793848	0.0137453566713536	PYCARD/GSDMD/CPTP/HSPB1/GSTP1/ACP5/CCL3/LILRA5/ORM1/CCR7/APP/F2R/CASP1/CLEC7A/MEFV/TNFAIP3/GBP5/NOD2/IFI16/JAK2/AIM2	21
BP	GO:0032651	regulation of interleukin-1 beta production	21/1647	111/18870	0.000555622449075403	0.0155074417793848	0.0137453566713536	PYCARD/GSDMD/CPTP/HSPB1/GSTP1/ACP5/CCL3/LILRA5/ORM1/CCR7/APP/F2R/CASP1/CLEC7A/MEFV/TNFAIP3/GBP5/NOD2/IFI16/JAK2/AIM2	21
BP	GO:0002690	positive regulation of leukocyte chemotaxis	19/1647	96/18870	0.000560786650624776	0.0155976038756533	0.013825273796891	TMEM102/SPI1/PLA2G7/VEGFB/ZNF580/IL4/CSF1R/CCL3/CCR7/ANO6/VEGFA/ADAM17/RIPOR2/WNK1/CSF1/NEDD9/CXCR2/CCR1/CXCL10	19
BP	GO:0032944	regulation of mononuclear cell proliferation	37/1647	242/18870	0.000563254593090213	0.0156124108174078	0.0138383982502034	PYCARD/CCDC88B/SFTPD/TNFRSF14/PKN1/CLEC4G/CD1D/TNFRSF4/MIF/IL4/CEBPB/CD81/HLA-DPB1/TMIGD2/MAD1L1/IGFBP2/ZAP70/HLA-DPA1/CD38/MZB1/BTN2A2/SOS1/TNFRSF13B/FCGR3A/TFRC/PELI1/ST6GAL1/IL6ST/CD24/CD46/CSF1/PTPN22/PTPRC/JAK2/CD274/SOS2/BCL6	37
BP	GO:0019724	B cell mediated immunity	33/1647	208/18870	0.000565424101774239	0.0156188726195583	0.0138441258084017	CARD9/TCIRG1/ERCC1/LTA/FCER2/IL4/CD81/TREX1/NECTIN2/FCER1A/IGHG1/EXO1/IGHG3/IGLC2/IGLL5/IGLC1/IGKC/IGLC3/SLA2/IGHG2/IGHA1/FCGR3A/TFRC/IGHG4/NBN/CD46/NOD2/PTPRC/SERPING1/IGHM/IGLC7/BCL6/IGHA2	33
BP	GO:2000406	positive regulation of T cell migration	10/1647	35/18870	0.000599787389468615	0.0165115531858493	0.0146353725499222	PYCARD/TMEM102/TNFRSF14/ADAM8/APP/ADAM17/ITGB3/DOCK8/WNK1/CXCL10	10
BP	GO:0042113	B cell activation	41/1647	278/18870	0.000620280963432597	0.0170176403096848	0.015083953826116	TBC1D10C/MMP14/PKN1/TCIRG1/SPI1/ERCC1/TNFRSF4/BAD/MIF/LYL1/CXCR5/IL4/LFNG/CD81/ZAP70/CD79B/CD38/EZH2/EXO1/MZB1/POU2AF1/LAX1/TPD52/ITGB1/KLF6/TNFRSF13B/PRKCB/XBP1/TFRC/PELI1/ADAM17/NBN/EP300/TNFAIP3/SP3/NOD2/NOTCH2/PTPRC/FNIP1/BCL6/SAMSN1	41
BP	GO:0000082	G1/S transition of mitotic cell cycle	38/1647	252/18870	0.000627276801893959	0.0171512362172091	0.0152023694503614	GPR132/CDC34/CDK2AP2/BCL7C/EIF4EBP1/PIDD1/CDK10/TREX1/RRM2/CDC7/CDC6/CDK1/CCNA2/WEE1/EZH2/GTSE1/CDC25A/CDK2/CCNE1/CDKN3/BTN2A2/WAC/E2F1/ITGB1/TFDP1/CDK17/SDE2/ADAM17/CDK14/KMT2E/GFI1/LATS2/SLFN11/MDM2/RB1/BACH1/RBL2/E2F3	38
BP	GO:0070661	leukocyte proliferation	49/1647	350/18870	0.000654861744910298	0.0178449825488056	0.0158172865271364	PYCARD/CCDC88B/JUNB/SFTPD/TNFRSF14/PKN1/CLEC4G/TCIRG1/CD1D/PSMB10/ARMC5/TNFRSF4/MIF/IL4/GSTP1/CSF1R/CEBPB/CD81/HLA-DPB1/TMIGD2/MAD1L1/IGFBP2/ZAP70/HLA-DPA1/CD38/HELLS/MZB1/BTN3A1/BTN2A2/SOS1/TBK1/TNFRSF13B/FCGR3A/TFRC/PELI1/ST6GAL1/IL6ST/DOCK8/MSN/CD24/CD46/CSF1/TNFAIP3/PTPN22/PTPRC/JAK2/CD274/SOS2/BCL6	49
BP	GO:0002822	regulation of adaptive immune response based on somatic recombination of immune receptors built from immunoglobulin superfamily domains	31/1647	193/18870	0.00066180993993789	0.0179694770340216	0.0159276349087234	CARD9/FUT7/JUNB/PKN1/CLEC4G/CD1D/ARID5A/LTA/FCER2/IL4/TRAF2/CD81/CD4/NECTIN2/HLA-DRB3/MICB/RSAD2/B2M/TFRC/CLEC7A/TAP2/CD46/TNFAIP3/NOD2/PTPRC/JAK2/CD274/CEACAM1/BCL6/IL18R1/IL1R1	31
BP	GO:0051347	positive regulation of transferase activity	56/1647	414/18870	0.000663885960344462	0.0179694770340216	0.0159276349087234	TELO2/ACD/STK11/MAP3K11/PNKP/FZR1/MAP2K2/TAB1/ADAM8/BAD/PIN1/IL4/PIK3R6/TRAF2/HRAS/RPS2/CSF1R/CAMK1/PIH1D1/NRG1/LILRA5/EPHB4/CD4/CCR7/TCL1A/EZH2/TPX2/RFC5/DSCC1/UBE2C/NEK2/CDC20/PLK1/CDC14B/PCNA/EGF/MMD/VEGFA/AURKB/LRRK2/ADAM17/NEK7/ITGB3/NBN/LTF/CD24/SERINC1/CSF1/NEDD9/NOD2/RASSF2/TOPORS/PTPRC/OSBPL8/JAK2/CHTF8	56
BP	GO:0044843	cell cycle G1/S phase transition	41/1647	279/18870	0.000667258753267233	0.0179929461426966	0.0159484372611736	GPR132/PAGR1/MAP3K11/CDC34/CDK2AP2/BCL7C/EIF4EBP1/PIDD1/APBB1/CDK10/TREX1/RRM2/CDC7/CDC6/CDK1/CCNA2/WEE1/EZH2/GTSE1/CDC25A/CDK2/CCNE1/CDKN3/BTN2A2/WAC/E2F1/ITGB1/TFDP1/CDK17/SDE2/ADAM17/CDK14/KMT2E/GFI1/LATS2/SLFN11/MDM2/RB1/BACH1/RBL2/E2F3	41
BP	GO:0050729	positive regulation of inflammatory response	26/1647	152/18870	0.000670511480521656	0.0179929461426966	0.0159484372611736	PYCARD/CEBPA/GSDMD/PLA2G7/ADAM8/LTA/CEBPB/CD81/OSM/RPS19/CCL3/LILRA5/FFAR3/CCR7/SUCNR1/APP/LDLR/CASP1/LRRK2/MEFV/IL6ST/MMP8/MAPK13/ZBP1/TLR2/AIM2	26
BP	GO:0045732	positive regulation of protein catabolic process	33/1647	210/18870	0.000671445175917638	0.0179929461426966	0.0159484372611736	EGLN2/DVL1/CEBPA/SGTA/ELOB/SIRT6/DNAJB2/GGA1/STUB1/FZR1/HSPA1A/ADAM8/RHBDD3/NOP53/VPS28/TMEM259/SGSM3/HSPBP1/HSPA1B/NDUFA13/CD81/DTL/CDC20/AURKA/PLK1/CAV1/LDLR/ANKIB1/LRRK2/RNF19A/MDM2/MSN/TNFAIP3	33
BP	GO:0034644	cellular response to UV	18/1647	90/18870	0.000680622431393674	0.0181336550560996	0.0160731576521368	TMEM161A/STK11/ERCC1/MAPK11/RUVBL2/COPS9/CRIP1/TREX1/PBK/CDC25A/PCNA/MME/TP53INP1/AURKB/SDE2/MAPK13/EP300/MDM2	18
BP	GO:0031145	anaphase-promoting complex-dependent catabolic process	8/1647	24/18870	0.000681192348375675	0.0181336550560996	0.0160731576521368	FZR1/ANAPC15/ANAPC2/ANAPC11/CDK2/UBE2C/CDC20/PLK1	8
BP	GO:0051098	regulation of binding	39/1647	262/18870	0.000692906264438535	0.0183848089768461	0.0162957733658813	DVL1/ACD/DNAJB2/PIN1/EDF1/CAMK1/NIBAN2/ZNF593/TLE5/HJURP/STMN1/AURKA/PLK1/GMNN/APP/EGF/CAV1/EPB41/PARP9/E2F1/DTX3L/IFIT1/TRIM6/B2M/AURKB/LRRK2/IFIT2/STK4/RIPOR2/RSF1/BAMBI/JUN/HMGB2/EP300/BTAF1/RB1/IFI16/ROCK1/JAK2	39
BP	GO:1903265	positive regulation of tumor necrosis factor-mediated signaling pathway	6/1647	14/18870	0.000711036724752009	0.0188040072847531	0.0166673388594155	HSPA1A/HSPA1B/TRAF2/CASP1/ADAM17/MMP8	6
BP	GO:0050727	regulation of inflammatory response	57/1647	425/18870	0.000736326568066652	0.0194091833268811	0.017203749743064	METRNL/PYCARD/CEBPA/FUT7/SHARPIN/DNASE1L3/SEMA7A/GGT1/GSDMD/PLA2G7/ADAM8/RHBDD3/LTA/IL4/GPER1/IRF3/ADORA2A/GSTP1/CEBPB/GPX1/CD81/OSM/ACP5/RPS19/CCL3/LILRA5/TREX1/FFAR3/KRT1/CCR7/CST7/PBK/SUCNR1/APP/LDLR/CYLD/CASP1/LRRK2/MEFV/IL6ST/USP18/MMP8/MAPK13/RICTOR/RB1/TNFAIP3/ZBP1/PIK3AP1/NOD2/TLR2/PTPRC/JAK2/BCL6/MACIR/AIM2/TNFAIP6/IL1R1	57
BP	GO:0006302	double-strand break repair	44/1647	307/18870	0.000739423180184836	0.0194273204279182	0.017219825955136	HDGFL2/SIRT6/AP5Z1/MGMT/PNKP/MPND/PPP4C/POLL/BCL7C/NUDT16L1/NSMCE1/ERCC1/PAXX/SWSAP1/RUVBL2/MCM6/MCM4/CDC7/CHEK1/CDC45/TRIP13/TIMELESS/ESCO2/CDCA5/RAD51/FOXM1/GINS2/RAD54L/MCM2/UHRF1/RAD51AP1/SETX/FEN1/DEK/SETD2/PARP9/DTX3L/SMCHD1/EPC2/RNF169/NBN/HMGB2/RMI2/PPP4R2	44
BP	GO:0002456	T cell mediated immunity	23/1647	129/18870	0.000742871100978347	0.0194545399366602	0.017243952555861	FUT7/CLEC4G/CD1D/ARID5A/IL4/GZMM/TRAF2/CD81/TREX1/NECTIN2/HLA-DRB3/BTN3A3/MICB/RSAD2/BTN3A2/B2M/TAP2/CD46/NOD2/PTPRC/CEACAM1/IL18R1/IL1R1	23
BP	GO:0051302	regulation of cell division	30/1647	186/18870	0.000747431878441828	0.0194807000299446	0.0172671401207647	CDK2AP2/SGF29/VEGFB/PIN1/CXCR5/GIPC1/OSM/CDC6/RACGAP1/ASPM/E2F8/CDCA8/PRC1/AURKA/KIF23/PLK1/BIRC5/CDC14B/KIF20A/NCOA3/SETD2/BIRC6/VEGFA/AURKB/KAT2B/TXNIP/WNK1/EVI2B/AHCTF1/PPBP	30
BP	GO:0070431	nucleotide-binding oligomerization domain containing 2 signaling pathway	7/1647	19/18870	0.000749001774354349	0.0194807000299446	0.0172671401207647	SLC15A3/HSPA1A/HSPA1B/TNFAIP3/ERBIN/PTPN22/NOD2	7
BP	GO:0051673	disruption of plasma membrane integrity in another organism	4/1647	6/18870	0.000751115510700815	0.0194807000299446	0.0172671401207647	DEFA1/DEFA4/DEFA1B/DEFA3	4
BP	GO:0002697	regulation of immune effector process	53/1647	389/18870	0.000771225460037526	0.0199381556431496	0.0176726158049085	CARD9/CFP/PYCARD/STXBP2/FUT7/JUNB/TNFRSF14/DNASE1L3/PKN1/SEMA7A/CLEC4G/PRAM1/CD1D/SPI1/TNFRSF4/ARID5A/MIF/LTA/FCER2/FES/GFER/IL4/PIK3R6/TRAF2/CD81/ACP5/RPS19/TREX1/FFAR3/KLRB1/NECTIN2/HLA-DRB3/MZB1/IRF4/MICB/DDX60/RSAD2/TRIM6/B2M/XBP1/TFRC/CLEC7A/TAP2/NCR1/CD46/PTPN22/NOD2/PTPRC/SERPING1/CEACAM1/BCL6/IL18R1/IL1R1	53
BP	GO:0046486	glycerolipid metabolic process	53/1647	390/18870	0.000818685920631709	0.0210444158473499	0.0186531734813056	PITPNM1/FAAH/SLC27A1/SREBF1/PLA2G6/PLD2/PNPLA6/DGKQ/LYPLA2/NR1H2/PIGQ/PLA2G15/TMEM86B/AGPAT2/GPAA1/PNPLA2/TMEM150A/MBOAT7/IMPA2/PLA2G7/PGAP3/PGP/DGAT1/HDHD5/PTDSS2/PEMT/DPM3/PLB1/GPX1/PLSCR3/PLIN5/PIP4K2C/SLC44A1/CAV1/PI4K2B/LDLR/PLAAT2/SLA2/LPIN2/SMG1/EFR3A/SEL1L/PTPN11/CAPN2/PIKFYVE/ABHD3/PLEK/ABHD5/SERINC1/OSBPL8/DGKH/PLSCR1/ACSL1	53
BP	GO:2000404	regulation of T cell migration	12/1647	49/18870	0.000819234636259343	0.0210444158473499	0.0186531734813056	PYCARD/TMEM102/TNFRSF14/ADAM8/APP/CRKL/ADAM17/RIPOR2/ITGB3/DOCK8/WNK1/CXCL10	12
BP	GO:0032612	interleukin-1 production	23/1647	130/18870	0.000829500649289312	0.0211732665733152	0.0187673831111692	PYCARD/GSDMD/CPTP/HSPB1/S100A13/GSTP1/ACP5/CCL3/LILRA5/ORM1/CCR7/APP/F2R/CASP1/CLEC7A/MEFV/TNFAIP3/GBP5/NOD2/IFI16/JAK2/CEACAM1/AIM2	23
BP	GO:0032652	regulation of interleukin-1 production	23/1647	130/18870	0.000829500649289312	0.0211732665733152	0.0187673831111692	PYCARD/GSDMD/CPTP/HSPB1/S100A13/GSTP1/ACP5/CCL3/LILRA5/ORM1/CCR7/APP/F2R/CASP1/CLEC7A/MEFV/TNFAIP3/GBP5/NOD2/IFI16/JAK2/CEACAM1/AIM2	23
BP	GO:0007098	centrosome cycle	24/1647	138/18870	0.000832504651934462	0.0211829101656258	0.0187759309179441	HAUS7/PPP1R35/CHMP1A/FBXW5/CCDC57/SAC3D1/FES/TUBA1A/PARD6A/NDC80/CDK1/CHEK1/KIF11/PLK4/PCLAF/CDK2/NEK2/AURKA/PLK1/CEP63/ROCK2/KAT2B/CHMP5/NIN	24
BP	GO:0022407	regulation of cell-cell adhesion	64/1647	493/18870	0.000856006493589551	0.0217124162807966	0.0192452701239994	CSK/PYCARD/FUT7/SART1/CCDC88B/SFTPD/TNFRSF14/FXYD5/FCHO1/ZNF703/CLEC4G/CD1D/SPI1/ADAM8/BAD/PPM1F/FERMT3/IL4/PIK3R6/ADORA2A/FLOT2/CEBPB/CD81/HLA-DPB1/TMIGD2/MAD1L1/IGFBP2/CD4/ZAP70/CCR7/HLA-DQB1/HLA-DPA1/HLA-DRB3/LAX1/CAV1/BTN2A2/BMP6/VEGFA/TARM1/B2M/CEACAM6/XBP1/TFRC/PTPN11/PELI1/RIPOR2/IL6ST/DOCK8/WNK1/NFAT5/CD24/CD46/PTPN22/MMRN1/NOD2/PAG1/CTSG/PTPRC/JAK2/CD274/CEACAM1/BCL6/ZBTB16/VNN1	64
BP	GO:0031400	negative regulation of protein modification process	58/1647	437/18870	0.000859618589453069	0.0217356850862961	0.0192658949333946	ZGPAT/MVP/DVL1/AKT1S1/PYCARD/CEBPA/DGKQ/TSPO/CHMP6/CACTIN/UBXN1/FKBP8/PKN1/PPP2R1A/ENG/HSPA1A/HMG20B/RGS14/HSPB1/VPS28/CDKN1C/PPM1F/HSPA1B/GSTP1/PARD6A/COPS9/PID1/BEX2/PBK/FBXO5/PLK1/UCHL1/MAD2L1/LAX1/CAV1/ADAR/CRKL/PARP14/CEP63/DTX3L/PPP1R15B/ROCK2/LRRK2/PRKAR2B/NCOA7/OGT/LATS2/WNK1/RB1/TNFAIP3/PTPN22/SPOPL/RASSF2/C9orf72/ROCK1/PTPRC/CEACAM1/SAMSN1	58
BP	GO:0016052	carbohydrate catabolic process	27/1647	163/18870	0.000888386906339431	0.0223929024579183	0.0198484337758468	FBP1/FUT7/ALDOA/SIRT6/GALK1/GAA/MLST8/PFKL/SLC2A6/BAD/IDUA/MAN2B1/GLYCTK/JMJD8/UCP2/TREX1/FUT8/APP/GALM/SCARB2/KAT2B/OGT/GPD2/EP300/HIF1A/STBD1/CHIT1	27
BP	GO:0071103	DNA conformation change	18/1647	92/18870	0.000892577311643751	0.0224284379928925	0.0198799314664186	TOP1MT/RUVBL2/TREX1/MCM6/TOP2A/MCM4/CDC45/GINS1/RFC5/DSCC1/RAD51/GINS2/MCM2/SETX/TOP1/NBN/HMGB2/CHTF8	18
BP	GO:0016064	immunoglobulin mediated immune response	32/1647	205/18870	0.000901241802164743	0.0225758272554684	0.0200105731294637	CARD9/TCIRG1/ERCC1/LTA/FCER2/IL4/CD81/TREX1/NECTIN2/FCER1A/IGHG1/EXO1/IGHG3/IGLC2/IGLL5/IGLC1/IGKC/IGLC3/IGHG2/IGHA1/FCGR3A/TFRC/IGHG4/NBN/CD46/NOD2/PTPRC/SERPING1/IGHM/IGLC7/BCL6/IGHA2	32
BP	GO:0071375	cellular response to peptide hormone stimulus	44/1647	310/18870	0.000905617899554669	0.022615213553585	0.0200454840272945	SLC27A1/FBP1/CSK/SREBF1/FUT7/CAPN10/SH2B2/LONP1/NR4A1/GPER1/HRAS/RANGAP1/AGTRAP/UCP2/PID1/BGLAP/FFAR3/CDC6/CCNA2/PIP4K2C/MZB1/CAV1/RAF1/STAT1/LPIN2/SOS1/CAV2/ROCK2/PRKCB/XBP1/PTPN11/KAT2B/OGT/ITGB3/MDM2/RB1/NCOA2/CPEB2/ROCK1/OSBPL8/JAK2/CA2/CEACAM1/SOS2	44
BP	GO:0061515	myeloid cell development	17/1647	85/18870	0.0009481137789427	0.0236033510523204	0.0209213410870007	FAM20C/ZNF385A/CEBPB/KLF2/GP9/GP1BB/APP/MYB/PTPN11/TRIM58/LTF/TMOD3/EP300/EVI2B/NOTCH2/TLR2/BCL6	17
BP	GO:0006935	chemotaxis	61/1647	468/18870	0.001011591928157	0.0251061553615827	0.0222533842139023	SLC8B1/PLEC/PLA2G6/SFTPD/TMEM102/SEMA7A/BSG/SPI1/PLA2G7/ADAM8/SEMA6B/HSPB1/VEGFB/MIF/PPM1F/FES/ZNF580/NR4A1/CORO1B/CXCR5/IL4/TYMP/TRPM2/HRAS/ROBO3/CSF1R/RPL13A/RPS19/CCL3/NRG1/CCL3L1/PTGDR2/CCR7/SUCNR1/CRKL/MYCBP2/ANO6/CXCR4/VEGFA/ADAM17/RIPOR2/DEFA1/ST6GAL1/RNASE2/ITGB3/PIKFYVE/LYST/HMGB2/WNK1/CSF1/DEFA1B/NEDD9/NOD2/CXCR2/RNASE3/CTSG/PPBP/CCR1/DEFB1/TNFAIP6/CXCL10	61
BP	GO:0071900	regulation of protein serine/threonine kinase activity	41/1647	285/18870	0.00102117370549371	0.0252662181242708	0.0223952593080829	PYCARD/CEBPA/TELO2/MAP3K11/MAP2K2/TAB1/ADAM8/RGS14/CDKN1C/PIK3R6/TRAF2/HRAS/GSTP1/CAMK1/PIH1D1/SERTAD1/TCL1A/CDC6/CCNA2/CCNB1/EZH2/CCNB2/CDC25A/PLK1/UCHL1/CCNE1/EGF/LAX1/CDKN3/VEGFA/LRRK2/PRKAR2B/HERC5/ADAM17/LATS2/LTF/CD24/CCNA1/RB1/PTPN22/NOD2	41
BP	GO:0022411	cellular component disassembly	64/1647	497/18870	0.0010527620174558	0.0259681297639098	0.0230174138823751	TWF2/MAP1S/SREBF1/NCKAP5L/SHARPIN/TSPO/CHMP6/CAPN10/FKBP8/ATG4B/MMP14/DNASE1L3/CHMP1A/PNPLA2/STMN3/ADAM8/ATP13A2/FIS1/SH3GL1/JMJD4/GPER1/TEX264/WASHC1/SH3BP1/ATG4D/TOM1/CARMIL2/CAPG/RRP7A/ENDOG/MAP1LC3A/TOP2A/CDK1/TPX2/STMN1/KIF2C/AURKA/PLK1/SPTBN1/SETX/KIF2A/LAMC1/EPG5/ITGB1/PRKCB/KIF5B/ATXN7/OGT/MMP8/CHMP5/TRIM58/TMOD3/WNK1/PLEK/ADD3/NEDD9/LCP1/HIF1A/NOD2/APAF1/DICER1/VPS13C/CTSG/PLXNC1	64
BP	GO:0030174	regulation of DNA-templated DNA replication initiation	6/1647	15/18870	0.00109791640919949	0.0269173062510733	0.0238587370061845	MCM6/MCM4/CDK2/MCM2/GMNN/NBN	6
BP	GO:0070424	regulation of nucleotide-binding oligomerization domain containing signaling pathway	6/1647	15/18870	0.00109791640919949	0.0269173062510733	0.0238587370061845	SLC15A3/HSPA1A/HSPA1B/TNFAIP3/ERBIN/PTPN22	6
BP	GO:0022409	positive regulation of cell-cell adhesion	45/1647	322/18870	0.00110281999010344	0.0269555940611344	0.0238926742353511	CSK/PYCARD/FUT7/SART1/CCDC88B/TNFRSF14/FCHO1/CD1D/ADAM8/BAD/IL4/PIK3R6/FLOT2/CD81/HLA-DPB1/TMIGD2/IGFBP2/CD4/ZAP70/CCR7/HLA-DQB1/HLA-DPA1/HLA-DRB3/CAV1/BTN2A2/B2M/CEACAM6/XBP1/TFRC/PTPN11/IL6ST/DOCK8/NFAT5/CD24/CD46/PTPN22/MMRN1/NOD2/CTSG/PTPRC/JAK2/CD274/BCL6/ZBTB16/VNN1	45
BP	GO:0042330	taxis	61/1647	470/18870	0.0011239749131924	0.0273896726580359	0.0242774291951113	SLC8B1/PLEC/PLA2G6/SFTPD/TMEM102/SEMA7A/BSG/SPI1/PLA2G7/ADAM8/SEMA6B/HSPB1/VEGFB/MIF/PPM1F/FES/ZNF580/NR4A1/CORO1B/CXCR5/IL4/TYMP/TRPM2/HRAS/ROBO3/CSF1R/RPL13A/RPS19/CCL3/NRG1/CCL3L1/PTGDR2/CCR7/SUCNR1/CRKL/MYCBP2/ANO6/CXCR4/VEGFA/ADAM17/RIPOR2/DEFA1/ST6GAL1/RNASE2/ITGB3/PIKFYVE/LYST/HMGB2/WNK1/CSF1/DEFA1B/NEDD9/NOD2/CXCR2/RNASE3/CTSG/PPBP/CCR1/DEFB1/TNFAIP6/CXCL10	61
BP	GO:1901800	positive regulation of proteasomal protein catabolic process	21/1647	117/18870	0.00113181811440149	0.0274977256348266	0.024373204289838	DVL1/CEBPA/SGTA/ELOB/SIRT6/DNAJB2/STUB1/FZR1/HSPA1A/NOP53/TMEM259/HSPBP1/HSPA1B/CDC20/AURKA/PLK1/CAV1/ANKIB1/LRRK2/RNF19A/MDM2	21
BP	GO:0002244	hematopoietic progenitor cell differentiation	23/1647	133/18870	0.00114386160819355	0.0277068700651328	0.0245585839824581	CIAO3/ZNF784/SPI1/ZNHIT1/PLD4/ARMC6/OSM/TREX1/TOP2A/ESCO2/ADAR/ANLN/SOS1/CHD2/TNFRSF13B/MYB/EIF2AK2/PLEK/SP3/HERC6/PTPRC/FNIP1/SOS2	23
BP	GO:2001057	reactive nitrogen species metabolic process	16/1647	79/18870	0.00114928858205202	0.0277549751581785	0.024601222972888	TSPO/CYB5R3/GCHFR/ASL/THAP4/KLF2/ACP5/HBB/CAV1/PTX3/ROCK2/CLEC7A/SOD2/TLR2/JAK2/MTARC1	16
BP	GO:0060761	negative regulation of response to cytokine stimulus	18/1647	94/18870	0.00115854421342865	0.0278949779866133	0.0247253175101567	PELI3/TTLL12/NR1H2/CACTIN/SIGIRR/GSTP1/TREX1/TLE5/H2BC11/CAV1/ADAR/PARP14/OAS3/CYLD/OAS1/STAT2/USP18/PTPRC	18
BP	GO:0070665	positive regulation of leukocyte proliferation	27/1647	166/18870	0.00117730866651418	0.0281978915081346	0.0249938114663565	PYCARD/CCDC88B/CD1D/TNFRSF4/MIF/IL4/CSF1R/CD81/HLA-DPB1/TMIGD2/IGFBP2/ZAP70/HLA-DPA1/CD38/FCGR3A/TFRC/PELI1/ST6GAL1/IL6ST/CD24/CD46/CSF1/PTPN22/PTPRC/JAK2/CD274/BCL6	27
BP	GO:0032943	mononuclear cell proliferation	44/1647	314/18870	0.00117811671686602	0.0281978915081346	0.0249938114663565	PYCARD/CCDC88B/SFTPD/TNFRSF14/PKN1/CLEC4G/CD1D/PSMB10/ARMC5/TNFRSF4/MIF/IL4/CEBPB/CD81/HLA-DPB1/TMIGD2/MAD1L1/IGFBP2/ZAP70/HLA-DPA1/CD38/HELLS/MZB1/BTN3A1/BTN2A2/SOS1/TBK1/TNFRSF13B/FCGR3A/TFRC/PELI1/ST6GAL1/IL6ST/DOCK8/MSN/CD24/CD46/CSF1/PTPN22/PTPRC/JAK2/CD274/SOS2/BCL6	44
BP	GO:0032481	positive regulation of type I interferon production	15/1647	72/18870	0.0011988405468822	0.0285246249296514	0.0252834187064863	PQBP1/IRF3/CD14/STAT1/SETD2/OAS3/OAS2/TBK1/OAS1/IFIH1/PTPN11/HMGB2/TANK/PTPN22/TLR2	15
BP	GO:0032722	positive regulation of chemokine production	15/1647	72/18870	0.0011988405468822	0.0285246249296514	0.0252834187064863	CARD9/PYCARD/HMOX1/MIF/CSF1R/FFAR3/APP/OAS3/OAS1/EIF2AK2/CLEC7A/ADAM17/HIF1A/NOD2/TLR2	15
BP	GO:0002726	positive regulation of T cell cytokine production	8/1647	26/18870	0.00123588324066256	0.0293195124093652	0.0259879844290405	ARID5A/IL4/TRAF2/CD81/RSAD2/B2M/IL18R1/IL1R1	8
BP	GO:0044774	mitotic DNA integrity checkpoint signaling	17/1647	87/18870	0.0012436148326496	0.0294164141939932	0.0260738754232323	FZR1/NOP53/PIDD1/TREX1/DTL/CDC6/CDK1/CHEK1/ORC1/GTSE1/CDK2/PLK1/CDC14B/WAC/SDE2/NBN/MDM2	17
BP	GO:0000724	double-strand break repair via homologous recombination	28/1647	175/18870	0.00124881228022191	0.0294529820241811	0.0261062881110102	HDGFL2/SIRT6/AP5Z1/PPP4C/POLL/NSMCE1/SWSAP1/RUVBL2/MCM6/MCM4/CDC7/CHEK1/CDC45/TIMELESS/RAD51/GINS2/RAD54L/MCM2/UHRF1/RAD51AP1/FEN1/SETD2/SMCHD1/EPC2/RNF169/NBN/RMI2/PPP4R2	28
BP	GO:0000077	DNA damage checkpoint signaling	22/1647	126/18870	0.00127309557668275	0.0299381601210584	0.0265363362185951	TELO2/FZR1/NOP53/PIDD1/TREX1/DTL/CDK1/CHEK1/GTSE1/CDK2/RAD51/PLK1/CDC14B/WAC/CEP63/PARP9/E2F1/DTX3L/SDE2/PTPN11/NBN/MDM2	22
BP	GO:0043087	regulation of GTPase activity	43/1647	307/18870	0.00134256428064877	0.0314800101387006	0.0279029883542425	SIPA1/TBC1D10A/SGSM2/TBC1D10C/FGD3/AGAP3/TBC1D10B/ADAP1/STMN3/SGSM3/PIN1/SH3BP1/ARHGAP45/PLXNB2/HRAS/RANGAP1/RASA4/CCL3/CCL3L1/TBC1D3/RGL4/CCR7/EZH2/STMN1/ARHGAP11A/NET1/RASGRP3/RSU1/LIMS1/SOS1/CAV2/RIC1/ITGB1/F2R/LRRK2/RIPOR2/DOCK8/WNK1/CPEB2/C9orf72/SIPA1L2/SOS2/PLXNC1	43
BP	GO:0009142	nucleoside triphosphate biosynthetic process	22/1647	127/18870	0.00141561981680763	0.0330967809923779	0.0293360481945307	IMPDH1/ALDOA/NDUFS7/ATP5F1D/NDUFB7/ANTKMT/NME3/UCKL1/UQCC3/NDUFA3/NDUFC2/IL4/AK1/NDUFA13/NDUFA11/NDUFV1/NDUFS8/VPS9D1/NDUFS6/PID1/TYMS/CMPK2	22
BP	GO:0002695	negative regulation of leukocyte activation	31/1647	202/18870	0.00142326393668441	0.033179326339007	0.0294092140491649	TBC1D10C/SFTPD/TNFRSF14/CD300LF/PKN1/CLEC4G/SPI1/RHBDD3/IL4/GPER1/ADORA2A/CEBPB/MAD1L1/CST7/LAX1/LDLR/BTN2A2/TNFRSF13B/TARM1/PELI1/RIPOR2/BPI/TNFAIP3/PTPN22/PAG1/CTSG/PTPRC/CD274/CEACAM1/BCL6/SAMSN1	31
BP	GO:0050854	regulation of antigen receptor-mediated signaling pathway	14/1647	66/18870	0.0014371973116436	0.0334075893824705	0.0296115399383689	IKBKG/KCNN4/CD81/PHPT1/NECTIN2/CCR7/SLA2/BTN2A2/ELF1/GBP1/PRKCB/PTPN22/PTPRC/CEACAM1	14
BP	GO:0006268	DNA unwinding involved in DNA replication	7/1647	21/18870	0.00147965504439507	0.0342264285073184	0.0303373357200081	MCM6/MCM4/CDC45/GINS1/RAD51/GINS2/MCM2	7
BP	GO:0019065	receptor-mediated endocytosis of virus by host cell	5/1647	11/18870	0.00148515372893149	0.0342264285073184	0.0303373357200081	RNASEK/CAV1/CAV2/PIKFYVE/SIGLEC1	5
BP	GO:0051987	positive regulation of attachment of spindle microtubules to kinetochore	5/1647	11/18870	0.00148515372893149	0.0342264285073184	0.0303373357200081	CCNB1/CDCA8/BIRC5/AURKB/KAT2B	5
BP	GO:0071897	DNA biosynthetic process	30/1647	194/18870	0.00149035104935098	0.0342483520343731	0.030356768112736	TELO2/FAAP20/POLD4/ACD/TEN1/PNKP/POLL/SH2B1/GFER/NIBAN2/NHP2/TREX1/TYMS/DTL/CCNA2/CHEK1/RFC5/PCLAF/DSCC1/CENPF/POLE2/NEK2/PCNA/XRN1/TK1/TFDP1/TNKS2/AURKB/NEK7/CHTF8	30
BP	GO:0032642	regulation of chemokine production	19/1647	104/18870	0.00153688420495272	0.0352173522646269	0.0312156624403077	CARD9/PYCARD/HMOX1/MIF/SIGIRR/GSTP1/CSF1R/FFAR3/APP/OAS3/OAS1/EIF2AK2/CLEC7A/ADAM17/MEFV/ERBIN/HIF1A/NOD2/TLR2	19
BP	GO:0002702	positive regulation of production of molecular mediator of immune response	23/1647	136/18870	0.00155576684217451	0.0355490519801122	0.0315096716625892	CARD9/PYCARD/TNFRSF14/SEMA7A/TNFRSF4/ARID5A/MIF/IL4/TRAF2/CD81/FFAR3/MZB1/RSAD2/TRIM6/B2M/XBP1/TFRC/CLEC7A/PTPN22/NOD2/PTPRC/IL18R1/IL1R1	23
BP	GO:0050670	regulation of lymphocyte proliferation	35/1647	238/18870	0.00156802526985518	0.0357279430131408	0.0316682356017138	PYCARD/CCDC88B/SFTPD/TNFRSF14/PKN1/CLEC4G/CD1D/TNFRSF4/MIF/IL4/CEBPB/CD81/HLA-DPB1/TMIGD2/MAD1L1/IGFBP2/ZAP70/HLA-DPA1/CD38/MZB1/BTN2A2/SOS1/TNFRSF13B/FCGR3A/TFRC/PELI1/IL6ST/CD24/CD46/PTPN22/PTPRC/JAK2/CD274/SOS2/BCL6	35
BP	GO:0001960	negative regulation of cytokine-mediated signaling pathway	17/1647	89/18870	0.0016135981607321	0.0366510036861481	0.0324864104083832	PELI3/TTLL12/NR1H2/CACTIN/SIGIRR/GSTP1/TREX1/H2BC11/CAV1/ADAR/PARP14/OAS3/CYLD/OAS1/STAT2/USP18/PTPRC	17
BP	GO:2000116	regulation of cysteine-type endopeptidase activity	30/1647	195/18870	0.00161774437694812	0.0366510036861481	0.0324864104083832	TBC1D10A/CARD9/PYCARD/BAD/PIDD1/PPM1F/FIS1/GPER1/NDUFA13/BBC3/PIH1D1/GPX1/CST7/CASP10/DHCR24/EIF2AK3/RAF1/ARL6IP1/F2R/VEGFA/CASP1/CLEC7A/MEFV/LTF/IFI6/APAF1/IFI16/FNIP1/JAK2/AIM2	30
BP	GO:0010818	T cell chemotaxis	8/1647	27/18870	0.00162335734912389	0.0366510036861481	0.0324864104083832	PLEC/TMEM102/CCL3/ADAM17/DEFA1/WNK1/DEFA1B/CXCL10	8
BP	GO:0002925	positive regulation of humoral immune response mediated by circulating immunoglobulin	4/1647	7/18870	0.00163125592900163	0.0366510036861481	0.0324864104083832	LTA/FCER2/NOD2/PTPRC	4
BP	GO:0019835	cytolysis	4/1647	7/18870	0.00163125592900163	0.0366510036861481	0.0324864104083832	GBP1/GBP3/GBP5/CAMP	4
BP	GO:0070301	cellular response to hydrogen peroxide	14/1647	67/18870	0.00167353390733407	0.0374964569348795	0.0332357961947749	IL18BP/ZNF580/TRPM2/KLF2/MAP1LC3A/CDK1/EZH2/NET1/PCNA/SETX/MYB/MAPK13/MDM2/TNFAIP3	14
BP	GO:0050688	regulation of defense response to virus	18/1647	97/18870	0.00168224659894199	0.0375514650329888	0.0332845538131546	PYCARD/ZDHHC12/CPTP/LILRA4/IL4/PQBP1/TRIM22/STAT1/PARP9/MICB/DTX3L/TRIM6/HERC5/MEFV/TNFAIP3/ERBIN/PTPN22/AIM2	18
BP	GO:0050671	positive regulation of lymphocyte proliferation	24/1647	145/18870	0.00168530006718844	0.0375514650329888	0.0332845538131546	PYCARD/CCDC88B/CD1D/TNFRSF4/MIF/IL4/CD81/HLA-DPB1/TMIGD2/IGFBP2/ZAP70/HLA-DPA1/CD38/FCGR3A/TFRC/PELI1/IL6ST/CD24/CD46/PTPN22/PTPRC/JAK2/CD274/BCL6	24
BP	GO:0045637	regulation of myeloid cell differentiation	32/1647	213/18870	0.00171635220415111	0.0381380079302558	0.0338044488055512	GPR137/SPI1/HSPA1A/TESC/FES/IL4/HSPA1B/CEBPB/BGLAP/CCL3/CD4/H4C11/H4C8/STAT1/B2M/MYB/FAXDC2/LTF/HMGB2/CREB1/EVI2B/CSF1/RB1/NEDD9/HIF1A/NOTCH2/RASSF2/H4C4/CEACAM1/ZBTB16/CCR1/TNFAIP6	32
BP	GO:0032602	chemokine production	19/1647	105/18870	0.00172609958537958	0.0382492287243729	0.0339030317637309	CARD9/PYCARD/HMOX1/MIF/SIGIRR/GSTP1/CSF1R/FFAR3/APP/OAS3/OAS1/EIF2AK2/CLEC7A/ADAM17/MEFV/ERBIN/HIF1A/NOD2/TLR2	19
BP	GO:0034976	response to endoplasmic reticulum stress	38/1647	266/18870	0.00173542955869075	0.0383506159463002	0.0339928985223577	TMUB1/SGTA/UBXN6/NR1H2/UBXN1/DNAJB2/RCN3/TMEM129/STUB1/GET4/HSPA1A/MAN1B1/TMEM259/TRAF2/BBC3/CEBPB/RHBDD2/EDEM1/EIF2AK3/CAV1/BHLHA15/HSP90B1/FAM8A1/PPP1R15B/EDEM3/XBP1/LRRK2/USP25/SEL1L/EIF2AK2/JUN/PARP8/DERL3/PDIA4/NOD2/APAF1/TRIM25/YOD1	38
BP	GO:0061136	regulation of proteasomal protein catabolic process	30/1647	196/18870	0.00175443562370851	0.0386646932809641	0.0342712877659712	DVL1/CEBPA/SGTA/ELOB/SIRT6/UBXN1/DNAJB2/STUB1/FZR1/HSPA1A/NOP53/TMEM259/HSPBP1/HSPA1B/GIPC1/GPX1/PBK/CDK2/CDC20/AURKA/PLK1/CAV1/WAC/ANKIB1/LRRK2/RNF19A/USP25/OGT/MDM2/PHF20L1	30
BP	GO:0000725	recombinational repair	28/1647	179/18870	0.00176742271726863	0.0388447728541928	0.0344309051934276	HDGFL2/SIRT6/AP5Z1/PPP4C/POLL/NSMCE1/SWSAP1/RUVBL2/MCM6/MCM4/CDC7/CHEK1/CDC45/TIMELESS/RAD51/GINS2/RAD54L/MCM2/UHRF1/RAD51AP1/FEN1/SETD2/SMCHD1/EPC2/RNF169/NBN/RMI2/PPP4R2	28
BP	GO:0031023	microtubule organizing center organization	25/1647	154/18870	0.00180360075711104	0.0395321839860263	0.0350402069287706	CCDC61/HAUS7/PPP1R35/CHMP1A/FBXW5/CCDC57/SAC3D1/FES/TUBA1A/PARD6A/NDC80/CDK1/CHEK1/KIF11/PLK4/PCLAF/CDK2/NEK2/AURKA/PLK1/CEP63/ROCK2/KAT2B/CHMP5/NIN	25
BP	GO:1903321	negative regulation of protein modification by small protein conjugation or removal	17/1647	90/18870	0.00183086648126296	0.0399182111410383	0.0353823704529646	TSPO/UBXN1/HSPA1A/HMG20B/VPS28/HSPA1B/COPS9/BEX2/FBXO5/MAD2L1/CAV1/CEP63/DTX3L/OGT/WNK1/TNFAIP3/SPOPL	17
BP	GO:0031348	negative regulation of defense response	44/1647	321/18870	0.00183111060279992	0.0399182111410383	0.0353823704529646	METRNL/SHARPIN/TTLL12/NR1H2/CACTIN/FAM3A/ZDHHC12/CPTP/LILRA4/GFER/IL4/GPER1/ADORA2A/GSTP1/GPX1/ACP5/RPS19/TREX1/KRT1/CST7/PBK/ADAR/LDLR/PARP14/OAS3/CEP63/MICB/CYLD/OAS1/AURKB/MEFV/STAT2/USP18/RB1/TNFAIP3/ERBIN/PTPN22/NOD2/IFI16/PTPRC/SERPING1/CEACAM1/MACIR/TNFAIP6	44
BP	GO:0045730	respiratory burst	10/1647	40/18870	0.0018530469846396	0.0402875390245365	0.0357097322164057	CYBA/NOXA1/CYBC1/RPS19/JCHAIN/IGHA1/CLEC7A/CD24/MPO/IGHA2	10
BP	GO:0030316	osteoclast differentiation	19/1647	106/18870	0.00193465079333851	0.0419486379007215	0.0371820831588997	FAM20C/JUNB/GPR137/TCIRG1/IL4/CSF1R/CEBPB/CD81/BGLAP/CCL3/TFRC/LTF/CREB1/CSF1/NEDD9/NOTCH2/RASSF2/CCR1/TNFAIP6	19
BP	GO:0007584	response to nutrient	25/1647	155/18870	0.00197631780391918	0.0427372102048582	0.0378810512888925	FOLR2/TSPO/RXRA/ERCC1/LTA/FES/GPX1/BGLAP/IGFBP2/ALPL/TYMS/STAT1/PRKCB/XBP1/TFRC/KAT2B/OGT/ABCA1/MDM2/NOD2/APAF1/TRIM25/SOD2/ACSL1/CXCL10	25
BP	GO:0000083	regulation of transcription involved in G1/S transition of mitotic cell cycle	7/1647	22/18870	0.00200827377896106	0.0429674702946947	0.0380851473033743	E2F1/TFDP1/CDK17/CDK14/GFI1/RB1/BACH1	7
BP	GO:0032069	regulation of nuclease activity	7/1647	22/18870	0.00200827377896106	0.0429674702946947	0.0380851473033743	HSPA1A/OASL/PCNA/OAS3/OAS2/OAS1/HMGB2	7
BP	GO:0090208	positive regulation of triglyceride metabolic process	7/1647	22/18870	0.00200827377896106	0.0429674702946947	0.0380851473033743	SLC27A1/SREBF1/NR1H2/PNPLA2/PLIN5/LDLR/ABHD5	7
BP	GO:1901673	regulation of mitotic spindle assembly	7/1647	22/18870	0.00200827377896106	0.0429674702946947	0.0380851473033743	CHMP6/CHMP1A/HSPA1A/HSPA1B/PLK1/CEP97/CHMP5	7
BP	GO:0045785	positive regulation of cell adhesion	61/1647	482/18870	0.00206123674069346	0.0439839564826282	0.0389861318373434	CSK/PYCARD/FUT7/SART1/CCDC88B/TMEM102/TNFRSF14/FCHO1/CD1D/ADAM8/BAD/PPM1F/GFUS/IL4/RELL2/PIK3R6/FLOT2/RRAS/CD81/HLA-DPB1/TMIGD2/IGFBP2/CD4/ZAP70/CCR7/HLA-DQB1/HLA-DPA1/HLA-DRB3/RSU1/CAV1/CRKL/LIMS1/BTN2A2/LAMC1/VEGFA/B2M/CEACAM6/XBP1/TFRC/STK4/PTPN11/IL6ST/ITGB3/DOCK8/NFAT5/CD24/CD46/CSF1/NEDD9/PTPN22/MMRN1/NOD2/CTSG/OLFM4/ROCK1/PTPRC/JAK2/CD274/BCL6/ZBTB16/VNN1	61
BP	GO:0042398	cellular modified amino acid biosynthetic process	8/1647	28/18870	0.00210094802781931	0.0445953862957647	0.0395280858862847	SLC27A1/PTDSS2/FPGS/GAMT/CKB/DHFR/ACADM/PLSCR1	8
BP	GO:0070423	nucleotide-binding oligomerization domain containing signaling pathway	8/1647	28/18870	0.00210094802781931	0.0445953862957647	0.0395280858862847	SLC15A3/HSPA1A/HSPA1B/CYLD/TNFAIP3/ERBIN/PTPN22/NOD2	8
BP	GO:0046470	phosphatidylcholine metabolic process	15/1647	76/18870	0.00211905522673614	0.0448616783696948	0.0397641196297606	SLC27A1/PLA2G6/PNPLA6/NR1H2/PLA2G15/TMEM86B/MBOAT7/PLA2G7/PEMT/PLB1/SLC44A1/LDLR/PLAAT2/CAPN2/ABHD3	15
BP	GO:0030218	erythrocyte differentiation	22/1647	131/18870	0.00213029443477913	0.0449093960902129	0.0398064152641662	SPI1/HSPA1A/HSPA1B/KLF2/RPS19/RACGAP1/NCAPG2/ADAR/STAT1/VEGFA/B2M/MYB/KMT2E/TRIM58/HMGB2/TMOD3/RB1/SP3/HIF1A/EPAS1/JAK2/BCL6	22
BP	GO:0002709	regulation of T cell mediated immunity	18/1647	99/18870	0.00213244466929724	0.0449093960902129	0.0398064152641662	FUT7/CLEC4G/CD1D/ARID5A/IL4/TRAF2/CD81/NECTIN2/HLA-DRB3/MICB/RSAD2/B2M/TAP2/NOD2/PTPRC/CEACAM1/IL18R1/IL1R1	18
BP	GO:0002262	myeloid cell homeostasis	27/1647	173/18870	0.00218377659097063	0.0458706822467946	0.0406584720555716	HMOX1/SPI1/HSPA1A/HSPA1B/KLF2/RPS19/RACGAP1/NCAPG2/MTHFD1/ADAR/STAT1/VEGFA/B2M/MYB/ADAM17/KMT2E/TRIM58/HMGB2/TMOD3/CSF1/RB1/SP3/HIF1A/CXCR2/EPAS1/JAK2/BCL6	27
BP	GO:0046777	protein autophosphorylation	30/1647	199/18870	0.00222588327769522	0.0466337000464666	0.0413347893974188	MVP/FAM20C/STK11/MAP3K11/ENG/MAP2K2/ATP13A2/FES/CSF1R/AATK/EPHB4/MELK/EIF2AK1/NEK2/AURKA/EIF2AK3/CAV1/SMG1/STK26/VEGFA/AURKB/LRRK2/EIF2AK2/STK4/STK17B/NBN/PIKFYVE/RASSF2/PTPRC/JAK2	30
BP	GO:0002711	positive regulation of T cell mediated immunity	14/1647	69/18870	0.00224360266541258	0.0468831582881291	0.0415559021093052	CD1D/ARID5A/IL4/TRAF2/CD81/NECTIN2/HLA-DRB3/MICB/RSAD2/B2M/TAP2/PTPRC/IL18R1/IL1R1	14
BP	GO:0042129	regulation of T cell proliferation	28/1647	182/18870	0.0022691375656691	0.0472942212007414	0.0419202566191337	PYCARD/CCDC88B/SFTPD/TNFRSF14/CLEC4G/CD1D/IL4/CEBPB/CD81/HLA-DPB1/TMIGD2/MAD1L1/IGFBP2/ZAP70/HLA-DPA1/BTN2A2/SOS1/TFRC/PELI1/IL6ST/CD24/CD46/PTPN22/PTPRC/JAK2/CD274/SOS2/BCL6	28
BP	GO:0034101	erythrocyte homeostasis	23/1647	140/18870	0.00229739142261419	0.0477596886979538	0.0423328338100803	HMOX1/SPI1/HSPA1A/HSPA1B/KLF2/RPS19/RACGAP1/NCAPG2/ADAR/STAT1/VEGFA/B2M/MYB/KMT2E/TRIM58/HMGB2/TMOD3/RB1/SP3/HIF1A/EPAS1/JAK2/BCL6	23
BP	GO:0031647	regulation of protein stability	44/1647	325/18870	0.00233092022576254	0.0478478385938583	0.0424109673782721	MAPK8IP3/DVL1/SREBF1/PYCARD/TELO2/POLR2E/SIRT6/NCLN/STUB1/GET4/HSPA1A/TESC/SERF2/NOP53/WDR81/DNLZ/DPM3/PIN1/HSPA1B/PEX6/SWSAP1/RUVBL2/FLOT2/GIPC1/TMEM88/PIH1D1/CD81/TREX1/NDC80/AURKA/PLK1/CEP63/B4GALT5/ATF7IP/LRRK2/SPAG1/USP25/SEL1L/STK4/EP300/MDM2/CREB1/MORC3/RASSF2	44
BP	GO:0060326	cell chemotaxis	44/1647	325/18870	0.00233092022576254	0.0478478385938583	0.0424109673782721	SLC8B1/PLEC/SFTPD/TMEM102/BSG/SPI1/PLA2G7/ADAM8/HSPB1/VEGFB/MIF/ZNF580/NR4A1/CORO1B/CXCR5/IL4/TRPM2/CSF1R/RPL13A/RPS19/CCL3/CCL3L1/CCR7/CRKL/ANO6/CXCR4/VEGFA/ADAM17/RIPOR2/DEFA1/PIKFYVE/LYST/HMGB2/WNK1/CSF1/DEFA1B/NEDD9/NOD2/CXCR2/CTSG/PPBP/CCR1/TNFAIP6/CXCL10	44
BP	GO:0032510	endosome to lysosome transport via multivesicular body sorting pathway	6/1647	17/18870	0.00233129191264398	0.0478478385938583	0.0424109673782721	UBXN6/CHMP6/CHMP1A/MVB12A/CHMP5/LYST	6
BP	GO:0036005	response to macrophage colony-stimulating factor	6/1647	17/18870	0.00233129191264398	0.0478478385938583	0.0424109673782721	DOK1/CSF1R/BGLAP/ALPL/CSF1/TLR2	6
BP	GO:0043129	surfactant homeostasis	6/1647	17/18870	0.00233129191264398	0.0478478385938583	0.0424109673782721	SFTPD/RCN3/NAPSA/VEGFA/OAS1/EPAS1	6
BP	GO:0000209	protein polyubiquitination	33/1647	226/18870	0.0023574634588122	0.0481482062812966	0.0426772047793293	PELI3/SHARPIN/TMEM129/DCAF15/RNF126/CDC34/STUB1/FZR1/ANAPC2/RNF187/TRAF2/ANAPC11/DTL/UBE2T/UBE2C/IFI27/TRIM5/TRIM22/RNF213/CEP63/ANKIB1/DTX3L/TNKS2/TRIM6/RNF19A/PELI1/TRIM58/MDM2/TNFAIP3/PTPN22/NOD2/UBE2L6/TOPORS	33
BP	GO:0090306	meiotic spindle assembly	5/1647	12/18870	0.00236383457567486	0.0481482062812966	0.0426772047793293	NDC80/FBXO5/CCNB2/ASPM/AURKA	5
BP	GO:1905668	positive regulation of protein localization to endosome	5/1647	12/18870	0.00236383457567486	0.0481482062812966	0.0426772047793293	ABHD17A/EGF/DTX3L/ROCK2/MSN	5
BP	GO:1903050	regulation of proteolysis involved in protein catabolic process	34/1647	235/18870	0.00238435944108375	0.0484439376619183	0.0429393326894892	DVL1/CEBPA/SGTA/TRAF7/ELOB/CCDC22/SIRT6/IKBKG/UBXN1/DNAJB2/STUB1/FZR1/HSPA1A/NOP53/TMEM259/HSPBP1/HSPA1B/GIPC1/GPX1/PBK/CDK2/CDC20/AURKA/PLK1/EGF/CAV1/WAC/ANKIB1/LRRK2/RNF19A/USP25/OGT/MDM2/PHF20L1	34
BP	GO:0006650	glycerophospholipid metabolic process	41/1647	298/18870	0.00239450806221151	0.0485278945472313	0.0430137496919878	PITPNM1/SLC27A1/PLA2G6/PLD2/PNPLA6/DGKQ/NR1H2/PIGQ/PLA2G15/TMEM86B/AGPAT2/GPAA1/TMEM150A/MBOAT7/IMPA2/PLA2G7/PGAP3/PGP/HDHD5/PTDSS2/PEMT/DPM3/PLB1/PLSCR3/PIP4K2C/SLC44A1/PI4K2B/LDLR/PLAAT2/SLA2/SMG1/EFR3A/CAPN2/PIKFYVE/ABHD3/PLEK/ABHD5/SERINC1/OSBPL8/DGKH/PLSCR1	41
BP	GO:0001922	B-1 B cell homeostasis	3/1647	4/18870	0.0024817078729227	0.0490623914289081	0.0434875125719581	SH2B2/TNFAIP3/HIF1A	3
BP	GO:0006659	phosphatidylserine biosynthetic process	3/1647	4/18870	0.0024817078729227	0.0490623914289081	0.0434875125719581	SLC27A1/PTDSS2/PLSCR1	3
BP	GO:0007089	traversing start control point of mitotic cell cycle	3/1647	4/18870	0.0024817078729227	0.0490623914289081	0.0434875125719581	CDK10/CDC6/MDM2	3
BP	GO:0046338	phosphatidylethanolamine catabolic process	3/1647	4/18870	0.0024817078729227	0.0490623914289081	0.0434875125719581	PLA2G6/PLA2G15/PLB1	3
BP	GO:0051754	meiotic sister chromatid cohesion, centromeric	3/1647	4/18870	0.0024817078729227	0.0490623914289081	0.0434875125719581	PPP2R1A/BUB1/BUB1B	3
BP	GO:0070425	negative regulation of nucleotide-binding oligomerization domain containing signaling pathway	3/1647	4/18870	0.0024817078729227	0.0490623914289081	0.0434875125719581	TNFAIP3/ERBIN/PTPN22	3
BP	GO:0070433	negative regulation of nucleotide-binding oligomerization domain containing 2 signaling pathway	3/1647	4/18870	0.0024817078729227	0.0490623914289081	0.0434875125719581	TNFAIP3/ERBIN/PTPN22	3
BP	GO:0097022	lymphocyte migration into lymph node	3/1647	4/18870	0.0024817078729227	0.0490623914289081	0.0434875125719581	FUT7/CCR7/WNK1	3
BP	GO:1990168	protein K33-linked deubiquitination	3/1647	4/18870	0.0024817078729227	0.0490623914289081	0.0434875125719581	ZRANB1/TNFAIP3/YOD1	3
BP	GO:2000152	regulation of ubiquitin-specific protease activity	3/1647	4/18870	0.0024817078729227	0.0490623914289081	0.0434875125719581	UBXN1/ATP13A2/TANK	3
CC	GO:0098687	chromosomal region	81/1728	399/19886	3.35049601515831e-13	3.40410395140084e-10	2.9554901691607e-10	TRAPPC12/TELO2/CHMP6/ACD/SIRT6/TEN1/PPP2R1A/CENPB/CHMP1A/ZBTB48/NSMCE1/ERCC1/CENPT/THOC6/RANGAP1/CEBPB/MAD1L1/CENPX/NHP2/H4C11/MCM6/TOP2A/MCM4/ZWINT/NDC80/CDK1/BUB1/CHEK1/NCAPG/CCNB1/EZH2/BUB1B/HJURP/ORC1/SPAG5/ZWILCH/HELLS/ESCO2/SKA3/DSCC1/CDK2/CENPF/CDCA5/RAD51/CDCA8/H4C8/NEK2/TTK/SMC4/KIF2C/CDC20/AURKA/CENPK/NCAPD2/CENPU/SPC25/PLK1/NUF2/CENPA/BIRC5/MCM2/RAD51AP1/SKA1/MAD2L1/H2BC11/PCNA/SETX/FE…	81
CC	GO:0042581	specific granule	45/1728	160/19886	6.74194350706701e-13	3.42490730159004e-10	2.9735519257485e-10	CYBA/CFP/STXBP2/AGPAT2/LAMTOR2/GSDMD/ALDH3B1/ADAM8/DGAT1/GHDC/TMC6/TRPM2/TOM1/ORM1/LILRA3/GGH/ATP8A1/SLC2A5/PTX3/ANO6/TARM1/PGRMC1/B2M/CEACAM8/VCL/SLC27A2/TCN1/MMP8/DEFA4/LTF/OLR1/BPI/OLFM4/ATP8B4/MS4A3/LYZ/CLEC5A/CRISP3/CEACAM1/LCN2/CAMP/STOM/SLCO4C1/FCAR/CHIT1	45
CC	GO:0000775	chromosome, centromeric region	58/1728	258/19886	1.10820135721319e-11	3.75310859642867e-09	3.25850083278826e-09	TRAPPC12/CHMP6/SIRT6/PPP2R1A/CENPB/CHMP1A/CENPT/RANGAP1/CEBPB/MAD1L1/CENPX/H4C11/TOP2A/ZWINT/NDC80/BUB1/NCAPG/CCNB1/EZH2/BUB1B/HJURP/SPAG5/ZWILCH/HELLS/ESCO2/SKA3/DSCC1/CENPF/CDCA5/CDCA8/H4C8/NEK2/TTK/SMC4/KIF2C/CDC20/AURKA/CENPK/NCAPD2/CENPU/SPC25/PLK1/NUF2/CENPA/BIRC5/SKA1/MAD2L1/H2BC11/OIP5/AURKB/CENPN/KAT2B/CHMP5/AHCTF1/RASSF2/H4C4/CENPM/H2AC8	58
CC	GO:0070820	tertiary granule	43/1728	164/19886	2.78347930856976e-11	7.0700374437672e-09	6.13830436995122e-09	CYBA/DBNL/CFP/STXBP2/TBC1D10C/ALDOA/GAA/LAMTOR2/GSDMD/TCIRG1/ADAM8/SERPINB6/TMC6/TRPM2/HBB/CYSTM1/ORM1/LILRA3/GGH/PTX3/ANO6/TARM1/B2M/CEACAM8/TCN1/MMP8/LTF/IDH1/OLR1/OLFM4/ATP8B4/LYZ/CLEC5A/SERPINB10/STBD1/CRISP3/CEACAM1/CAMP/STOM/PPBP/FCAR/TNFAIP6/CHIT1	43
CC	GO:0071735	IgG immunoglobulin complex	11/1728	13/19886	1.37013781876615e-10	2.78412004773281e-08	2.41721156237059e-08	IGHG1/IGHG3/IGLC2/IGLL5/IGLC1/IGKC/IGLC3/IGHG2/IGHA1/IGHG4/IGLC7	11
CC	GO:0034774	secretory granule lumen	64/1728	322/19886	2.59346447054939e-10	4.39159983679697e-08	3.81284776547437e-08	COTL1/STK11IP/NAPRT/DBNL/MVP/IMPDH1/CFP/PYCARD/ALDOA/DPP7/ARSA/TOR4A/C1orf35/CYB5R3/GSDMD/PFKL/APRT/VEGFB/MIF/MAN2B1/FERMT3/GHDC/PTGES2/TEX264/ARHGAP45/GSTP1/CFD/ORM1/TXNDC5/GGH/APP/EGF/SPARC/PTX3/VEGFA/B2M/F13A1/VCL/DEFA1/RNASE2/TCN1/MMP8/DEFA4/LTF/IDH1/BPI/MPO/DEFA1B/CRISPLD2/MMRN1/CAP1/APAF1/RNASE3/CTSG/OLFM4/DEFA3/ROCK1/LYZ/SERPING1/CRISP3/LCN2/CAMP/PPBP/CHIT1	64
CC	GO:0060205	cytoplasmic vesicle lumen	64/1728	325/19886	3.86979823826502e-10	5.60753558372431e-08	4.86854001156338e-08	COTL1/STK11IP/NAPRT/DBNL/MVP/IMPDH1/CFP/PYCARD/ALDOA/DPP7/ARSA/TOR4A/C1orf35/CYB5R3/GSDMD/PFKL/APRT/VEGFB/MIF/MAN2B1/FERMT3/GHDC/PTGES2/TEX264/ARHGAP45/GSTP1/CFD/ORM1/TXNDC5/GGH/APP/EGF/SPARC/PTX3/VEGFA/B2M/F13A1/VCL/DEFA1/RNASE2/TCN1/MMP8/DEFA4/LTF/IDH1/BPI/MPO/DEFA1B/CRISPLD2/MMRN1/CAP1/APAF1/RNASE3/CTSG/OLFM4/DEFA3/ROCK1/LYZ/SERPING1/CRISP3/LCN2/CAMP/PPBP/CHIT1	64
CC	GO:0031983	vesicle lumen	64/1728	326/19886	4.41538234938922e-10	5.60753558372431e-08	4.86854001156338e-08	COTL1/STK11IP/NAPRT/DBNL/MVP/IMPDH1/CFP/PYCARD/ALDOA/DPP7/ARSA/TOR4A/C1orf35/CYB5R3/GSDMD/PFKL/APRT/VEGFB/MIF/MAN2B1/FERMT3/GHDC/PTGES2/TEX264/ARHGAP45/GSTP1/CFD/ORM1/TXNDC5/GGH/APP/EGF/SPARC/PTX3/VEGFA/B2M/F13A1/VCL/DEFA1/RNASE2/TCN1/MMP8/DEFA4/LTF/IDH1/BPI/MPO/DEFA1B/CRISPLD2/MMRN1/CAP1/APAF1/RNASE3/CTSG/OLFM4/DEFA3/ROCK1/LYZ/SERPING1/CRISP3/LCN2/CAMP/PPBP/CHIT1	64
CC	GO:0005819	spindle	77/1728	431/19886	7.96557737097859e-10	8.9922517876825e-08	7.80719747003516e-08	MAP1S/E4F1/TTLL12/NUBP2/HAUS7/CHMP6/IKBKG/KLHL22/KIFC2/CHMP1A/SGF29/ENKD1/RGS14/HSPB1/CCDC57/SAC3D1/MZT2B/FAM110A/NUDC/CAPG/RANGAP1/MZT2A/MAD1L1/CDC7/NUSAP1/CDC6/CDK1/RACGAP1/CCNB1/KIF11/FBXO5/TPX2/DLGAP5/BUB1B/SHCBP1/HMMR/SPAG5/ZWILCH/ASPM/SKA3/CENPF/KIF15/CDCA8/NEK2/TTK/KIFC1/PRC1/KIF2C/KIF4A/CDC20/AURKA/KIF23/PLK1/BIRC5/CDC14B/KIF20A/SKA1/MAD2L1/APP/KIF2A/CEP63/BIRC6/EPB41/CYLD/AURKB/KAT2B/NEK…	77
CC	GO:0000779	condensed chromosome, centromeric region	42/1728	182/19886	3.30680081652237e-09	3.35970962958673e-07	2.91694640446921e-07	TRAPPC12/CHMP6/CENPB/CHMP1A/CENPT/RANGAP1/CEBPB/MAD1L1/CENPX/ZWINT/NDC80/BUB1/NCAPG/CCNB1/BUB1B/HJURP/SPAG5/ZWILCH/SKA3/CENPF/NEK2/TTK/KIF2C/CDC20/AURKA/CENPK/NCAPD2/CENPU/SPC25/PLK1/NUF2/CENPA/BIRC5/SKA1/MAD2L1/AURKB/CENPN/KAT2B/CHMP5/AHCTF1/RASSF2/CENPM	42
CC	GO:1904724	tertiary granule lumen	20/1728	55/19886	1.39607366648604e-08	1.28946440468165e-06	1.11953084451225e-06	DBNL/CFP/ALDOA/GSDMD/HBB/ORM1/GGH/PTX3/B2M/TCN1/MMP8/LTF/IDH1/OLFM4/LYZ/CRISP3/CAMP/PPBP/TNFAIP6/CHIT1	20
CC	GO:0000793	condensed chromosome	54/1728	281/19886	2.16312826790646e-08	1.8314486001608e-06	1.59008902500492e-06	TRAPPC12/CHMP6/CENPB/CHMP1A/NSMCE1/CENPT/TUBA1A/RANGAP1/CEBPB/MAD1L1/CENPX/TOP2A/ZWINT/NDC80/BUB1/CHEK1/MKI67/NCAPG/CCNB1/BUB1B/HJURP/SPAG5/ZWILCH/SKA3/CDK2/CENPF/NCAPG2/RAD51/SMC2/NEK2/TTK/SMC4/KIF2C/CDC20/AURKA/CENPK/NCAPD2/CENPU/SPC25/PLK1/NUF2/CENPA/BIRC5/SKA1/MAD2L1/AURKB/CENPN/KAT2B/CHMP5/HMGB2/ADD3/AHCTF1/RASSF2/CENPM	54
CC	GO:0005766	primary lysosome	36/1728	155/19886	3.59904646055644e-08	2.61187943137525e-06	2.26766987514759e-06	STK11IP/NAPRT/IMPDH1/PYCARD/STXBP2/DPP7/ARSA/GAA/CYB5R3/MAN2B1/NDUFC2/PTGES2/ARHGAP45/TOM1/TXNDC5/GGH/ATP8A1/DNAJC13/CEACAM6/CEACAM8/DEFA1/RNASE2/CPNE3/DEFA4/ABCA13/BPI/MPO/DEFA1B/CAP1/RNASE3/CTSG/DEFA3/LYZ/STOM/SLCO4C1/VNN1	36
CC	GO:0042582	azurophil granule	36/1728	155/19886	3.59904646055644e-08	2.61187943137525e-06	2.26766987514759e-06	STK11IP/NAPRT/IMPDH1/PYCARD/STXBP2/DPP7/ARSA/GAA/CYB5R3/MAN2B1/NDUFC2/PTGES2/ARHGAP45/TOM1/TXNDC5/GGH/ATP8A1/DNAJC13/CEACAM6/CEACAM8/DEFA1/RNASE2/CPNE3/DEFA4/ABCA13/BPI/MPO/DEFA1B/CAP1/RNASE3/CTSG/DEFA3/LYZ/STOM/SLCO4C1/VNN1	36
CC	GO:0030667	secretory granule membrane	57/1728	314/19886	7.09448316216966e-08	4.80532992850958e-06	4.17205395782328e-06	CYBA/TBC1D10C/GAA/RAB4B/AGPAT2/BSG/LAMTOR2/TCIRG1/ALDH3B1/ADAM8/DGAT1/NDUFC2/SERPINB6/TMC6/TRPM2/TOM1/FLOT2/CD14/CYSTM1/LILRA3/CAV1/MME/ATP8A1/SLC2A5/SPARC/DNAJC13/CAV2/ANO6/TARM1/PGRMC1/CEACAM6/CEACAM8/SELL/FCGR3B/SLC27A2/ITGB3/LHFPL2/CPNE3/ABCA13/ABCC4/OLR1/CD46/STXBP5/CXCR2/VPS13C/TLR2/ATP8B4/MS4A3/PTPRC/CLEC5A/SERPINB10/STBD1/CEACAM1/STOM/SLCO4C1/FCAR/VNN1	57
CC	GO:0035579	specific granule membrane	25/1728	91/19886	1.42116110764464e-07	9.02437303354346e-06	7.835085580304e-06	CYBA/AGPAT2/LAMTOR2/ALDH3B1/ADAM8/DGAT1/TMC6/TRPM2/TOM1/LILRA3/ATP8A1/SLC2A5/ANO6/TARM1/PGRMC1/CEACAM8/SLC27A2/OLR1/ATP8B4/MS4A3/CLEC5A/CEACAM1/STOM/SLCO4C1/FCAR	25
CC	GO:0000776	kinetochore	37/1728	171/19886	1.64218468389567e-07	9.36336619413601e-06	8.12940413456898e-06	TRAPPC12/CHMP6/CHMP1A/CENPT/RANGAP1/MAD1L1/CENPX/ZWINT/NDC80/BUB1/CCNB1/BUB1B/HJURP/SPAG5/ZWILCH/SKA3/CENPF/NEK2/TTK/KIF2C/CDC20/AURKA/CENPK/CENPU/SPC25/PLK1/NUF2/BIRC5/SKA1/MAD2L1/AURKB/CENPN/KAT2B/CHMP5/AHCTF1/RASSF2/CENPM	37
CC	GO:0000940	outer kinetochore	11/1728	20/19886	1.65886408951229e-07	9.36336619413601e-06	8.12940413456898e-06	ZWINT/NDC80/BUB1/CCNB1/BUB1B/SKA3/CENPF/SPC25/PLK1/NUF2/SKA1	11
CC	GO:0035580	specific granule lumen	19/1728	62/19886	7.04942329927395e-07	3.76958635371702e-05	3.27280704974602e-05	CFP/GSDMD/GHDC/ORM1/GGH/PTX3/B2M/VCL/TCN1/MMP8/DEFA4/LTF/BPI/OLFM4/LYZ/CRISP3/LCN2/CAMP/CHIT1	19
CC	GO:0072686	mitotic spindle	37/1728	184/19886	1.1114322489213e-06	5.57188326289295e-05	4.83758617312919e-05	MAP1S/HAUS7/IKBKG/KLHL22/KIFC2/SGF29/NUDC/CAPG/RANGAP1/MAD1L1/CDC7/NUSAP1/CDC6/CDK1/RACGAP1/KIF11/TPX2/DLGAP5/SPAG5/ASPM/SKA3/KIFC1/PRC1/AURKA/KIF23/PLK1/CDC14B/SKA1/MAD2L1/EPB41/AURKB/KAT2B/WNK1/TUBB1/NIN/NEDD9/CXCR2	37
CC	GO:0042571	immunoglobulin complex, circulating	8/1728	12/19886	1.15166878465307e-06	5.57188326289295e-05	4.83758617312919e-05	JCHAIN/IGHG1/IGHG3/IGHG2/IGHA1/IGHG4/IGHM/IGHA2	8
CC	GO:0030496	midbody	39/1728	204/19886	2.16131250471006e-06	9.98133411266102e-05	8.66593243515327e-05	PITPNM1/TTLL12/CHMP6/SSNA1/CCDC124/PKN1/CHMP1A/PIN1/NUDC/MSRA/CAPG/CDK1/RACGAP1/SHCBP1/SPAG5/CEP55/ASPM/CENPF/CDCA8/NEK2/PRC1/KIF4A/AURKA/KIF23/PLK1/BIRC5/KIF20A/ANLN/HSP90B1/BIRC6/CYLD/CLIC4/AURKB/STK17B/CELF2/SYNE1/CHMP5/TOPORS/C9orf72	39
CC	GO:0071745	IgA immunoglobulin complex	7/1728	10/19886	3.50614489421602e-06	0.000154880139674934	0.000134469081068788	JCHAIN/IGLC1/IGKC/IGLC3/IGHA1/IGLC7/IGHA2	7
CC	GO:0035578	azurophil granule lumen	22/1728	91/19886	7.88456348383897e-06	0.000333779854149183	0.000289792289449871	STK11IP/NAPRT/IMPDH1/PYCARD/DPP7/ARSA/CYB5R3/MAN2B1/PTGES2/ARHGAP45/TXNDC5/GGH/DEFA1/RNASE2/BPI/MPO/DEFA1B/CAP1/RNASE3/CTSG/DEFA3/LYZ	22
CC	GO:0071753	IgM immunoglobulin complex	6/1728	8/19886	1.02503315531404e-05	0.00040516106047288	0.000351766440816694	JCHAIN/IGLC1/IGKC/IGLC3/IGHM/IGLC7	6
CC	GO:0070821	tertiary granule membrane	19/1728	73/19886	1.03682948546209e-05	0.00040516106047288	0.000351766440816694	CYBA/GAA/LAMTOR2/ADAM8/SERPINB6/TMC6/TRPM2/CYSTM1/LILRA3/ANO6/TARM1/CEACAM8/OLR1/ATP8B4/CLEC5A/STBD1/CEACAM1/STOM/FCAR	19
CC	GO:0000228	nuclear chromosome	40/1728	228/19886	1.41108707906047e-05	0.000530986841602015	0.000461010125634572	POLD4/CHMP1A/BRMS1/INO80E/ZNHIT1/TFPT/RUVBL2/TREX1/MCM6/TOP2A/MCM4/CHEK1/CDC45/NCAPG/MCM10/GINS1/TIMELESS/ORC1/NCAPG2/POLE2/RAD51/SMC2/NEK2/SMC4/GINS2/NCAPD2/PLK1/BIRC5/MCM2/ORC6/PCNA/SETX/ANP32E/SMCHD1/TOP1/OGT/KMT2E/JUN/ADD3/SAP30	40
CC	GO:0000922	spindle pole	32/1728	176/19886	4.81536123522994e-05	0.00174728821964058	0.0015170198177153	NUBP2/IKBKG/KLHL22/ENKD1/RGS14/FAM110A/MAD1L1/CDC6/CCNB1/KIF11/TPX2/DLGAP5/SPAG5/ASPM/CENPF/NEK2/PRC1/CDC20/AURKA/PLK1/CDC14B/MAD2L1/KIF2A/CEP63/BIRC6/AURKB/NEK7/LATS2/NIN/NEDD9/CEP19/TOPORS	32
CC	GO:0005876	spindle microtubule	19/1728	81/19886	5.03528460487739e-05	0.00176408591674325	0.00153160381084837	MAP1S/HAUS7/CHMP6/KLHL22/CHMP1A/CCDC57/FAM110A/CDK1/KIF11/ZWILCH/SKA3/PRC1/KIF4A/AURKA/PLK1/SKA1/KIF2A/AURKB/CHMP5	19
CC	GO:0030055	cell-substrate junction	62/1728	431/19886	5.54079229069703e-05	0.00187648165578273	0.00162918734722951	PLEC/GNB2/TSPAN4/ZYX/MMP14/BSG/ENG/MAP2K2/HSPA1A/ARMC5/HSPB1/SORBS3/FES/RPLP2/CORO1B/FERMT3/RPL8/PDLIM7/RPLP1/HSPA1B/TRIP6/PEAK3/FLOT2/RPS2/RPL13A/RRAS/CD81/RPS19/RPS15/RPL38/RPS5/NECTIN2/KIF23/RSU1/CAV1/MME/HSP90B1/LIMS1/CAV2/FHL2/ITGB1/B2M/SCARB2/TES/ADAM17/VCL/ITGB3/CAPN2/PPFIA1/PTPN12/CPNE3/MSN/CD46/NEXN/ERBIN/NEDD9/LCP1/CAP1/GNA13/PTPRC/JAK2/COL17A1	62
CC	GO:0072562	blood microparticle	27/1728	144/19886	0.000106388546257166	0.00348679880636391	0.00302728698687625	HBA2/HBA1/ENG/HSPA1A/INTS11/HSPA1B/HBB/ORM1/KRT1/JCHAIN/IGHG1/IGHG3/IGLC2/IGLC1/IGKC/IGLC3/ZBTB38/IGHG2/IGHA1/F13A1/TFRC/IGHG4/MSN/SERPING1/IGHM/STOM/IGHA2	27
CC	GO:0071162	CMG complex	6/1728	11/19886	0.000134347044100983	0.0042655186502062	0.00370338233409946	MCM6/MCM4/CDC45/GINS1/GINS2/MCM2	6
CC	GO:0000307	cyclin-dependent protein kinase holoenzyme complex	14/1728	54/19886	0.000154922072825724	0.00476972199972531	0.00414113866117883	CCNQ/CDK1/CCNA2/CCNB1/CCNB2/CDK2/CCNE1/PCNA/CKS2/MED13/CDK14/CDK19/CKS1B/CCNA1	14
CC	GO:0005925	focal adhesion	59/1728	421/19886	0.000170973816946859	0.00510909994170615	0.00443579128797115	PLEC/GNB2/TSPAN4/ZYX/MMP14/BSG/ENG/MAP2K2/HSPA1A/ARMC5/HSPB1/SORBS3/FES/RPLP2/CORO1B/RPL8/PDLIM7/RPLP1/HSPA1B/TRIP6/PEAK3/FLOT2/RPS2/RPL13A/RRAS/CD81/RPS19/RPS15/RPL38/RPS5/NECTIN2/KIF23/RSU1/CAV1/MME/HSP90B1/LIMS1/CAV2/FHL2/ITGB1/B2M/SCARB2/TES/ADAM17/VCL/ITGB3/CAPN2/PPFIA1/PTPN12/CPNE3/MSN/CD46/NEXN/NEDD9/LCP1/CAP1/GNA13/PTPRC/JAK2	59
CC	GO:0000796	condensin complex	5/1728	8/19886	0.000220509832111728	0.00640108541215758	0.00555751095668053	NCAPG/NCAPG2/SMC2/SMC4/NCAPD2	5
CC	GO:0005833	hemoglobin complex	6/1728	12/19886	0.000248912106793109	0.00702485279171664	0.00609907442960893	HBA2/HBA1/CYB5R3/HBQ1/HBB/HBM	6
CC	GO:0031261	DNA replication preinitiation complex	6/1728	13/19886	0.000428292346703472	0.0117606763311007	0.0102107819783075	MCM6/MCM4/CDC45/GINS1/GINS2/MCM2	6
CC	GO:0031093	platelet alpha granule lumen	15/1728	67/19886	0.000518416178534847	0.0138608115103001	0.0120341484103103	ALDOA/TOR4A/VEGFB/FERMT3/TEX264/CFD/ORM1/APP/EGF/SPARC/VEGFA/F13A1/MMRN1/SERPING1/PPBP	15
CC	GO:0005765	lysosomal membrane	59/1728	441/19886	0.00057698738047204	0.0141610655220685	0.0122948330993508	SLC15A3/HPS6/STK11IP/RNASEK/GNB2/PGAP6/UBXN6/CHMP6/GPR137/GAA/SPNS1/TMEM175/BORCS6/CHMP1A/BORCS8/LAMTOR2/TCIRG1/MFSD12/CD1D/TFEB/ABCD1/SLC2A6/SPPL2B/WDR81/ATP13A2/CLCN7/NDUFC2/TRPM2/SIDT2/TOM1/MARCHF9/ATP6V0E2/HLA-DPB1/PLEKHF1/HLA-DQB1/HLA-DPA1/HLA-DRB3/EGF/LDLR/ATP8A1/ITM2C/SPG11/MMD/DNAJC13/DTX3L/B2M/CEACAM6/CEACAM8/SCARB2/KIF5B/CPNE3/ABCA13/CHMP5/VPS13C/FNIP1/STOM/SLCO4C1/VNN1/IFITM3	59
CC	GO:0098852	lytic vacuole membrane	59/1728	441/19886	0.00057698738047204	0.0141610655220685	0.0122948330993508	SLC15A3/HPS6/STK11IP/RNASEK/GNB2/PGAP6/UBXN6/CHMP6/GPR137/GAA/SPNS1/TMEM175/BORCS6/CHMP1A/BORCS8/LAMTOR2/TCIRG1/MFSD12/CD1D/TFEB/ABCD1/SLC2A6/SPPL2B/WDR81/ATP13A2/CLCN7/NDUFC2/TRPM2/SIDT2/TOM1/MARCHF9/ATP6V0E2/HLA-DPB1/PLEKHF1/HLA-DQB1/HLA-DPA1/HLA-DRB3/EGF/LDLR/ATP8A1/ITM2C/SPG11/MMD/DNAJC13/DTX3L/B2M/CEACAM6/CEACAM8/SCARB2/KIF5B/CPNE3/ABCA13/CHMP5/VPS13C/FNIP1/STOM/SLCO4C1/VNN1/IFITM3	59
CC	GO:0005775	vacuolar lumen	29/1728	176/19886	0.00059690576303687	0.0141610655220685	0.0122948330993508	STK11IP/NAPRT/IMPDH1/PYCARD/DPP7/ARSA/GAA/CYB5R3/ATP13A2/SGSH/IDUA/MAN2B1/PTGES2/CTSF/ARHGAP45/TXNDC5/GGH/SDC1/SCARB2/DEFA1/RNASE2/BPI/MPO/DEFA1B/CAP1/RNASE3/CTSG/DEFA3/LYZ	29
CC	GO:1902554	serine/threonine protein kinase complex	23/1728	128/19886	0.000626217431019271	0.0141610655220685	0.0122948330993508	PYCARD/CCNQ/IKBKG/STK11/ATG101/PARD6A/TBKBP1/CDK1/CCNA2/CCNB1/CCNB2/CDK2/CCNE1/PCNA/CKS2/TBK1/PRKAR2B/MED13/CDK14/CDK19/CKS1B/TANK/CCNA1	23
CC	GO:1990204	oxidoreductase complex	23/1728	128/19886	0.000626217431019271	0.0141610655220685	0.0122948330993508	CYBA/NOXA1/BCKDK/BCKDHA/NDUFS7/NDUFB7/IDH3G/CYB5R3/NDUFA3/NDUFC2/ETFB/UQCR11/NDUFA13/NDUFA11/NDUFV1/NDUFS8/NDUFS6/HSD17B8/RRM2/GLDC/GPD2/NDUFC2-KCTD14/MTARC1	23
CC	GO:0101002	ficolin-1-rich granule	30/1728	185/19886	0.000637136632626443	0.0141610655220685	0.0122948330993508	COTL1/DBNL/MVP/IMPDH1/TBC1D10C/ALDOA/GAA/C1orf35/GSDMD/TCIRG1/PFKL/HSPA1A/ADAM8/MIF/SERPINB6/HSPA1B/TRPM2/GSTP1/HBB/CFD/KRT1/LILRA3/VCL/IDH1/CRISPLD2/APAF1/SERPINB10/STBD1/FCAR/TNFAIP6	30
CC	GO:0071750	dimeric IgA immunoglobulin complex	3/1728	3/19886	0.000655088660961832	0.0141610655220685	0.0122948330993508	JCHAIN/IGHA1/IGHA2	3
CC	GO:0071752	secretory dimeric IgA immunoglobulin complex	3/1728	3/19886	0.000655088660961832	0.0141610655220685	0.0122948330993508	JCHAIN/IGHA1/IGHA2	3
CC	GO:0097124	cyclin A2-CDK2 complex	3/1728	3/19886	0.000655088660961832	0.0141610655220685	0.0122948330993508	CCNA2/CDK2/CCNA1	3
CC	GO:0032133	chromosome passenger complex	4/1728	6/19886	0.000738503398882911	0.0145030769271889	0.0125917721352925	CDCA8/AURKA/BIRC5/AURKB	4
CC	GO:0071738	IgD immunoglobulin complex	4/1728	6/19886	0.000738503398882911	0.0145030769271889	0.0125917721352925	IGLC1/IGKC/IGLC3/IGLC7	4
CC	GO:0071742	IgE immunoglobulin complex	4/1728	6/19886	0.000738503398882911	0.0145030769271889	0.0125917721352925	IGLC1/IGKC/IGLC3/IGLC7	4
CC	GO:0180019	Knl1/Spc105 complex	4/1728	6/19886	0.000738503398882911	0.0145030769271889	0.0125917721352925	ZWINT/NDC80/SPC25/NUF2	4
CC	GO:0031091	platelet alpha granule	18/1728	91/19886	0.000742283464777383	0.0145030769271889	0.0125917721352925	ALDOA/TOR4A/VEGFB/FERMT3/TEX264/CFD/ORM1/APP/EGF/SPARC/VEGFA/F13A1/ITGB3/LHFPL2/MMRN1/SERPING1/TREML1/PPBP	18
CC	GO:0005774	vacuolar membrane	63/1728	484/19886	0.000787933569151194	0.0151045378539172	0.0131139688371142	SLC15A3/HPS6/STK11IP/RNASEK/GNB2/PGAP6/UBXN6/CHMP6/GPR137/ATG4B/GAA/SPNS1/TMEM175/BORCS6/CHMP1A/BORCS8/LAMTOR2/TCIRG1/MFSD12/CD1D/TFEB/ABCD1/SLC2A6/SPPL2B/WDR81/ATP13A2/CLCN7/NDUFC2/TEX264/TRPM2/SIDT2/TOM1/MARCHF9/ATP6V0E2/MAP1LC3A/HLA-DPB1/PLEKHF1/HLA-DQB1/HLA-DPA1/HLA-DRB3/EGF/LDLR/ATP8A1/ITM2C/SPG11/MMD/DNAJC13/DTX3L/B2M/CEACAM6/CEACAM8/SCARB2/KIF5B/CPNE3/ABCA13/CHMP5/SBF2/VPS13C/FNIP1/STOM/SL…	63
CC	GO:0000781	chromosome, telomeric region	28/1728	171/19886	0.000812664447753302	0.0152901310910621	0.0132751034545276	TELO2/ACD/SIRT6/TEN1/ZBTB48/NSMCE1/ERCC1/THOC6/NHP2/H4C11/MCM6/MCM4/CDK1/CHEK1/EZH2/ORC1/CDK2/RAD51/H4C8/MCM2/RAD51AP1/PCNA/SETX/FEN1/SMCHD1/TNKS2/NBN/H4C4	28
CC	GO:0044391	ribosomal subunit	30/1728	188/19886	0.000834676872151772	0.0154187582201127	0.0133867793083863	MRPL28/MRPL4/MRPL41/FAU/GADD45GIP1/RPLP2/MRPL52/AURKAIP1/RPL8/RPLP1/MRPL55/RPS28/RPL18A/MRPS34/RPL27A/RPS2/RPL13/MRPL38/RPL13A/RPL36/RPL35/MRPL23/MRPS2/MRPS12/RPS19/MRPL54/RPS15/RPL38/NHP2/RPS5	30
CC	GO:0000786	nucleosome	23/1728	134/19886	0.00119915441265373	0.0217560872010035	0.0188889360489442	ZNHIT1/H2AC20/RUVBL2/H2AJ/H2AC18/H1-10/H4C11/H4C8/CENPA/IRF4/H2BC11/H2BC8/H2BC17/H2BC7/H2BC9/H2BC15/H2BC4/H2BC5/H2BC12/H2BC21/EPC2/H4C4/H2AC8	23
CC	GO:0005840	ribosome	36/1728	246/19886	0.00137524518045526	0.0245131421639043	0.0212826493300371	RNA5S1/MRPL28/MRPL4/MRPL41/FAU/GADD45GIP1/RPLP2/MRPL52/AURKAIP1/RPL8/RPLP1/MRPL55/RPS28/RPL18A/RNA45SN4/MRPS34/RPL27A/RNA5S9/RPS2/RPL13/MRPL38/RPL13A/RPL36/RPL35/MRPL23/MRPS2/MRPS12/RPS19/MRPL54/RPS15/RPL38/NHP2/RPS5/LARP1/EIF2AK2/LTN1	36
CC	GO:0005680	anaphase-promoting complex	7/1728	21/19886	0.00144214181081648	0.0250705406144179	0.02176659038011	FZR1/ANAPC15/ANAPC2/ANAPC11/BUB1B/UBE2C/CDC20	7
CC	GO:0031838	haptoglobin-hemoglobin complex	5/1728	11/19886	0.00145586800812072	0.0250705406144179	0.02176659038011	HBA2/HBA1/HBQ1/HBB/HBM	5
CC	GO:0030139	endocytic vesicle	47/1728	348/19886	0.00163459798003053	0.0276791924618503	0.0240314580222032	CYBA/HBA2/RAB11B/CLTB/CDC42EP2/ZYX/SFTPD/RIN1/HBA1/TCIRG1/ADAM8/MARCO/PLD4/FLOT2/ATP6V0E2/LPAR2/VPS9D1/RAB34/HBB/RAB43/STAB1/HLA-DPB1/CD4/HLA-DQB1/HLA-DPA1/HLA-DRB3/EGF/CAV1/TAP1/LDLR/HSP90B1/SPARC/HEATR5B/WLS/B2M/SCARB2/KIF5B/TFRC/TAP2/ABCA1/PIKFYVE/LTF/MDM2/MPO/NOD2/TLR2/CLEC4E	47
CC	GO:0000151	ubiquitin ligase complex	43/1728	314/19886	0.0019271784332996	0.0320985784956131	0.0278684301484913	SHARPIN/TRAF7/SPSB3/ELOB/MIB2/IKBKG/KLHL22/DCAF15/FBXL15/STUB1/FBXW5/FZR1/KCTD17/ANAPC15/ANAPC2/TRAF2/FBXL6/SPSB2/ANAPC11/RHBDD2/ABTB1/DTL/BUB1B/RAD51/UBE2C/CDC20/PCGF5/CKS2/FAM8A1/MKLN1/ANKIB1/UBR2/RNF19A/SEL1L/RANBP9/KLHL24/DERL3/CKS1B/FBXL13/UBE2L6/SPOPL/TOPORS/KLHL8	43
CC	GO:1990072	TRAPPIII protein complex	5/1728	12/19886	0.00231797936621187	0.0371500099493599	0.0322541528569868	TRAPPC12/TRAPPC2B/TRAPPC6A/TRAPPC5/TRAPPC8	5
CC	GO:0031262	Ndc80 complex	3/1728	4/19886	0.00244985301831409	0.0371500099493599	0.0322541528569868	NDC80/SPC25/NUF2	3
CC	GO:0033597	mitotic checkpoint complex	3/1728	4/19886	0.00244985301831409	0.0371500099493599	0.0322541528569868	BUB1B/CDC20/MAD2L1	3
CC	GO:0035189	Rb-E2F complex	3/1728	4/19886	0.00244985301831409	0.0371500099493599	0.0322541528569868	E2F1/TFDP1/RB1	3
CC	GO:0071748	monomeric IgA immunoglobulin complex	3/1728	4/19886	0.00244985301831409	0.0371500099493599	0.0322541528569868	JCHAIN/IGHA1/IGHA2	3
CC	GO:0097169	AIM2 inflammasome complex	3/1728	4/19886	0.00244985301831409	0.0371500099493599	0.0322541528569868	PYCARD/CASP1/AIM2	3
CC	GO:0015934	large ribosomal subunit	20/1728	117/19886	0.00254770961098269	0.0380657788935061	0.0330492361300851	MRPL28/MRPL4/MRPL41/GADD45GIP1/RPLP2/MRPL52/RPL8/RPLP1/MRPL55/RPL18A/RPL27A/RPL13/MRPL38/RPL13A/RPL36/RPL35/MRPL23/MRPL54/RPL38/NHP2	20
CC	GO:0071682	endocytic vesicle lumen	7/1728	23/19886	0.0026058900125149	0.0383707862712339	0.0333140477572462	HBA2/HBA1/HBB/HSP90B1/SPARC/LTF/MPO	7
CC	GO:0000836	Hrd1p ubiquitin ligase complex	4/1728	8/19886	0.00298824564464156	0.0433722510707975	0.0376563887249568	RHBDD2/FAM8A1/SEL1L/DERL3	4
CC	GO:0043505	CENP-A containing nucleosome	6/1728	18/19886	0.0031702092707273	0.0447351752647074	0.0388396983752847	H4C11/H4C8/CENPA/H2BC11/H4C4/H2AC8	6
CC	GO:0061638	CENP-A containing chromatin	6/1728	18/19886	0.0031702092707273	0.0447351752647074	0.0388396983752847	H4C11/H4C8/CENPA/H2BC11/H4C4/H2AC8	6
CC	GO:0000153	cytoplasmic ubiquitin ligase complex	5/1728	13/19886	0.00349903375340463	0.0486988807323165	0.0422810423266486	ELOB/RHBDD2/FAM8A1/SEL1L/DERL3	5
CC	GO:0005874	microtubule	58/1728	467/19886	0.00361791385791968	0.049672979454681	0.0431267683205788	ARHGAP4/MAP1S/DVL1/NCKAP5L/PYCARD/HAUS7/CHMP6/KLHL22/MAP3K11/TPPP3/KIFC2/CHMP1A/CDK2AP2/MAP2K2/ENKD1/RGS14/CCDC57/FAM110A/NUDC/TUBA1A/DCXR/SEPTIN9/MAP1LC3A/NUSAP1/CDK1/RACGAP1/KIF11/TPX2/SPAG5/ZWILCH/GTSE1/ASPM/SKA3/STMN1/KIF15/NEK2/KIFC1/PRC1/KIF2C/KIF4A/AURKA/KIF23/PLK1/BIRC5/KIF20A/SKA1/KIF2A/ARFGEF2/CYLD/CASP1/MX1/AURKB/KIF5B/MEFV/NEK7/CHMP5/TUBB1/NIN	58
CC	GO:0035577	azurophil granule membrane	12/1728	58/19886	0.00367841314376671	0.049830236720893	0.0432633012558105	GAA/NDUFC2/TOM1/ATP8A1/DNAJC13/CEACAM6/CEACAM8/CPNE3/ABCA13/STOM/SLCO4C1/VNN1	12
MF	GO:0034987	immunoglobulin receptor binding	10/1710	16/18496	2.11470970074329e-07	0.00042357635305888	0.000404243454373664	FES/JCHAIN/IGHG1/IGHG3/IGHG2/TARM1/IGHA1/IGHG4/IGHM/IGHA2	10
MF	GO:0001618	virus receptor activity	21/1710	79/18496	6.60897375273974e-06	0.005467135747934	0.00521760439248924	SIVA1/TNFRSF14/BSG/CLEC4G/HSPA1A/TNFRSF4/HSPA1B/SLC52A2/CD81/CD4/NECTIN2/CDK1/LDLR/ITGB1/CXCR4/SCARB2/TFRC/ITGB3/CD46/CLEC5A/PLSCR1	21
MF	GO:0140272	exogenous protein binding	21/1710	80/18496	8.18842099041538e-06	0.005467135747934	0.00521760439248924	SIVA1/TNFRSF14/BSG/CLEC4G/HSPA1A/TNFRSF4/HSPA1B/SLC52A2/CD81/CD4/NECTIN2/CDK1/LDLR/ITGB1/CXCR4/SCARB2/TFRC/ITGB3/CD46/CLEC5A/PLSCR1	21
MF	GO:0043130	ubiquitin binding	22/1710	99/18496	8.2520840139299e-05	0.041322310699754	0.0394362751823598	SHARPIN/CUEDC1/FAAP20/IKBKG/UBXN1/DNAJB2/GGA1/UBXN11/HSPB1/VPS28/MVB12A/TOM1/TOP2A/UCHL1/CKS2/CXCR4/USP25/CKS1B/MDM2/TNFAIP3/NOD2/UBE2L6	22
