# Supplementary material for: Potential Biomarkers for Predicting the Risk of Developing Into Long COVID After COVID‐19 Infection
Source: Immun Inflamm Dis. 2025 Jan 24;13(1):e70137. doi: 10.1002/iid3.70137 (PMC11760981; doi:10.1002/iid3.70137)
Supplement: Supplementary file 11 — Supporting information. [file IID3-13-e70137-s001.txt]

category	subcategory	ID	Description	GeneRatio	BgRatio	pvalue	p.adjust	qvalue	geneID	Count
Cellular Processes	Cell growth and death	hsa04110	Cell cycle	49/851	157/8659	5.42343775515574e-14	1.79515789695655e-11	1.50714480774854e-11	PPP2R1A/FZR1/ANAPC15/CDKN1C/ANAPC2/ANAPC11/MAD1L1/MCM6/MCM4/CDC7/CDC6/NDC80/CDK1/BUB1/CCNA2/CHEK1/CDC45/WEE1/TRIP13/CCNB1/FBXO5/BUB1B/ORC1/CCNB2/ESCO2/CDC25A/CDK2/CDCA5/TTK/CDC20/PLK1/PTTG1/CCNE1/MCM2/ORC6/CDC14B/MAD2L1/YWHAH/PCNA/E2F1/TFDP1/AURKB/E2F5/EP300/MDM2/CCNA1/RB1/RBL2/E2F3	49
Genetic Information Processing	Translation	hsa03010	Ribosome	43/851	167/8659	1.89590380389214e-09	3.13772079544149e-07	2.63430844330276e-07	RNA28SN4/RNA5S1/RNA5S10/RNA5S11/RNA5S12/RNA5S13/RNA5S14/RNA5S15/RNA5S16/RNA5S17/RNA5S2/RNA5S3/RNA5S4/RNA5S5/RNA5S6/RNA5S7/RNA5S8/RNA18SN2/RNA18SN3/RNA18SN4/MRPL28/MRPL4/FAU/RPLP2/RPL8/RPLP1/RPS28/RPL18A/RNA28SN1/RPL27A/RNA5S9/RPS2/RPL13/RPL13A/RPL36/RPL35/MRPL23/MRPS2/MRPS12/RPS19/RPS15/RPL38/RPS5	43
Organismal Systems	Immune system	hsa04621	NOD-like receptor signaling pathway	43/851	186/8659	6.02261717691081e-08	6.64495428519159e-06	5.57884538492791e-06	CYBA/CARD9/PYCARD/SHARPIN/PSTPIP1/IKBKG/PKN1/GSDMD/TAB1/MAPK11/TRIP6/IRF3/TRAF2/TRPM2/MAP1LC3A/STAT1/OAS3/OAS2/TBK1/GBP1/CASP1/OAS1/GBP4/MEFV/DEFA1/TXNIP/NEK7/STAT2/JUN/DEFA4/MAPK13/TANK/GBP3/TNFAIP3/GBP5/DEFA1B/ERBIN/NOD2/IFI16/DEFA3/CAMP/NAMPT/AIM2	43
Human Diseases	Infectious disease: viral	hsa05161	Hepatitis B	34/851	162/8659	1.4060647283008e-05	0.00116351856266891	0.000976844969135289	IKBKG/MAP2K2/TAB1/BAD/MAPK11/IRF3/HRAS/CCNA2/CDK2/CASP10/CCNE1/BIRC5/PCNA/RAF1/STAT1/SOS1/E2F1/TBK1/PRKCB/IFIH1/STAT2/JUN/MAPK13/EP300/MAP3K1/CREB1/CCNA1/RB1/APAF1/TLR2/E2F3/JAK2/CREB5/SOS2	34
Human Diseases	Infectious disease: viral	hsa05160	Hepatitis C	33/851	158/8659	2.08377894018347e-05	0.00137946165840146	0.00115814240043881	IKBKG/RXRA/PPP2R1A/MAP2K2/BAD/IRF3/TRAF2/HRAS/CD81/EIF2AK1/CDK2/YWHAH/EGF/EIF2AK3/LDLR/RAF1/STAT1/OAS3/SOS1/E2F1/OAS2/TBK1/RSAD2/IFIT1/OAS1/MX1/EIF2AK2/STAT2/RB1/APAF1/E2F3/SOS2/CXCL10	33
Human Diseases	Cancer: overview	hsa05203	Viral carcinogenesis	38/851	204/8659	7.48055336273035e-05	0.00412677193843958	0.00346467734694879	IKBKG/BAD/HDAC10/IRF3/TRAF2/HRAS/MAD1L1/H4C11/CDK1/CCNA2/CHEK1/CDK2/H4C8/CDC20/CCNE1/H2BC11/H2BC8/YWHAH/H2BC17/H2BC7/H2BC9/H2BC15/H2BC4/H2BC5/EIF2AK2/H2BC12/KAT2B/H2BC21/IL6ST/JUN/EP300/MDM2/CREB1/CCNA1/RB1/RBL2/H4C4/CREB5	38
Human Diseases	Infectious disease: viral	hsa05169	Epstein-Barr virus infection	37/851	202/8659	0.000133077568242084	0.00629266786973282	0.00528307940088874	IKBKG/ADRM1/TAB1/MAP3K14/FCER2/MAPK11/IRF3/TRAF2/HLA-DPB1/HLA-DQB1/HLA-DPA1/HLA-DRB3/CCNA2/CDK2/CCNE1/TAP1/STAT1/OAS3/E2F1/OAS2/TBK1/B2M/OAS1/EIF2AK2/STAT2/TAP2/JUN/MAPK13/MDM2/CCNA1/RB1/TNFAIP3/APAF1/TLR2/SAP30/E2F3/CXCL10	37
Human Diseases	Cancer: specific types	hsa05221	Acute myeloid leukemia	17/851	67/8659	0.000188460129503944	0.0065790963700429	0.00552355363870671	CEBPA/IKBKG/SPI1/MAP2K2/EIF4EBP1/BAD/HRAS/RPS6KB2/CSF1R/CD14/CCNA2/RAF1/SOS1/CCNA1/MPO/SOS2/ZBTB16	17
Organismal Systems	Immune system	hsa04640	Hematopoietic cell lineage	22/851	99/8659	0.000190784725260238	0.0065790963700429	0.00552355363870671	CD1D/CD7/FCER2/IL4/CSF1R/CD14/IL11RA/FLT3LG/HLA-DPB1/GP9/GP1BB/CD4/HLA-DQB1/HLA-DPA1/HLA-DRB3/CD38/MME/TFRC/ITGB3/CD24/CSF1/IL1R1	22
Organismal Systems	Immune system	hsa04613	Neutrophil extracellular trap formation	35/851	191/8659	0.000198764240786794	0.0065790963700429	0.00552355363870671	CYBA/GSDMD/MAP2K2/H2AC20/HDAC10/SLC25A6/MAPK11/H2AJ/H2AC18/H4C11/H4C8/H2BC11/H2BC8/H2BC17/RAF1/H2BC7/H2BC9/H2BC15/H2BC4/CASP1/PRKCB/FCGR3A/H2BC5/CLEC7A/H2BC12/H2BC21/FCGR3B/ITGB3/MAPK13/MPO/TLR2/CTSG/H4C4/CAMP/H2AC8	35
Human Diseases	Infectious disease: viral	hsa05166	Human T-cell leukemia virus 1 infection	38/851	222/8659	0.000451174066005527	0.0135762378043481	0.011398081667508	TSPO/IKBKG/SPI1/MAP2K2/MAP3K14/ANAPC15/ANAPC2/LTA/SLC25A6/HRAS/ANAPC11/HLA-DPB1/MAD1L1/CD4/HLA-DQB1/HLA-DPA1/HLA-DRB3/CCNA2/CHEK1/BUB1B/CCNB2/CDK2/CDC20/PTTG1/CCNE1/MAD2L1/E2F1/B2M/KAT2B/JUN/EP300/MAP3K1/CREB1/CCNA1/RB1/E2F3/CREB5/IL1R1	38
Human Diseases	Infectious disease: viral	hsa05171	Coronavirus disease - COVID-19	39/851	232/8659	0.000552611846327416	0.0150345390941558	0.0126224147586488	IKBKG/FAU/RPLP2/RPL8/RPLP1/MAPK11/IRF3/RPS28/RPL18A/RPL27A/RPS2/RPL13/RPL13A/RPL36/RPL35/RPS19/RPS15/RPL38/CFD/RPS5/ADAR/STAT1/OAS3/OAS2/TBK1/CASP1/OAS1/PRKCB/IFIH1/MX1/F13A1/EIF2AK2/ADAM17/STAT2/IL6ST/JUN/MAPK13/TLR2/CXCL10	39
Human Diseases	Infectious disease: viral	hsa05163	Human cytomegalovirus infection	38/851	225/8659	0.000590480387383762	0.0150345390941558	0.0126224147586488	GNB2/IKBKG/MAP2K2/EIF4EBP1/MAPK11/IRF3/TRAF2/HRAS/RPS6KB2/CCL3/CCL3L1/ARHGEF12/TAP1/RAF1/CRKL/SOS1/GNAS/E2F1/TBK1/CXCR4/VEGFA/ROCK2/B2M/PRKCB/ITGB3/TAP2/MAPK13/MDM2/CREB1/RB1/CXCR2/GNA13/ROCK1/E2F3/CREB5/SOS2/CCR1/IL1R1	38
Organismal Systems	Endocrine system	hsa04914	Progesterone-mediated oocyte maturation	21/851	102/8659	0.000783317491693001	0.0177756255607801	0.0149237244332833	FZR1/ANAPC15/ANAPC2/MAPK11/ANAPC11/MAD1L1/CDK1/BUB1/CCNA2/CCNB1/CCNB2/CDC25A/CDK2/AURKA/PLK1/MAD2L1/RAF1/MAPK13/CCNA1/CPEB4/CPEB2	21
Human Diseases	Infectious disease: viral	hsa05162	Measles	26/851	138/8659	0.000826591611884944	0.0177756255607801	0.0149237244332833	IKBKG/HSPA1A/BAD/HSPA1B/IRF3/BBC3/EIF2AK1/CDK2/CCNE1/EIF2AK3/ADAR/STAT1/OAS3/OAS2/TBK1/OAS1/IFIH1/MX1/EIF2AK2/STAT2/JUN/MSN/CD46/TNFAIP3/APAF1/TLR2	26
Human Diseases	Cancer: overview	hsa05235	PD-L1 expression and PD-1 checkpoint pathway in cancer	19/851	89/8659	0.000864943556298152	0.0177756255607801	0.0149237244332833	BATF3/IKBKG/MAP2K2/MAPK11/HRAS/RPS6KB2/CD4/ZAP70/EGF/RAF1/STAT1/PTPN11/JUN/MAPK13/HIF1A/TLR2/JAK2/CD274/BATF2	19
Genetic Information Processing	Information processing in viruses	hsa03250	Viral life cycle - HIV-1	15/851	63/8659	0.000914784892362447	0.0177756255607801	0.0149237244332833	MAP1S/CHMP6/NELFB/PIN1/MLLT1/CD4/ELL2/TRIM5/CXCR4/MX1/APOBEC3A_B/KAT2B/EP300/APOBEC3B/NUP153	15
Human Diseases	Cancer: specific types	hsa05215	Prostate cancer	20/851	97/8659	0.00101531728034437	0.0177756255607801	0.0149237244332833	IKBKG/MAP2K2/BAD/HRAS/GSTP1/CDK2/CCNE1/EGF/RAF1/HSP90B1/SOS1/E2F1/EP300/MDM2/CREB1/ERG/RB1/E2F3/CREB5/SOS2	20
Human Diseases	Infectious disease: parasitic	hsa05140	Leishmaniasis	17/851	77/8659	0.00107232499150692	0.0177756255607801	0.0149237244332833	CYBA/TAB1/IL4/MAPK11/HLA-DPB1/HLA-DQB1/HLA-DPA1/HLA-DRB3/STAT1/ITGB1/PRKCB/FCGR3A/FCGR3B/JUN/MAPK13/TLR2/JAK2	17
Human Diseases	Infectious disease: viral	hsa05164	Influenza A	30/851	171/8659	0.00116055195936606	0.0177756255607801	0.0149237244332833	RAB11B/PYCARD/IKBKG/MAP2K2/SLC25A6/IRF3/HLA-DPB1/HLA-DQB1/HLA-DPA1/HLA-DRB3/KPNA2/ADAR/RAF1/STAT1/OAS3/OAS2/TBK1/RSAD2/CASP1/OAS1/PRKCB/IFIH1/MX1/EIF2AK2/STAT2/EP300/APAF1/TRIM25/JAK2/CXCL10	30
Cellular Processes	Cell growth and death	hsa04218	Cellular senescence	28/851	156/8659	0.00116794593306572	0.0177756255607801	0.0149237244332833	MAP2K2/EIF4EBP1/SLC25A6/MAPK11/HRAS/RRAS/CDK1/CCNA2/CHEK1/CCNB1/CCNB2/CDC25A/CDK2/MYBL2/FOXM1/CCNE1/RAF1/E2F1/E2F5/CAPN2/NBN/MAPK13/MDM2/CCNA1/RB1/RBL2/HIPK1/E2F3	28
Organismal Systems	Immune system	hsa04622	RIG-I-like receptor signaling pathway	16/851	71/8659	0.00118146151763493	0.0177756255607801	0.0149237244332833	IKBKG/PIN1/MAPK11/IRF3/TRAF2/TBKBP1/CASP10/ADAR/TBK1/CYLD/IFIH1/MAPK13/MAP3K1/TANK/TRIM25/CXCL10	16
Organismal Systems	Development and regeneration	hsa04380	Osteoclast differentiation	25/851	135/8659	0.00133356401532506	0.019191725611852	0.0161126270043852	CYBA/JUNB/IKBKG/SPI1/TAB1/MAP3K14/LILRA4/MAPK11/TRAF2/CSF1R/ACP5/LILRA5/LILRA3/STAT1/FHL2/CYLD/FCGR3A/STAT2/FCGR3B/ITGB3/JUN/MAPK13/CREB1/CSF1/IL1R1	25
Human Diseases	Cancer: specific types	hsa05219	Bladder cancer	11/851	41/8659	0.00154405662673169	0.0212951143103412	0.017878550414788	UPK3A/MAP2K2/TYMP/HRAS/EGF/RAF1/E2F1/VEGFA/MDM2/RB1/E2F3	11
Environmental Information Processing	Signal transduction	hsa04068	FoxO signaling pathway	24/851	131/8659	0.00191909558451798	0.0254088255390181	0.0213322624973788	S1PR4/STK11/MAP2K2/G6PC3/MAPK11/HRAS/HOMER3/KLF2/CCNB1/PLK4/CCNB2/CDK2/PLK1/EGF/RAF1/SOS1/STK4/MAPK13/EP300/MDM2/RBL2/SOD2/SOS2/BCL6	24
Human Diseases	Cancer: specific types	hsa05211	Renal cell carcinoma	15/851	69/8659	0.0024308897365517	0.0309470962614851	0.0259819793704312	EGLN2/ELOB/MAP2K2/BAD/HRAS/RAF1/CRKL/SOS1/VEGFA/PTPN11/JUN/EP300/HIF1A/EPAS1/SOS2	15
Genetic Information Processing	Translation	hsa03008	Ribosome biogenesis in eukaryotes	28/851	165/8659	0.00276648705752144	0.0339150820755406	0.0284737849195189	RNA28SN4/RNA5S1/RNA5S10/RNA5S11/RNA5S12/RNA5S13/RNA5S14/RNA5S15/RNA5S16/RNA5S17/RNA5S2/RNA5S3/RNA5S4/RNA5S5/RNA5S6/RNA5S7/RNA5S8/RNA18SN2/RNA18SN3/RNA18SN4/TBL3/RNA28SN1/RNA5S9/RPP25L/RRP7A/NHP2/FBL/XRN1	28
Human Diseases	Immune disease	hsa05322	Systemic lupus erythematosus	24/851	137/8659	0.00353615870744329	0.041802447577276	0.0350957104798883	H2AC20/H2AJ/H2AC18/HLA-DPB1/H4C11/HLA-DQB1/HLA-DPA1/HLA-DRB3/H4C8/H2BC11/H2BC8/H2BC17/H2BC7/H2BC9/H2BC15/H2BC4/FCGR3A/H2BC5/H2BC12/H2BC21/FCGR3B/CTSG/H4C4/H2AC8	24
Cellular Processes	Cell growth and death	hsa04115	p53 signaling pathway	15/851	74/8659	0.00492246033543301	0.0543560205639028	0.0456352025087306	SIVA1/ZNF385A/PIDD1/BBC3/CD82/RRM2/CDK1/CHEK1/CCNB1/CCNB2/GTSE1/CDK2/CCNE1/MDM2/APAF1	15
NA	NA	hsa04148	Efferocytosis	26/851	156/8659	0.00492652754355615	0.0543560205639028	0.0456352025087306	GPR132/PLA2G6/NR1H2/PLA2G15/RXRA/BSG/MAP2K2/MAPK11/ANO9/CEBPB/STAB1/ATP8A1/CRKL/ANO6/CASP1/PTPN11/ODC1/ADAM17/ITGB3/ABCA1/MAPK13/CREB1/CD24/DUSP5/HIF1A/JAK2	26
Organismal Systems	Immune system	hsa04625	C-type lectin receptor signaling pathway	19/851	104/8659	0.00561247193603424	0.059926716478301	0.0503121423128366	CARD9/PYCARD/IKBKG/MAP3K14/MAPK11/HRAS/RRAS/ARHGEF12/RAF1/STAT1/CYLD/CASP1/PTPN11/CLEC7A/STAT2/JUN/MAPK13/MDM2/CLEC4E	19
Human Diseases	Cardiovascular disease	hsa05417	Lipid and atherosclerosis	33/851	215/8659	0.00627280827032904	0.0646934830629189	0.0543141342935621	CYBA/PYCARD/MIB2/IKBKG/RXRA/TAB1/HSPA1A/BAD/HSPA1B/MAPK11/IRF3/TRAF2/HRAS/CD14/CCL3/CCL3L1/EIF2AK3/LDLR/HSP90B1/TBK1/CASP1/ROCK2/XBP1/JUN/ABCA1/MAPK13/OLR1/TANK/APAF1/ABCG1/SOD2/TLR2/JAK2	33
Human Diseases	Drug resistance: antineoplastic	hsa01522	Endocrine resistance	18/851	98/8659	0.00653339226831161	0.0646934830629189	0.0543141342935621	MAP2K2/BAD/GPER1/MAPK11/HRAS/RPS6KB2/NCOA3/RAF1/SOS1/GNAS/E2F1/JUN/MAPK13/MDM2/RB1/NOTCH2/E2F3/SOS2	18
Cellular Processes	Transport and catabolism	hsa04145	Phagosome	25/851	152/8659	0.0068391208991474	0.0646934830629189	0.0543141342935621	CYBA/SFTPD/TCIRG1/MARCO/TUBA1A/ATP6V0E2/CD14/HLA-DPB1/HLA-DQB1/HLA-DPA1/HLA-DRB3/TAP1/ITGB1/FCGR3A/TFRC/CLEC7A/FCGR3B/ITGB3/TAP2/PIKFYVE/OLR1/TUBB1/MPO/TLR2/FCAR	25
Human Diseases	Drug resistance: antineoplastic	hsa01523	Antifolate resistance	8/851	30/8659	0.0069189443313277	0.0646934830629189	0.0543141342935621	FOLR2/IKBKG/FPGS/SLC19A1/TYMS/GGH/DHFR/ABCC4	8
Organismal Systems	Immune system	hsa04662	B cell receptor signaling pathway	16/851	84/8659	0.00703614921530236	0.0646934830629189	0.0543141342935621	IKBKG/MAP2K2/LILRA4/HRAS/CD81/CD72/LILRA5/CD79B/LILRA3/RASGRP3/RAF1/SOS1/PRKCB/JUN/PIK3AP1/SOS2	16
Environmental Information Processing	Signal transduction	hsa04668	TNF signaling pathway	20/851	114/8659	0.0072510098795127	0.0648671424356406	0.0544599319542348	JUNB/IKBKG/MMP14/TAB1/MAP3K14/LTA/MAPK11/TRAF2/CEBPB/CASP10/CYLD/JUN/MAPK13/CREB1/CSF1/TNFAIP3/NOD2/CREB5/IL18R1/CXCL10	20
Cellular Processes	Cell growth and death	hsa04114	Oocyte meiosis	22/851	131/8659	0.00845272517304935	0.0736276850599825	0.0618149430937681	PPP2R1A/ANAPC15/ANAPC2/MAPK11/ANAPC11/MAD1L1/CDK1/BUB1/CCNB1/FBXO5/CCNB2/CDK2/CDC20/AURKA/PLK1/PTTG1/CCNE1/MAD2L1/YWHAH/MAPK13/CPEB4/CPEB2	22
Genetic Information Processing	Replication and repair	hsa03410	Base excision repair	10/851	44/8659	0.00894729872006746	0.0759373301626238	0.0637540313656629	POLD4/MPG/PNKP/POLL/MUTYH/NTHL1/RFC5/POLE2/PCNA/FEN1	10
Human Diseases	Cancer: specific types	hsa05223	Non-small cell lung cancer	14/851	72/8659	0.00942434025122263	0.0779864155788673	0.0654743638505993	RXRA/MAP2K2/BAD/HRAS/EGF/RAF1/SOS1/E2F1/PRKCB/KIF5B/STK4/RB1/E2F3/SOS2	14
Cellular Processes	Transport and catabolism	hsa04144	Endocytosis	36/851	250/8659	0.0120979459733484	0.097668783345813	0.0819989149413091	ARF5/ARFGAP1/CYTH4/VPS37C/RAB11B/EPN1/CLTB/PLD2/FOLR2/CHMP6/AGAP3/CHMP1A/HSPA1A/ACAP3/VPS28/MVB12A/SH3GL1/HSPA1B/WASHC1/HRAS/PARD6A/SH3GLB2/BIN1/CAV1/LDLR/ARFGEF2/CAV2/CXCR4/KIF5B/TFRC/CHMP5/WASHC4/MDM2/ACAP2/CXCR2/SMAP2	36
Organismal Systems	Immune system	hsa04623	Cytosolic DNA-sensing pathway	15/851	83/8659	0.0143255033051016	0.112898609380682	0.0947852850262361	PYCARD/POLR2E/IKBKG/GSDMD/POLR2L/IRF3/TREX1/ADAR/TBK1/CASP1/MEFV/ZBP1/IFI16/AIM2/CXCL10	15
Human Diseases	Infectious disease: viral	hsa05170	Human immunodeficiency virus 1 infection	31/851	212/8659	0.015473680048139	0.119111351068233	0.100001261510617	GNB2/ELOB/IKBKG/MAP2K2/TAB1/BAD/MAPK11/IRF3/TRAF2/HRAS/RPS6KB2/CD4/CDK1/CHEK1/WEE1/CCNB1/CCNB2/TAP1/RAF1/TRIM5/CRKL/TBK1/CXCR4/B2M/PRKCB/APOBEC3A_B/TAP2/JUN/MAPK13/APOBEC3B/TLR2	31
Human Diseases	Infectious disease: bacterial	hsa05152	Tuberculosis	27/851	180/8659	0.0167958936120565	0.126350926945243	0.106079328076147	CARD9/TCIRG1/BAD/MAPK11/CD14/CEBPB/HLA-DPB1/HLA-DQB1/HLA-DPA1/HLA-DRB3/CASP10/ARHGEF12/RAF1/STAT1/IRAK2/FCGR3A/CLEC7A/FCGR3B/MAPK13/EP300/CREB1/NOD2/APAF1/TLR2/CLEC4E/JAK2/CAMP	27
Organismal Systems	Immune system	hsa04659	Th17 cell differentiation	18/851	108/8659	0.0174594201553663	0.126832917144153	0.106483988316287	IKBKG/RXRA/IL4/MAPK11/HLA-DPB1/CD4/ZAP70/HLA-DQB1/HLA-DPA1/HLA-DRB3/IRF4/STAT1/IL6ST/JUN/MAPK13/HIF1A/JAK2/IL1R1	18
Metabolism	Global and overview maps	hsa01232	Nucleotide metabolism	15/851	85/8659	0.0176263268538702	0.126832917144153	0.106483988316287	IMPDH1/NT5C/NME3/APRT/UCKL1/GUK1/ASMTL/AMPD2/TYMP/AK1/RRM2/TYMS/CMPK2/TK1/NT5C3A	15
Human Diseases	Cancer: overview	hsa05208	Chemical carcinogenesis - reactive oxygen species	32/851	223/8659	0.0181295725054389	0.127678478708517	0.107193888945932	CYBA/PLD2/IKBKG/NDUFS7/ATP5F1D/NDUFB7/HMOX1/MAP2K2/MAP3K14/NDUFA3/BAD/NDUFC2/SLC25A6/MAPK11/UQCR11/NDUFA13/NDUFA11/NDUFV1/HRAS/NDUFS8/NDUFS6/EGF/RAF1/SOS1/VEGFA/PTPN11/JUN/MAPK13/HIF1A/SOD2/NDUFC2-KCTD14/SOS2	32
Genetic Information Processing	Replication and repair	hsa03030	DNA replication	8/851	36/8659	0.0211582947161783	0.145904073980313	0.122495390462085	POLD4/MCM6/MCM4/RFC5/POLE2/MCM2/PCNA/FEN1	8
Human Diseases	Infectious disease: parasitic	hsa05145	Toxoplasmosis	18/851	111/8659	0.0226085261494155	0.150570136405466	0.126412835144039	IKBKG/TAB1/HSPA1A/BAD/HSPA1B/MAPK11/PIK3R6/HLA-DPB1/HLA-DQB1/HLA-DPA1/HLA-DRB3/LDLR/STAT1/LAMC1/ITGB1/MAPK13/TLR2/JAK2	18
Human Diseases	Infectious disease: viral	hsa05165	Human papillomavirus infection	44/851	331/8659	0.0227447335959919	0.150570136405466	0.126412835144039	DVL1/IKBKG/PPP2R3B/PPP2R1A/TCIRG1/RFNG/MAP2K2/EIF4EBP1/BAD/LFNG/IRF3/HRAS/RPS6KB2/PARD6A/ATP6V0E2/COL6A2/CCNA2/CDK2/OASL/CCNE1/EGF/RAF1/STAT1/SOS1/GNAS/E2F1/LAMC1/MAML2/ITGB1/TBK1/VEGFA/MX1/EIF2AK2/STAT2/ITGB3/EP300/MDM2/CREB1/CCNA1/RB1/RBL2/NOTCH2/CREB5/SOS2	44
Cellular Processes	Cell growth and death	hsa04210	Apoptosis	21/851	136/8659	0.0242420155484868	0.154944054529134	0.130085006823633	IKBKG/MAP2K2/MAP3K14/BAD/PIDD1/CTSF/TRAF2/BBC3/HRAS/TUBA1A/ENDOG/CASP10/BIRC5/EIF2AK3/RAF1/MCL1/CAPN2/JUN/APAF1/SEPTIN4/GZMB	21
Environmental Information Processing	Signal transduction	hsa04151	PI3K-Akt signaling pathway	47/851	359/8659	0.0243416641556343	0.154944054529134	0.130085006823633	GNB2/IKBKG/STK11/PPP2R3B/PKN1/RXRA/PPP2R1A/MLST8/MAP2K2/EIF4EBP1/G6PC3/BAD/VEGFB/NR4A1/IL4/PIK3R6/HRAS/RPS6KB2/CSF1R/COL6A2/LPAR2/OSM/FLT3LG/TCL1A/CDK2/CCNE1/YWHAH/EGF/RAF1/HSP90B1/SOS1/LAMC1/ITGB1/F2R/VEGFA/MYB/MCL1/ITGB3/MDM2/CREB1/CSF1/PIK3AP1/RBL2/TLR2/JAK2/CREB5/SOS2	47
Organismal Systems	Endocrine system	hsa04919	Thyroid hormone signaling pathway	19/851	121/8659	0.0265560567525197	0.165850090284604	0.139241290618971	RXRA/PFKL/MED16/MAP2K2/BAD/HRAS/NCOA3/RAF1/STAT1/PRKCB/MED13/KAT2B/ITGB3/MED13L/EP300/MDM2/NCOA2/HIF1A/NOTCH2	19
Human Diseases	Immune disease	hsa05310	Asthma	7/851	31/8659	0.0278643391962358	0.16869387240912	0.141628819577064	IL4/HLA-DPB1/HLA-DQB1/FCER1A/HLA-DPA1/HLA-DRB3/RNASE3	7
Human Diseases	Substance dependence	hsa05034	Alcoholism	27/851	188/8659	0.0280307038746273	0.16869387240912	0.141628819577064	GNB2/H2AC20/HDAC10/HRAS/ADORA2A/H2AJ/H2AC18/H4C11/H4C8/H2BC11/H2BC8/H2BC17/RAF1/H2BC7/H2BC9/SOS1/GNAS/H2BC15/H2BC4/H2BC5/H2BC12/H2BC21/CREB1/H4C4/CREB5/SOS2/H2AC8	27
Human Diseases	Immune disease	hsa05340	Primary immunodeficiency	8/851	38/8659	0.0287389473316136	0.169867706549359	0.142614325104248	IKBKG/ORAI1/CD4/ZAP70/TAP1/TNFRSF13B/TAP2/PTPRC	8
Metabolism	Lipid metabolism	hsa00564	Glycerophospholipid metabolism	16/851	99/8659	0.0312820401988252	0.181655356242301	0.152510777700644	PLA2G6/PLD2/PNPLA6/DGKQ/LYPLA2/PLA2G15/AGPAT2/MBOAT7/PTDSS2/PEMT/PLD4/PLB1/PLAAT2/LPIN2/GPD2/DGKH	16
Human Diseases	Cancer: specific types	hsa05220	Chronic myeloid leukemia	13/851	76/8659	0.032805970326715	0.187220278933494	0.157182870530903	IKBKG/MAP2K2/BAD/HRAS/RAF1/CRKL/SOS1/E2F1/PTPN11/MDM2/RB1/E2F3/SOS2	13
Organismal Systems	Immune system	hsa04658	Th1 and Th2 cell differentiation	15/851	92/8659	0.0338638202590637	0.1899817712839	0.159501312192557	IKBKG/IL4/MAPK11/HLA-DPB1/CD4/ZAP70/HLA-DQB1/HLA-DPA1/HLA-DRB3/STAT1/MAML2/JUN/MAPK13/NOTCH2/JAK2	15
Environmental Information Processing	Signal transduction	hsa04330	Notch signaling pathway	11/851	62/8659	0.0374234041121483	0.206452446018685	0.173329450624687	DVL1/RFNG/DTX2/LFNG/DTX3L/MAML2/KAT2B/ADAM17/ATXN1L/EP300/NOTCH2	11
Human Diseases	Infectious disease: viral	hsa05167	Kaposi sarcoma-associated herpesvirus infection	27/851	194/8659	0.0397062829649059	0.215455404284981	0.180887984516569	GNB2/IKBKG/MAP2K2/MAPK11/PIK3R6/IRF3/TRAF2/HRAS/MAP1LC3A/RAF1/STAT1/E2F1/MICB/TBK1/VEGFA/EIF2AK2/STAT2/IL6ST/JUN/MAPK13/EP300/CREB1/RB1/HIF1A/E2F3/JAK2/CCR1	27
Organismal Systems	Nervous system	hsa04722	Neurotrophin signaling pathway	18/851	119/8659	0.0419608424274852	0.224016755540284	0.188075762323533	SH2B2/ARHGDIA/MAP2K2/SH2B1/BAD/MAPK11/HRAS/MATK/RAF1/CRKL/SOS1/IRAK2/PTPN11/JUN/MAPK13/MAP3K1/KIDINS220/SOS2	18
Human Diseases	Drug resistance: antineoplastic	hsa01521	EGFR tyrosine kinase inhibitor resistance	13/851	79/8659	0.043262470958563	0.227299649004514	0.190831952097922	MAP2K2/EIF4EBP1/BAD/HRAS/RPS6KB2/NRG1/EGF/RAF1/SOS1/VEGFA/PRKCB/JAK2/SOS2	13
Human Diseases	Infectious disease: bacterial	hsa05135	Yersinia infection	20/851	137/8659	0.0460614289804725	0.234812711563988	0.197139627453944	PYCARD/IKBKG/PKN1/MAP2K2/TAB1/MAPK11/IRF3/TRAF2/CD4/ZAP70/ARHGEF12/CRKL/ITGB1/TBK1/CASP1/ROCK2/MEFV/JUN/MAPK13/ROCK1	20
Metabolism	Carbohydrate metabolism	hsa00520	Amino sugar and nucleotide sugar metabolism	9/851	49/8659	0.0468206615203118	0.234812711563988	0.197139627453944	NANS/GALK1/RENBP/AMDHD2/CYB5R3/GFUS/PMM1/UAP1/CHIT1	9
Organismal Systems	Immune system	hsa04672	Intestinal immune network for IgA production	9/851	49/8659	0.0468206615203118	0.234812711563988	0.197139627453944	MAP3K14/IL4/HLA-DPB1/HLA-DQB1/HLA-DPA1/HLA-DRB3/TNFRSF17/CXCR4/TNFRSF13B	9
Metabolism	Glycan biosynthesis and metabolism	hsa00532	Glycosaminoglycan biosynthesis - chondroitin sulfate / dermatan sulfate	5/851	21/8659	0.048756819161525	0.24087324093231	0.2022278123903	B3GALT6/B3GAT3/B4GALT7/CSGALNACT2/CSGALNACT1	5
Metabolism	Nucleotide metabolism	hsa00240	Pyrimidine metabolism	10/851	58/8659	0.0543457141163864	0.262645537115873	0.22050698616184	NT5C/NME3/UCKL1/ASMTL/TYMP/RRM2/TYMS/CMPK2/TK1/NT5C3A	10
Human Diseases	Cancer: overview	hsa05231	Choline metabolism in cancer	15/851	98/8659	0.0547508823595023	0.262645537115873	0.22050698616184	PLD2/DGKQ/MAP2K2/EIF4EBP1/HRAS/RPS6KB2/SLC44A1/EGF/RAF1/SOS1/PRKCB/JUN/HIF1A/SOS2/DGKH	15
Human Diseases	Cancer: overview	hsa05202	Transcriptional misregulation in cancer	26/851	193/8659	0.0597384428559212	0.279870992427846	0.234968809034668	CEBPA/ASPSCR1/RXRA/SPI1/LYL1/MLLT1/CSF1R/CD14/CEBPB/FUT8/CCNA2/DEFA1/CDK14/DEFA4/KLF3/MDM2/CCNA1/ERG/MPO/DEFA1B/DEFA3/JMJD1C/BCL6/ZBTB16/ETV7/GZMB	26
Cellular Processes	Transport and catabolism	hsa04146	Peroxisome	13/851	83/8659	0.0605508892064853	0.279870992427846	0.234968809034668	DECR2/PAOX/ACOT8/PEX16/ABCD1/PEX6/DHRS4/PMVK/SLC27A2/FAR2/IDH1/SOD2/ACSL1	13
Human Diseases	Cancer: specific types	hsa05214	Glioma	12/851	75/8659	0.0608782823408004	0.279870992427846	0.234968809034668	MAP2K2/HRAS/CAMK1/EGF/RAF1/SOS1/E2F1/PRKCB/MDM2/RB1/E2F3/SOS2	12
Environmental Information Processing	Signaling molecules and interaction	hsa04061	Viral protein interaction with cytokine and cytokine receptor	15/851	100/8659	0.0633461637896854	0.287227126224464	0.241144733099884	TNFRSF14/LTA/CXCR5/CSF1R/CCL3/CCL3L1/CCR7/CXCR4/IL6ST/CSF1/CXCR2/PPBP/CCR1/IL18R1/CXCL10	15
Human Diseases	Cancer: specific types	hsa05212	Pancreatic cancer	12/851	76/8659	0.0661418408434413	0.292606216914577	0.245660808603747	PLD2/IKBKG/BAD/RPS6KB2/RAD51/EGF/RAF1/STAT1/E2F1/VEGFA/RB1/E2F3	12
Metabolism	Energy metabolism	hsa00920	Sulfur metabolism	3/851	10/8659	0.0671505049301017	0.292606216914577	0.245660808603747	MPST/TST/SELENBP1	3
Environmental Information Processing	Membrane transport	hsa02010	ABC transporters	8/851	45/8659	0.0693169448331215	0.292606216914577	0.245660808603747	ABCD1/TAP1/TAP2/ABCA1/ABCA13/ABCC4/ABCG1/DEFB1	8
Organismal Systems	Endocrine system	hsa04912	GnRH signaling pathway	14/851	93/8659	0.0694491960123125	0.292606216914577	0.245660808603747	PLD2/MMP14/MAP2K2/MAPK11/HRAS/RAF1/SOS1/GNAS/PRKCB/JUN/MAPK13/MAP3K1/MAP3K2/SOS2	14
Human Diseases	Immune disease	hsa05323	Rheumatoid arthritis	14/851	93/8659	0.0694491960123125	0.292606216914577	0.245660808603747	TCIRG1/LTB/ATP6V0E2/ACP5/CCL3/HLA-DPB1/CCL3L1/HLA-DQB1/HLA-DPA1/HLA-DRB3/VEGFA/JUN/CSF1/TLR2	14
Genetic Information Processing	Folding, sorting and degradation	hsa04141	Protein processing in endoplasmic reticulum	23/851	170/8659	0.0704729411694233	0.292606216914577	0.245660808603747	UBXN6/UBXN1/DNAJB2/STUB1/PRKCSH/HSPA1A/MAN1B1/HSPBP1/HSPA1B/TRAF2/SIL1/TXNDC5/LMAN1/EDEM1/EIF2AK3/HSP90B1/EDEM3/XBP1/SEL1L/CAPN2/DERL3/PDIA4/YOD1	23
Environmental Information Processing	Signal transduction	hsa04012	ErbB signaling pathway	13/851	85/8659	0.0707205358101696	0.292606216914577	0.245660808603747	MAP2K2/EIF4EBP1/BAD/HRAS/RPS6KB2/NRG1/EGF/RAF1/CRKL/SOS1/PRKCB/JUN/SOS2	13
Organismal Systems	Endocrine system	hsa04935	Growth hormone synthesis, secretion and action	17/851	120/8659	0.0780898585338117	0.316867590826179	0.266029715306444	JUNB/MAP2K2/MAPK11/HRAS/RAF1/CRKL/STAT1/SOS1/GNAS/PRKCB/MAPK13/EP300/MAP3K1/CREB1/JAK2/CREB5/SOS2	17
Human Diseases	Infectious disease: bacterial	hsa05120	Epithelial cell signaling in Helicobacter pylori infection	11/851	70/8659	0.078498919781712	0.316867590826179	0.266029715306444	CSK/IKBKG/TCIRG1/MAP3K14/MAPK11/ATP6V0E2/PTPN11/ADAM17/JUN/MAPK13/CXCR2	11
Human Diseases	Endocrine and metabolic disease	hsa04932	Non-alcoholic fatty liver disease	21/851	155/8659	0.0801828233074851	0.319765235117802	0.268462464846875	SREBF1/CEBPA/NDUFS7/NDUFB7/MAP3K11/RXRA/NDUFA3/NDUFC2/MAPK11/TRAF2/UQCR11/NDUFA13/NDUFA11/NDUFV1/NDUFS8/NDUFS6/EIF2AK3/XBP1/JUN/MAPK13/NDUFC2-KCTD14	21
Organismal Systems	Immune system	hsa04660	T cell receptor signaling pathway	17/851	121/8659	0.0829658041033688	0.326924775693037	0.274473336883325	IKBKG/PPP2R3B/PPP2R1A/MAP2K2/MAP3K14/IL4/MAPK11/HRAS/CD4/ZAP70/RAF1/SOS1/PTPN11/JUN/MAPK13/PTPRC/SOS2	17
Human Diseases	Infectious disease: bacterial	hsa05150	Staphylococcus aureus infection	14/851	96/8659	0.0856148483509095	0.333394291813542	0.279904891202974	HLA-DPB1/CFD/HLA-DQB1/HLA-DPA1/HLA-DRB3/FCGR3A/DEFA1/FCGR3B/DEFA4/DEFA1B/DEFA3/CAMP/FCAR/DEFB1	14
Environmental Information Processing	Signal transduction	hsa04072	Phospholipase D signaling pathway	20/851	148/8659	0.0878965894285109	0.335113306429821	0.281348109071308	CYTH4/PLD2/DGKQ/AGPAT2/MAP2K2/PIK3R6/HRAS/LPAR2/RRAS/FCER1A/EGF/RAF1/SOS1/GNAS/F2R/PTPN11/CXCR2/GNA13/SOS2/DGKH	20
Metabolism	Carbohydrate metabolism	hsa00052	Galactose metabolism	6/851	32/8659	0.0880811409649378	0.335113306429821	0.281348109071308	GALK1/GAA/PFKL/G6PC3/GALM/MGAM2	6
Environmental Information Processing	Signal transduction	hsa04010	MAPK signaling pathway	37/851	301/8659	0.0892612209576935	0.335743910647688	0.281877539866401	CACNA2D3/MAPK8IP3/IKBKG/MAP3K11/MAP2K2/TAB1/HSPA1A/MAP3K14/HSPB1/VEGFB/ECSIT/NR4A1/HSPA1B/MAPK11/TRAF2/HRAS/CSF1R/CD14/RRAS/FLT3LG/STMN1/RASGRP3/EGF/RAF1/CRKL/SOS1/VEGFA/PRKCB/STK4/JUN/MAPK13/MAP3K1/CSF1/DUSP5/MAP3K2/SOS2/IL1R1	37
Cellular Processes	Transport and catabolism	hsa04142	Lysosome	18/851	132/8659	0.0950222793084137	0.352998798366303	0.296364073044058	CLTB/GNPTG/ARSA/GAA/NAPSA/PLA2G15/GGA1/TCIRG1/NAGPA/SGSH/IDUA/MAN2B1/CTSF/ACP5/SCARB2/NCOA7/DMXL2/CTSG	18
Human Diseases	Cancer: overview	hsa05207	Chemical carcinogenesis - receptor activation	27/851	212/8659	0.095981546383587	0.352998798366303	0.296364073044058	RXRA/MAP2K2/EIF4EBP1/BAD/AIP/HRAS/RPS6KB2/CDC6/KPNA2/CDC25A/BIRC5/EGF/RAF1/HSP90B1/SOS1/GNAS/E2F1/VEGFA/PRKCB/JUN/CREB1/RB1/NOTCH2/JAK2/CREB5/SOS2/BCL6	27
Cellular Processes	Cell growth and death	hsa04217	Necroptosis	21/851	159/8659	0.0984276792079033	0.358017162833143	0.300577296829225	PYCARD/SHARPIN/CHMP6/CHMP1A/H2AC20/SPATA2L/SLC25A6/TRAF2/H2AJ/H2AC18/STAT1/CYLD/CASP1/EIF2AK2/STAT2/CAPN2/CHMP5/TNFAIP3/ZBP1/JAK2/H2AC8	21
Human Diseases	Immune disease	hsa05321	Inflammatory bowel disease	10/851	65/8659	0.101213998641639	0.364150364678072	0.305726494752778	IL4/HLA-DPB1/HLA-DQB1/HLA-DPA1/HLA-DRB3/STAT1/JUN/NOD2/TLR2/IL18R1	10
Human Diseases	Cancer: overview	hsa05205	Proteoglycans in cancer	26/851	205/8659	0.104588516819578	0.372245151261078	0.312522562992287	PPP1R12C/MAP2K2/NUDT16L1/MAPK11/HRAS/RPS6KB2/RRAS/ARHGEF12/CAV1/RAF1/SDC1/SOS1/CAV2/ITGB1/VEGFA/ROCK2/PRKCB/PTPN11/ITGB3/MAPK13/MDM2/MSN/HIF1A/TLR2/ROCK1/SOS2	26
Organismal Systems	Immune system	hsa04620	Toll-like receptor signaling pathway	15/851	108/8659	0.106565646232185	0.375247115987801	0.315042895915978	IKBKG/MAP2K2/TAB1/MAPK11/IRF3/CD14/CCL3/CCL3L1/STAT1/TBK1/STAT2/JUN/MAPK13/TLR2/CXCL10	15
Metabolism	Lipid metabolism	hsa00565	Ether lipid metabolism	8/851	50/8659	0.112850569070012	0.3873893458309	0.325237040226928	PLA2G6/PLD2/TMEM86B/PLA2G7/PLD4/PAFAH1B3/PLB1/PLAAT2	8
Human Diseases	Infectious disease: parasitic	hsa05144	Malaria	8/851	50/8659	0.112850569070012	0.3873893458309	0.325237040226928	HBA2/HBA1/GYPC/CD81/HBB/KLRB1/SDC1/TLR2	8
Metabolism	Global and overview maps	hsa01230	Biosynthesis of amino acids	11/851	75/8659	0.114666837324932	0.3873893458309	0.325237040226928	ALDOA/IDH3G/SDSL/PFKL/ACY1/ASL/BCAT2/PSAT1/PYCR1/PSPH/IDH1	11
Human Diseases	Cancer: specific types	hsa05222	Small cell lung cancer	13/851	92/8659	0.114695335019421	0.3873893458309	0.325237040226928	IKBKG/RXRA/TRAF2/CDK2/CCNE1/CKS2/E2F1/LAMC1/ITGB1/CKS1B/RB1/APAF1/E2F3	13
Environmental Information Processing	Signal transduction	hsa04370	VEGF signaling pathway	9/851	59/8659	0.12078870861288	0.403849116675387	0.339056024176506	MAP2K2/HSPB1/BAD/MAPK11/HRAS/RAF1/VEGFA/PRKCB/MAPK13	9
Organismal Systems	Immune system	hsa04062	Chemokine signaling pathway	24/851	192/8659	0.129538018117941	0.424937615395107	0.356761108170801	GNB2/IKBKG/BAD/CXCR5/PIK3R6/HRAS/CCL3/CCL3L1/CCR7/RAF1/CRKL/STAT1/SOS1/CXCR4/ROCK2/PRKCB/STAT2/CXCR2/ROCK1/JAK2/SOS2/PPBP/CCR1/CXCL10	24
Organismal Systems	Immune system	hsa04657	IL-17 signaling pathway	13/851	94/8659	0.12966374367041	0.424937615395107	0.356761108170801	IKBKG/IL4/MAPK11/TRAF2/CEBPB/HSP90B1/TBK1/USP25/JUN/MAPK13/TNFAIP3/LCN2/CXCL10	13
Cellular Processes	Transport and catabolism	hsa04137	Mitophagy - animal	14/851	103/8659	0.13191151986688	0.428065814469972	0.359387422547536	FKBP8/RHOT2/TFEB/FIS1/TRAF2/HRAS/RRAS/MAP1LC3A/EIF2AK3/E2F1/TBK1/JUN/RHOT1/HIF1A	14
Environmental Information Processing	Signal transduction	hsa04152	AMPK signaling pathway	16/851	121/8659	0.134808158763328	0.433218451948169	0.363713376734987	FBP1/RAB11B/SREBF1/AKT1S1/STK11/PPP2R3B/PPP2R1A/PFKL/EIF4EBP1/G6PC3/RPS6KB2/CCNA2/SCD/CREB1/CCNA1/CREB5	16
Environmental Information Processing	Signal transduction	hsa04064	NF-kappa B signaling pathway	14/851	104/8659	0.139495496246437	0.438910373092337	0.368492092531013	IKBKG/TAB1/LTB/MAP3K14/PIDD1/LTA/TRAF2/CD14/ZAP70/CYLD/PRKCB/TNFAIP3/TRIM25/IL1R1	14
Organismal Systems	Immune system	hsa04612	Antigen processing and presentation	11/851	78/8659	0.140253795127626	0.438910373092337	0.368492092531013	HSPA1A/HSPA1B/HLA-DPB1/CD4/HLA-DQB1/HLA-DPA1/HLA-DRB3/TAP1/B2M/TAP2/CREB1	11
Metabolism	Lipid metabolism	hsa00590	Arachidonic acid metabolism	9/851	61/8659	0.140557400446489	0.438910373092337	0.368492092531013	PLA2G6/GGT1/PTGES2/CBR3/PLB1/PTGDS/PLAAT2/CYP4F3/PTGS1	9
Metabolism	Metabolism of cofactors and vitamins	hsa00770	Pantothenate and CoA biosynthesis	4/851	21/8659	0.144927207221675	0.448326220470788	0.376397272075968	COASY/BCAT2/PPCDC/VNN1	4
Cellular Processes	Cellular community - eukaryotes	hsa04540	Gap junction	12/851	88/8659	0.15212780745758	0.466243558041285	0.391439972405468	MAP2K2/HRAS/TUBA1A/CDK1/EGF/RAF1/SOS1/GNAS/PRKCB/TUBB1/MAP3K2/SOS2	12
Genetic Information Processing	Replication and repair	hsa03460	Fanconi anemia pathway	8/851	54/8659	0.156197555629845	0.471200753140813	0.395601840766973	TELO2/FAAP100/ERCC1/CENPX/FANCI/RAD51/UBE2T/RMI2	8
Organismal Systems	Immune system	hsa04611	Platelet activation	16/851	124/8659	0.156592395303594	0.471200753140813	0.395601840766973	FERMT3/MAPK11/PIK3R6/ORAI1/GP9/GP1BB/ARHGEF12/GNAS/ITGB1/F2R/ROCK2/PTGS1/ITGB3/MAPK13/GNA13/ROCK1	16
Human Diseases	Immune disease	hsa05330	Allograft rejection	6/851	38/8659	0.164645949367311	0.49097125441964	0.412200385329258	IL4/HLA-DPB1/HLA-DQB1/HLA-DPA1/HLA-DRB3/GZMB	6
Genetic Information Processing	Chromosome	hsa03082	ATP-dependent chromatin remodeling	15/851	117/8659	0.172295632966347	0.509195129570185	0.427500442698454	MBD3/CDK2AP2/INO80E/BCL7C/ZNHIT1/H2AC20/TFPT/RUVBL2/H2AJ/H2AC18/BPTF/EPC2/RSF1/BAZ2B/H2AC8	15
Metabolism	Glycan biosynthesis and metabolism	hsa00514	Other types of O-glycan biosynthesis	7/851	47/8659	0.174141264071572	0.510095207147702	0.428256112854169	COLGALT1/RFNG/LFNG/OGT/ST6GAL1/GALNT7/GALNT4	7
Environmental Information Processing	Signal transduction	hsa04066	HIF-1 signaling pathway	14/851	109/8659	0.18086400302073	0.525140219297031	0.440887320382942	EGLN2/ALDOA/ELOB/PFKL/HMOX1/MAP2K2/EIF4EBP1/RPS6KB2/EGF/VEGFA/PRKCB/TFRC/EP300/HIF1A	14
Metabolism	Carbohydrate metabolism	hsa00030	Pentose phosphate pathway	5/851	31/8659	0.183520139674656	0.525985402758742	0.441596903572294	PGLS/FBP1/ALDOA/PFKL/GLYCTK	5
Genetic Information Processing	Replication and repair	hsa03430	Mismatch repair	4/851	23/8659	0.184333252930556	0.525985402758742	0.441596903572294	POLD4/EXO1/RFC5/PCNA	4
Cellular Processes	Transport and catabolism	hsa04140	Autophagy - animal	20/851	165/8659	0.190409603591604	0.538680160588214	0.452254928908534	AKT1S1/ATG4B/STK11/MLST8/MAP2K2/BAD/ATG101/ATG4D/HRAS/RPS6KB2/RRAS/MAP1LC3A/EIF2AK3/RAF1/BIRC6/EPG5/TBK1/TANK/HIF1A/C9orf72	20
Metabolism	Metabolism of other amino acids	hsa00480	Glutathione metabolism	8/851	57/8659	0.19314528690665	0.540618698991796	0.453882450417663	GGT1/GSTP1/GPX1/OPLAH/RRM2/CHAC2/ODC1/IDH1	8
Metabolism	Amino acid metabolism	hsa00260	Glycine, serine and threonine metabolism	6/851	40/8659	0.194944682269815	0.540618698991796	0.453882450417663	SDSL/GLYCTK/GAMT/GLDC/PSAT1/PSPH	6
Cellular Processes	Cellular community - eukaryotes	hsa04510	Focal adhesion	24/851	203/8659	0.195994694498536	0.540618698991796	0.453882450417663	PPP1R12C/ZYX/BAD/MYL5/VEGFB/HRAS/COL6A2/EGF/CAV1/RAF1/CRKL/SOS1/CAV2/LAMC1/ITGB1/VEGFA/ROCK2/PRKCB/VCL/ITGB3/CAPN2/JUN/ROCK1/SOS2	24
Human Diseases	Infectious disease: parasitic	hsa05146	Amoebiasis	13/851	102/8659	0.199571055646871	0.542165611101793	0.455181177709885	CD1D/HSPB1/SERPINB6/GNA15/CD14/GNAS/LAMC1/PRKCB/VCL/TLR2/CTSG/SERPINB10/IL1R1	13
Cellular Processes	Cell growth and death	hsa04215	Apoptosis - multiple species	5/851	32/8659	0.201194028324604	0.542165611101793	0.455181177709885	BBC3/BIRC5/BIRC6/APAF1/SEPTIN4	5
Organismal Systems	Environmental adaptation	hsa04714	Thermogenesis	27/851	232/8659	0.201469396270455	0.542165611101793	0.455181177709885	AKT1S1/SIRT6/NDUFS7/ATP5F1D/NDUFB7/PNPLA2/MLST8/NDUFA3/NDUFC2/SLC25A29/MAPK11/UQCR11/NDUFA13/NDUFA11/NDUFV1/HRAS/NDUFS8/RPS6KB2/NDUFS6/SOS1/GNAS/MAPK13/CREB1/NDUFC2-KCTD14/CREB5/SOS2/ACSL1	27
Environmental Information Processing	Signal transduction	hsa04071	Sphingolipid signaling pathway	15/851	121/8659	0.206911012955918	0.5523189136162	0.463705495928373	S1PR4/PLD2/PPP2R3B/PPP2R1A/MAP2K2/MAPK11/TRAF2/HRAS/FCER1A/RAF1/ROCK2/PRKCB/MAPK13/GNA13/ROCK1	15
Cellular Processes	Cell growth and death	hsa04216	Ferroptosis	6/851	41/8659	0.210826515195515	0.558268612237724	0.468700631676766	HMOX1/SAT2/MAP1LC3A/TFRC/NCOA4/ACSL1	6
NA	NA	hsa01210	2-Oxocarboxylic acid metabolism	5/851	33/8659	0.219411985579766	0.57248422492006	0.480635507644763	BCKDHA/IDH3G/ACY1/BCAT2/IDH1	5
Organismal Systems	Immune system	hsa04664	Fc epsilon RI signaling pathway	9/851	68/8659	0.221176461088778	0.57248422492006	0.480635507644763	MAP2K2/IL4/MAPK11/HRAS/FCER1A/RAF1/SOS1/MAPK13/SOS2	9
Human Diseases	Cancer: specific types	hsa05210	Colorectal cancer	11/851	86/8659	0.221383627763648	0.57248422492006	0.480635507644763	MAP2K2/BAD/BBC3/HRAS/RPS6KB2/BIRC5/EGF/RAF1/SOS1/JUN/SOS2	11
Organismal Systems	Nervous system	hsa04730	Long-term depression	8/851	60/8659	0.233318943262491	0.597077813572961	0.50128332893389	PPP1R17/PPP2R1A/MAP2K2/HRAS/RAF1/GNAS/PRKCB/GNA13	8
Metabolism	Global and overview maps	hsa01200	Carbon metabolism	14/851	115/8659	0.237384362915027	0.597077813572961	0.50128332893389	PGLS/FBP1/ALDOA/ACADS/IDH3G/SDSL/PFKL/PGP/MDH2/GLYCTK/GLDC/PSAT1/PSPH/IDH1	14
Human Diseases	Infectious disease: bacterial	hsa05131	Shigellosis	28/851	247/8659	0.237786117030285	0.597077813572961	0.50128332893389	CYTH4/AKT1S1/PYCARD/SHARPIN/IKBKG/TAB1/MYL5/U2AF1L4/MAPK11/IRF3/TRAF2/RPS6KB2/CD14/SEPTIN9/MAP1LC3A/SEPTIN11/CRKL/ITGB1/TBK1/CASP1/ROCK2/VCL/CAPN2/JUN/MAPK13/MDM2/ROCK1/IL1R1	28
Metabolism	Carbohydrate metabolism	hsa00051	Fructose and mannose metabolism	5/851	34/8659	0.238109581243598	0.597077813572961	0.50128332893389	FBP1/ALDOA/PFKL/GFUS/PMM1	5
Human Diseases	Endocrine and metabolic disease	hsa04940	Type I diabetes mellitus	6/851	43/8659	0.243843421120433	0.605531282979305	0.508380533332919	LTA/HLA-DPB1/HLA-DQB1/HLA-DPA1/HLA-DRB3/GZMB	6
Environmental Information Processing	Signal transduction	hsa04015	Rap1 signaling pathway	24/851	210/8659	0.245742352539841	0.605531282979305	0.508380533332919	SIPA1/MAP2K2/RGS14/VEGFB/MAPK11/HRAS/ADORA2A/PARD6A/CSF1R/LPAR2/RRAS/RASGRP3/EGF/RAF1/CRKL/GNAS/ITGB1/F2R/VEGFA/PRKCB/ITGB3/MAPK13/CSF1/SIPA1L2	24
Organismal Systems	Endocrine system	hsa04917	Prolactin signaling pathway	9/851	70/8659	0.246968952272526	0.605531282979305	0.508380533332919	MAP2K2/MAPK11/HRAS/RAF1/STAT1/SOS1/MAPK13/JAK2/SOS2	9
Organismal Systems	Development and regeneration	hsa04360	Axon guidance	21/851	182/8659	0.249520618110654	0.607289151431076	0.509856371371614	SEMA7A/SEMA6B/MYL5/FES/PLXNB2/RGS3/EPHB6/HRAS/ROBO3/PARD6A/RRAS/EPHB4/ARHGEF12/RAF1/ITGB1/CXCR4/ABLIM3/ROCK2/PTPN11/ROCK1/PLXNC1	21
Metabolism	Lipid metabolism	hsa00061	Fatty acid biosynthesis	3/851	18/8659	0.257461323631561	0.622041592131727	0.522241947281845	ACSF3/HSD17B8/ACSL1	3
Organismal Systems	Endocrine system	hsa04915	Estrogen signaling pathway	16/851	137/8659	0.269817938035658	0.64138205968505	0.538479452239953	MAP2K2/HSPA1A/HSPA1B/GPER1/HRAS/NCOA3/RAF1/HSP90B1/SOS1/GNAS/JUN/CREB1/NCOA2/CREB5/SOS2/FKBP5	16
Environmental Information Processing	Signal transduction	hsa04150	mTOR signaling pathway	18/851	156/8659	0.270482435279539	0.64138205968505	0.538479452239953	DVL1/AKT1S1/CASTOR1/TELO2/STK11/MLST8/LAMTOR2/MAP2K2/EIF4EBP1/HRAS/RPS6KB2/RAF1/LPIN2/SOS1/PRKCB/RICTOR/FNIP1/SOS2	18
Metabolism	Metabolism of cofactors and vitamins	hsa00790	Folate biosynthesis	4/851	27/8659	0.271279421014825	0.64138205968505	0.538479452239953	FPGS/ALPL/GGH/DHFR	4
Human Diseases	Cancer: specific types	hsa05218	Melanoma	9/851	72/8659	0.273717039646989	0.642373967925449	0.539312219851546	MAP2K2/BAD/HRAS/EGF/RAF1/E2F1/MDM2/RB1/E2F3	9
Genetic Information Processing	Replication and repair	hsa03420	Nucleotide excision repair	8/851	63/8659	0.276091449999496	0.642373967925449	0.539312219851546	POLR2E/POLD4/POLR2L/ERCC1/POLR2I/RFC5/POLE2/PCNA	8
Human Diseases	Neurodegenerative disease	hsa05020	Prion disease	30/851	272/8659	0.277521079798608	0.642373967925449	0.539312219851546	CYBA/NDUFS7/ATP5F1D/NDUFB7/ADRM1/HSPA1A/NDUFA3/BAD/NDUFC2/SLC25A6/HSPA1B/MAPK11/UQCR11/NDUFA13/NDUFA11/NDUFV1/NDUFS8/TUBA1A/NDUFS6/EIF2AK3/CAV1/CAV2/LAMC1/KIF5B/MAPK13/CREB1/TUBB1/APAF1/NDUFC2-KCTD14/CREB5	30
Organismal Systems	Endocrine system	hsa04926	Relaxin signaling pathway	15/851	129/8659	0.284308771534028	0.653515301234467	0.548666050328826	GNB2/MAP2K2/VEGFB/MAPK11/GNA15/HRAS/RAF1/SOS1/GNAS/VEGFA/JUN/MAPK13/CREB1/CREB5/SOS2	15
Metabolism	Metabolism of cofactors and vitamins	hsa00760	Nicotinate and nicotinamide metabolism	5/851	37/8659	0.296429081058256	0.669679809711475	0.562237143469007	NAPRT/NT5C/SIRT6/CD38/NAMPT	5
Metabolism	Global and overview maps	hsa01250	Biosynthesis of nucleotide sugars	5/851	37/8659	0.296429081058256	0.669679809711475	0.562237143469007	NANS/GALK1/GFUS/PMM1/UAP1	5
Environmental Information Processing	Signal transduction	hsa04014	Ras signaling pathway	26/851	236/8659	0.297410670778208	0.669679809711475	0.562237143469007	GNB2/PLA2G6/PLD2/IKBKG/RIN1/MAP2K2/BAD/VEGFB/HRAS/CSF1R/RASA4/RRAS/FLT3LG/ZAP70/RASGRP3/EGF/PLAAT2/RAF1/SOS1/TBK1/VEGFA/PRKCB/STK4/PTPN11/CSF1/SOS2	26
Human Diseases	Infectious disease: bacterial	hsa05134	Legionellosis	7/851	56/8659	0.309924712670263	0.69314243171525	0.581935449110593	PYCARD/HSPA1A/HSPA1B/CD14/CASP1/APAF1/TLR2	7
Metabolism	Metabolism of cofactors and vitamins	hsa00670	One carbon pool by folate	3/851	20/8659	0.313225386326937	0.695698779460264	0.584081659333789	TYMS/MTHFD1/DHFR	3
Organismal Systems	Endocrine system	hsa04918	Thyroid hormone synthesis	9/851	75/8659	0.315271350208579	0.695698779460264	0.584081659333789	ASGR1/ASGR2/GPX1/HSP90B1/GNAS/PRKCB/CREB1/PDIA4/CREB5	9
Genetic Information Processing	Folding, sorting and degradation	hsa04120	Ubiquitin mediated proteolysis	16/851	142/8659	0.319728436032637	0.700861671038429	0.588416222465083	ELOB/CDC34/STUB1/FZR1/ANAPC15/ANAPC2/ANAPC11/UBE2C/CDC20/RHOBTB1/BIRC6/HERC2/MDM2/MAP3K1/HERC3/UBE2L6	16
Metabolism	Global and overview maps	hsa01212	Fatty acid metabolism	7/851	57/8659	0.326273832277169	0.71050420055094	0.596511715520585	ACSF3/ACADS/HSD17B8/SCD/ACADM/ELOVL7/ACSL1	7
Human Diseases	Infectious disease: bacterial	hsa05133	Pertussis	9/851	76/8659	0.329420259138221	0.712667358004909	0.598327818455386	PYCARD/MAPK11/IRF3/CD14/ITGB1/CASP1/JUN/MAPK13/SERPING1	9
Metabolism	Energy metabolism	hsa00190	Oxidative phosphorylation	15/851	134/8659	0.336833364060027	0.72210090535013	0.606247858204593	NDUFS7/ATP5F1D/NDUFB7/TCIRG1/LHPP/NDUFA3/NDUFC2/UQCR11/NDUFA13/NDUFA11/NDUFV1/NDUFS8/ATP6V0E2/NDUFS6/NDUFC2-KCTD14	15
Organismal Systems	Immune system	hsa04670	Leukocyte transendothelial migration	13/851	115/8659	0.339891845140329	0.72210090535013	0.606247858204593	SIPA1/CYBA/MYL5/MAPK11/ITGB1/CXCR4/ROCK2/PRKCB/PTPN11/VCL/MAPK13/MSN/ROCK1	13
Metabolism	Carbohydrate metabolism	hsa00630	Glyoxylate and dicarboxylate metabolism	4/851	30/8659	0.340325502219397	0.72210090535013	0.606247858204593	PGP/MDH2/GLYCTK/GLDC	4
Human Diseases	Cancer: specific types	hsa05213	Endometrial cancer	7/851	58/8659	0.342753535549302	0.722620511253623	0.606684099128499	MAP2K2/BAD/HRAS/EGF/RAF1/SOS1/SOS2	7
Organismal Systems	Endocrine system	hsa04910	Insulin signaling pathway	15/851	137/8659	0.369337308528724	0.770806177789772	0.647138912184767	FBP1/SREBF1/SH2B2/MAP2K2/EIF4EBP1/G6PC3/BAD/HRAS/RPS6KB2/FLOT2/RAF1/CRKL/SOS1/PRKAR2B/SOS2	15
Genetic Information Processing	Replication and repair	hsa03450	Non-homologous end-joining	2/851	13/8659	0.370266411687534	0.770806177789772	0.647138912184767	POLL/FEN1	2
Organismal Systems	Endocrine system	hsa04920	Adipocytokine signaling pathway	8/851	70/8659	0.382117572198292	0.784911007620612	0.658980779175836	IKBKG/STK11/RXRA/G6PC3/TRAF2/PTPN11/JAK2/ACSL1	8
Human Diseases	Cancer: overview	hsa05230	Central carbon metabolism in cancer	8/851	70/8659	0.382117572198292	0.784911007620612	0.658980779175836	SIRT6/SLC16A3/PFKL/MAP2K2/HRAS/RAF1/IDH1/HIF1A	8
Cellular Processes	Transport and catabolism	hsa04136	Autophagy - other	4/851	32/8659	0.386750483153742	0.784911007620612	0.658980779175836	ATG4B/MLST8/ATG101/ATG4D	4
Metabolism	Xenobiotics biodegradation and metabolism	hsa00983	Drug metabolism - other enzymes	9/851	80/8659	0.386937387929826	0.784911007620612	0.658980779175836	IMPDH1/NME3/UCKL1/TYMP/GSTP1/CES1/RRM2/TK1/MPO	9
Human Diseases	Infectious disease: bacterial	hsa05130	Pathogenic Escherichia coli infection	21/851	198/8659	0.389688231350856	0.784911007620612	0.658980779175836	CYTH4/PYCARD/IKBKG/TAB1/MAPK11/TRAF2/TUBA1A/LPAR2/ARHGEF12/MYO1D/ITGB1/F2R/CASP1/ROCK2/PTPN11/JUN/MAPK13/TUBB1/GNA13/ROCK1/IL1R1	21
Human Diseases	Cardiovascular disease	hsa05418	Fluid shear stress and atherosclerosis	15/851	139/8659	0.391269837635652	0.784911007620612	0.658980779175836	CYBA/IKBKG/HMOX1/MAPK11/GSTP1/KLF2/CAV1/SDC1/HSP90B1/CAV2/VEGFA/ITGB3/JUN/MAPK13/IL1R1	15
Human Diseases	Immune disease	hsa05332	Graft-versus-host disease	5/851	42/8659	0.397268009975453	0.792142839167921	0.665052343903105	HLA-DPB1/HLA-DQB1/HLA-DPA1/HLA-DRB3/GZMB	5
Cellular Processes	Cell motility	hsa04810	Regulation of actin cytoskeleton	24/851	229/8659	0.401040058792441	0.794875805151486	0.667346835935736	PPP1R12C/FGD3/MAP2K2/MYL5/HRAS/LPAR2/RRAS/PIP4K2C/ARHGEF12/EGF/RAF1/CRKL/SOS1/ITGB1/CXCR4/F2R/ROCK2/VCL/ITGB3/PIKFYVE/MSN/GNA13/ROCK1/SOS2	24
Metabolism	Amino acid metabolism	hsa00270	Cysteine and methionine metabolism	6/851	52/8659	0.404305950447247	0.796578985702612	0.668776760138304	SDSL/MPST/MDH2/BCAT2/TST/PSAT1	6
Human Diseases	Immune disease	hsa05320	Autoimmune thyroid disease	6/851	53/8659	0.422473371129455	0.824572334249871	0.69227888771495	IL4/HLA-DPB1/HLA-DQB1/HLA-DPA1/HLA-DRB3/GZMB	6
Metabolism	Glycan biosynthesis and metabolism	hsa00534	Glycosaminoglycan biosynthesis - heparan sulfate / heparin	3/851	24/8659	0.424362693930822	0.824572334249871	0.69227888771495	B3GALT6/B3GAT3/B4GALT7	3
Metabolism	Lipid metabolism	hsa00561	Glycerolipid metabolism	7/851	63/8659	0.425987520110961	0.824572334249871	0.69227888771495	DGKQ/AGPAT2/PNPLA2/DGAT1/GLYCTK/LPIN2/DGKH	7
Human Diseases	Drug resistance: antineoplastic	hsa01524	Platinum drug resistance	8/851	73/8659	0.428548078418944	0.824705895096921	0.692391020211758	ERCC1/BAD/BBC3/GSTP1/TOP2A/BIRC5/MDM2/APAF1	8
Metabolism	Global and overview maps	hsa01240	Biosynthesis of cofactors	16/851	153/8659	0.435719119898303	0.832308847229269	0.69877416335992	HAAO/NAPRT/COASY/NME3/BCAT2/PMM1/AK1/DHRS3/FPGS/PPCDC/ALPL/PSAT1/MTHFD1/GGH/DHFR/CMPK2	16
Organismal Systems	Excretory system	hsa04962	Vasopressin-regulated water reabsorption	5/851	44/8659	0.437527913649223	0.832308847229269	0.69877416335992	RAB11B/ARHGDIA/GNAS/CREB1/CREB5	5
Metabolism	Metabolism of cofactors and vitamins	hsa00730	Thiamine metabolism	2/851	15/8659	0.441853886212382	0.835735064778848	0.70165068246658	AK1/ALPL	2
Organismal Systems	Endocrine system	hsa03320	PPAR signaling pathway	8/851	75/8659	0.459345174944101	0.859780908601272	0.721838638482226	SLC27A1/RXRA/PLIN5/SCD/ACADM/SLC27A2/OLR1/ACSL1	8
Human Diseases	Neurodegenerative disease	hsa05012	Parkinson disease	27/851	266/8659	0.459761996442372	0.859780908601272	0.721838638482226	SLC39A13/SLC39A4/NDUFS7/ATP5F1D/NDUFB7/ADRM1/NDUFA3/NDUFC2/SLC25A6/UQCR11/NDUFA13/NDUFA11/NDUFV1/NDUFS8/TUBA1A/ADORA2A/NDUFS6/UCHL1/EIF2AK3/GNAS/XBP1/LRRK2/KIF5B/TUBB1/APAF1/UBE2L6/NDUFC2-KCTD14	27
Organismal Systems	Endocrine system	hsa04928	Parathyroid hormone synthesis, secretion and action	11/851	106/8659	0.471956498135762	0.8736346877948	0.733469733114413	MMP17/PLD2/MMP14/RXRA/BGLAP/RAF1/GNAS/PRKCB/CREB1/GNA13/CREB5	11
Metabolism	Amino acid metabolism	hsa00360	Phenylalanine metabolism	2/851	16/8659	0.475931635646495	0.8736346877948	0.733469733114413	ALDH3B1/MIF	2
Metabolism	Amino acid metabolism	hsa00350	Tyrosine metabolism	4/851	36/8659	0.477710258096343	0.8736346877948	0.733469733114413	GSTZ1/COMT/ALDH3B1/MIF	4
Metabolism	Lipid metabolism	hsa00592	alpha-Linolenic acid metabolism	3/851	26/8659	0.477727729579634	0.8736346877948	0.733469733114413	PLA2G6/PLB1/PLAAT2	3
Organismal Systems	Immune system	hsa04666	Fc gamma R-mediated phagocytosis	10/851	97/8659	0.486365270006001	0.879762319082009	0.738614254214185	PLA2G6/PLD2/RPS6KB2/BIN1/RAF1/CRKL/PRKCB/FCGR3A/FCGR3B/PTPRC	10
Human Diseases	Infectious disease: bacterial	hsa05100	Bacterial invasion of epithelial cells	8/851	77/8659	0.48981283953627	0.879762319082009	0.738614254214185	CLTB/SEPTIN9/SEPTIN11/CAV1/CRKL/CAV2/ITGB1/VCL	8
Organismal Systems	Nervous system	hsa04723	Retrograde endocannabinoid signaling	15/851	148/8659	0.490532016252091	0.879762319082009	0.738614254214185	FAAH/GNB2/NDUFS7/NDUFB7/NDUFA3/NDUFC2/MAPK11/NDUFA13/NDUFA11/NDUFV1/NDUFS8/NDUFS6/PRKCB/MAPK13/NDUFC2-KCTD14	15
Environmental Information Processing	Signal transduction	hsa04350	TGF-beta signaling pathway	11/851	108/8659	0.497647821794242	0.879762319082009	0.738614254214185	ID3/PPP2R1A/RPS6KB2/BMP6/TFDP1/LTBP1/E2F5/TFRC/BAMBI/EP300/ROCK1	11
Human Diseases	Endocrine and metabolic disease	hsa04931	Insulin resistance	11/851	108/8659	0.497647821794242	0.879762319082009	0.738614254214185	SLC27A1/SREBF1/NR1H2/G6PC3/RPS6KB2/PRKCB/PTPN11/OGT/SLC27A2/CREB1/CREB5	11
Human Diseases	Infectious disease: parasitic	hsa05143	African trypanosomiasis	4/851	37/8659	0.49968373410096	0.879762319082009	0.738614254214185	HBA2/HBA1/HBB/PRKCB	4
Human Diseases	Cancer: specific types	hsa05216	Thyroid cancer	4/851	37/8659	0.49968373410096	0.879762319082009	0.738614254214185	RXRA/MAP2K2/HRAS/NCOA4	4
Organismal Systems	Excretory system	hsa04966	Collecting duct acid secretion	3/851	27/8659	0.503533768150235	0.881850144220782	0.740367111064673	TCIRG1/ATP6V0E2/CA2	3
Human Diseases	Neurodegenerative disease	hsa05014	Amyotrophic lateral sclerosis	36/851	364/8659	0.510808415174461	0.889882028540772	0.74711036900863	NDUFS7/ATP5F1D/CCS/NDUFB7/ADRM1/NDUFA3/BAD/NDUFC2/CHCHD10/MAPK11/ATG101/TRAF2/UQCR11/NDUFA13/NDUFA11/NDUFV1/NDUFS8/TUBA1A/NDUFS6/GPX1/MAP1LC3A/NRG1/EIF2AK3/SETX/SPG11/TBK1/CASP1/XBP1/KIF5B/MAPK13/TUBB1/TANK/NUP153/APAF1/NDUFC2-KCTD14/C9orf72	36
Metabolism	Amino acid metabolism	hsa00280	Valine, leucine and isoleucine degradation	5/851	48/8659	0.515796785631393	0.890022483727914	0.747228289725455	BCKDHA/ACSF3/ACADS/BCAT2/ACADM	5
Organismal Systems	Aging	hsa04211	Longevity regulating pathway	9/851	89/8659	0.516266818355769	0.890022483727914	0.747228289725455	AKT1S1/STK11/EIF4EBP1/ATG101/HRAS/RPS6KB2/CREB1/SOD2/CREB5	9
Human Diseases	Neurodegenerative disease	hsa05016	Huntington disease	30/851	306/8659	0.535015573849497	0.917565569658981	0.770352394307429	CLTB/POLR2E/NDUFS7/ATP5F1D/NDUFB7/POLR2L/ADRM1/NDUFA3/NDUFC2/SLC25A6/ATG101/TRAF2/UQCR11/NDUFA13/NDUFA11/BBC3/NDUFV1/NDUFS8/TUBA1A/POLR2I/NDUFS6/GPX1/KIF5B/EP300/CREB1/TUBB1/APAF1/SOD2/NDUFC2-KCTD14/CREB5	30
Organismal Systems	Immune system	hsa04650	Natural killer cell mediated cytotoxicity	13/851	132/8659	0.540273155241732	0.921806259716563	0.77391271288018	MAP2K2/HRAS/ZAP70/RAF1/SOS1/MICB/PRKCB/FCGR3A/PTPN11/FCGR3B/NCR1/SOS2/GZMB	13
Human Diseases	Infectious disease: parasitic	hsa05142	Chagas disease	10/851	102/8659	0.552514448470346	0.932711193949041	0.783068071879621	IKBKG/PPP2R1A/MAPK11/GNA15/CCL3/CCL3L1/GNAS/JUN/MAPK13/TLR2	10
Metabolism	Amino acid metabolism	hsa00330	Arginine and proline metabolism	5/851	50/8659	0.553201278166361	0.932711193949041	0.783068071879621	SAT2/GAMT/CKB/PYCR1/ODC1	5
Organismal Systems	Endocrine system	hsa04921	Oxytocin signaling pathway	15/851	154/8659	0.555118142622239	0.932711193949041	0.783068071879621	CACNA2D3/PPP1R12C/MAP2K2/PIK3R6/TRPM2/HRAS/CAMK1/CD38/RAF1/GNAS/ROCK2/PRKCB/JUN/ROCK1/KCNJ2	15
Organismal Systems	Aging	hsa04213	Longevity regulating pathway - multiple species	6/851	61/8659	0.562382739115357	0.933203600056015	0.783481476911395	AKT1S1/HSPA1A/HSPA1B/HRAS/RPS6KB2/SOD2	6
Human Diseases	Endocrine and metabolic disease	hsa04934	Cushing syndrome	15/851	155/8659	0.565620238103626	0.933203600056015	0.783481476911395	DVL1/MAP2K2/ARMC5/NR4A1/AIP/ORAI1/CDK2/CCNE1/LDLR/GNAS/E2F1/CREB1/RB1/E2F3/CREB5	15
Metabolism	Glycan biosynthesis and metabolism	hsa00531	Glycosaminoglycan degradation	2/851	19/8659	0.570103119417107	0.933203600056015	0.783481476911395	SGSH/IDUA	2
Metabolism	Metabolism of cofactors and vitamins	hsa00785	Lipoic acid metabolism	2/851	19/8659	0.570103119417107	0.933203600056015	0.783481476911395	BCKDHA/GLDC	2
Human Diseases	Infectious disease: bacterial	hsa05132	Salmonella infection	24/851	249/8659	0.572767290396358	0.933203600056015	0.783481476911395	CYTH4/PYCARD/IKBKG/PKN1/GSDMD/MAP2K2/TAB1/MYL5/MAPK11/TRAF2/HRAS/TUBA1A/CD14/RRAS/RAF1/HSP90B1/CASP1/ROCK2/KIF5B/JUN/MAPK13/TUBB1/TLR2/PTPRC	24
Metabolism	Carbohydrate metabolism	hsa00020	Citrate cycle (TCA cycle)	3/851	30/8659	0.576711503861355	0.933203600056015	0.783481476911395	IDH3G/MDH2/IDH1	3
Metabolism	Lipid metabolism	hsa00591	Linoleic acid metabolism	3/851	30/8659	0.576711503861355	0.933203600056015	0.783481476911395	PLA2G6/PLB1/PLAAT2	3
Human Diseases	Neurodegenerative disease	hsa05010	Alzheimer disease	37/851	384/8659	0.577965975865508	0.933203600056015	0.783481476911395	SLC39A13/SLC39A4/DVL1/IKBKG/NDUFS7/ATP5F1D/NDUFB7/ADRM1/MAP2K2/NDUFA3/BAD/NDUFC2/SLC25A6/ATG101/TRAF2/UQCR11/NDUFA13/NDUFA11/NDUFV1/HRAS/NDUFS8/TUBA1A/APBB1/NDUFS6/APP/EIF2AK3/MME/RAF1/XBP1/KIF5B/EIF2AK2/ADAM17/CAPN2/TUBB1/CSF1/APAF1/NDUFC2-KCTD14	37
Genetic Information Processing	Replication and repair	hsa03440	Homologous recombination	4/851	41/8659	0.583086259562749	0.936900737452767	0.786585449793387	POLD4/RAD51/RAD54L/NBN	4
Human Diseases	Cancer: specific types	hsa05224	Breast cancer	14/851	147/8659	0.591041988326371	0.941620837644297	0.790548262484002	DVL1/MAP2K2/HRAS/RPS6KB2/EGF/NCOA3/RAF1/SOS1/E2F1/JUN/RB1/NOTCH2/E2F3/SOS2	14
Genetic Information Processing	Chromosome	hsa03083	Polycomb repressive complex	8/851	84/8659	0.591713396465299	0.941620837644297	0.790548262484002	FBRSL1/EZH2/PCGF5/SUZ12/TFDP1/AURKB/OGT/EP300	8
Metabolism	Lipid metabolism	hsa00100	Steroid biosynthesis	2/851	20/8659	0.598645089760459	0.945004371820641	0.793388946289233	DHCR24/CYP51A1	2
Genetic Information Processing	Folding, sorting and degradation	hsa03060	Protein export	3/851	31/8659	0.599549601457204	0.945004371820641	0.793388946289233	SGTA/GET4/SEC11C	3
Metabolism	Glycan biosynthesis and metabolism	hsa00510	N-Glycan biosynthesis	5/851	53/8659	0.606497692728018	0.950922798677862	0.798357827479585	MAN1B1/DPM3/FUT8/ST6GAL1/MAN2A2	5
Organismal Systems	Endocrine system	hsa04929	GnRH secretion	6/851	64/8659	0.610617215285703	0.950922798677862	0.798357827479585	MAP2K2/KCNN4/GPER1/HRAS/RAF1/PRKCB	6
Human Diseases	Cancer: specific types	hsa05226	Gastric cancer	14/851	149/8659	0.611923130267023	0.950922798677862	0.798357827479585	DVL1/RXRA/MAP2K2/HRAS/RPS6KB2/CDK2/CCNE1/EGF/RAF1/SOS1/E2F1/RB1/E2F3/SOS2	14
Metabolism	Lipid metabolism	hsa00071	Fatty acid degradation	4/851	43/8659	0.621639984994047	0.954280763000902	0.801177043829665	ACADS/ECI1/ACADM/ACSL1	4
Organismal Systems	Digestive system	hsa04975	Fat digestion and absorption	4/851	43/8659	0.621639984994047	0.954280763000902	0.801177043829665	SLC27A1/AGPAT2/DGAT1/ABCA1	4
Environmental Information Processing	Signaling molecules and interaction	hsa04060	Cytokine-cytokine receptor interaction	28/851	297/8659	0.622733065885785	0.954280763000902	0.801177043829665	TNFRSF8/TNFRSF14/LTB/TNFRSF4/LTA/CXCR5/IL4/RELL2/CSF1R/IL11RA/OSM/CCL3/CCL3L1/CD4/TNFRSF25/CCR7/TNFRSF17/BMP6/CXCR4/TNFRSF13B/IL6ST/CSF1/CXCR2/PPBP/CCR1/IL18R1/IL1R1/CXCL10	28
Organismal Systems	Endocrine system	hsa04927	Cortisol synthesis and secretion	6/851	65/8659	0.626024952297944	0.954904420325435	0.801700642283081	NR4A1/ORAI1/LDLR/GNAS/CREB1/CREB5	6
Cellular Processes	Cell motility	hsa04814	Motor proteins	18/851	193/8659	0.629701988932513	0.95610714833331	0.802710405978674	TNNI2/KIFC2/MYL5/TNNC2/TUBA1A/MYL4/TPM2/KIF11/KIF15/KIFC1/KIF2C/KIF4A/KIF23/KIF20A/MYO1D/KIF2A/KIF5B/TUBB1	18
Metabolism	Amino acid metabolism	hsa00220	Arginine biosynthesis	2/851	22/8659	0.651386950727328	0.969564349052454	0.814008548735404	ACY1/ASL	2
Metabolism	Amino acid metabolism	hsa00340	Histidine metabolism	2/851	22/8659	0.651386950727328	0.969564349052454	0.814008548735404	ALDH3B1/HNMT	2
Metabolism	Carbohydrate metabolism	hsa00010	Glycolysis / Gluconeogenesis	6/851	67/8659	0.655758308013957	0.969564349052454	0.814008548735404	FBP1/ALDOA/PFKL/G6PC3/ALDH3B1/GALM	6
Human Diseases	Cardiovascular disease	hsa05416	Viral myocarditis	6/851	67/8659	0.655758308013957	0.969564349052454	0.814008548735404	HLA-DPB1/HLA-DQB1/HLA-DPA1/HLA-DRB3/CAV1/EIF4G3	6
Environmental Information Processing	Signaling molecules and interaction	hsa04512	ECM-receptor interaction	8/851	89/8659	0.657977953700855	0.969564349052454	0.814008548735404	COL6A2/GP9/GP1BB/HMMR/SDC1/LAMC1/ITGB1/ITGB3	8
Human Diseases	Endocrine and metabolic disease	hsa04933	AGE-RAGE signaling pathway in diabetic complications	9/851	100/8659	0.659789184103016	0.969564349052454	0.814008548735404	VEGFB/MAPK11/HRAS/STAT1/VEGFA/PRKCB/JUN/MAPK13/JAK2	9
Genetic Information Processing	Transcription	hsa03020	RNA polymerase	3/851	34/8659	0.663059874910598	0.969564349052454	0.814008548735404	POLR2E/POLR2L/POLR2I	3
Genetic Information Processing	Folding, sorting and degradation	hsa03018	RNA degradation	7/851	79/8659	0.669857982789999	0.969564349052454	0.814008548735404	LSM6/EXOSC5/PFKL/LSM7/EXOSC4/PATL1/XRN1	7
Metabolism	Metabolism of cofactors and vitamins	hsa00830	Retinol metabolism	6/851	68/8659	0.670064780911778	0.969564349052454	0.814008548735404	CYP2S1/DGAT1/DHRS3/DHRS4L2/DHRS4/DHRS9	6
Environmental Information Processing	Signal transduction	hsa04630	JAK-STAT signaling pathway	15/851	166/8659	0.673900021531078	0.969564349052454	0.814008548735404	IL4/HRAS/IL11RA/OSM/EGF/RAF1/STAT1/SOS1/PTPN11/MCL1/STAT2/IL6ST/EP300/JAK2/SOS2	15
Metabolism	Metabolism of terpenoids and polyketides	hsa00900	Terpenoid backbone biosynthesis	2/851	23/8659	0.675617236790946	0.969564349052454	0.814008548735404	MVD/PMVK	2
Organismal Systems	Endocrine system	hsa04614	Renin-angiotensin system	2/851	23/8659	0.675617236790946	0.969564349052454	0.814008548735404	MME/CTSG	2
Organismal Systems	Circulatory system	hsa04270	Vascular smooth muscle contraction	12/851	134/8659	0.676644606136305	0.969564349052454	0.814008548735404	PLA2G6/PPP1R12C/MAP2K2/ADORA2A/KCNMA1/ARHGEF12/RAF1/GNAS/ROCK2/PRKCB/GNA13/ROCK1	12
Organismal Systems	Endocrine system	hsa04923	Regulation of lipolysis in adipocytes	5/851	58/8659	0.686618179828062	0.975129408752731	0.818680756593166	PNPLA2/PLAAT2/GNAS/PTGS1/ABHD5	5
Organismal Systems	Digestive system	hsa04973	Carbohydrate digestion and absorption	4/851	47/8659	0.691679962190841	0.975129408752731	0.818680756593166	G6PC3/SLC2A5/PRKCB/MGAM2	4
Human Diseases	Cancer: specific types	hsa05225	Hepatocellular carcinoma	15/851	168/8659	0.691891110441814	0.975129408752731	0.818680756593166	DVL1/TXNRD2/HMOX1/MAP2K2/BAD/HRAS/RPS6KB2/GSTP1/RAF1/SOS1/E2F1/PRKCB/RB1/E2F3/SOS2	15
Human Diseases	Neurodegenerative disease	hsa05022	Pathways of neurodegeneration - multiple diseases	44/851	476/8659	0.693449609985097	0.975129408752731	0.818680756593166	DVL1/NDUFS7/ATP5F1D/CCS/NDUFB7/ADRM1/MAP2K2/NDUFA3/BAD/NDUFC2/SLC25A6/MAPK11/ATG101/TRAF2/UQCR11/NDUFA13/NDUFA11/NDUFV1/HRAS/NDUFS8/TUBA1A/NDUFS6/GPX1/MAP1LC3A/UCHL1/APP/EIF2AK3/RAF1/SPG11/TBK1/PRKCB/XBP1/LRRK2/KIF5B/ATXN1L/CAPN2/MAPK13/TUBB1/TANK/CSF1/APAF1/UBE2L6/NDUFC2-KCTD14/C9orf72	44
Organismal Systems	Digestive system	hsa04977	Vitamin digestion and absorption	2/851	24/8659	0.698458558869139	0.975129408752731	0.818680756593166	PLB1/SLC19A1	2
Metabolism	Carbohydrate metabolism	hsa00500	Starch and sucrose metabolism	3/851	36/8659	0.701150451006495	0.975129408752731	0.818680756593166	GAA/G6PC3/MGAM2	3
Metabolism	Glycan biosynthesis and metabolism	hsa00512	Mucin type O-glycan biosynthesis	3/851	36/8659	0.701150451006495	0.975129408752731	0.818680756593166	B4GALT5/GALNT7/GALNT4	3
Human Diseases	Substance dependence	hsa05030	Cocaine addiction	4/851	49/8659	0.723047073479237	0.999574430006497	0.839203846467531	GNAS/JUN/CREB1/CREB5	4
Environmental Information Processing	Signal transduction	hsa04371	Apelin signaling pathway	12/851	139/8659	0.724766958312868	0.999574430006497	0.839203846467531	GNB2/MAP2K2/PIK3R6/MEF2B/HRAS/RPS6KB2/KLF2/RRAS/MAP1LC3A/MYL4/RAF1/GNA13	12
Human Diseases	Infectious disease: bacterial	hsa05110	Vibrio cholerae infection	4/851	50/8659	0.737816273071661	1	0.839561138495786	TCIRG1/ATP6V0E2/GNAS/PDIA4	4
Metabolism	Glycan biosynthesis and metabolism	hsa00563	Glycosylphosphatidylinositol (GPI)-anchor biosynthesis	2/851	26/8659	0.7401347154218	1	0.839561138495786	PIGQ/GPAA1	2
Human Diseases	Endocrine and metabolic disease	hsa04936	Alcoholic liver disease	12/851	142/8659	0.751330722198412	1	0.839561138495786	SREBF1/IKBKG/TAB1/MAP3K14/MAPK11/IRF3/CD14/SCD/ACADM/LPIN2/TBK1/MAPK13	12
Metabolism	Amino acid metabolism	hsa00310	Lysine degradation	5/851	63/8659	0.754923887818066	1	0.839561138495786	COLGALT1/EZH2/SETD2/KMT2E/KMT2C	5
Metabolism	Lipid metabolism	hsa01040	Biosynthesis of unsaturated fatty acids	2/851	27/8659	0.759062791203525	1	0.839561138495786	SCD/ELOVL7	2
Organismal Systems	Endocrine system	hsa04925	Aldosterone synthesis and secretion	8/851	98/8659	0.759833375483109	1	0.839561138495786	NR4A1/ORAI1/CAMK1/LDLR/GNAS/PRKCB/CREB1/CREB5	8
Organismal Systems	Nervous system	hsa04728	Dopaminergic synapse	11/851	132/8659	0.761246654791536	1	0.839561138495786	GNB2/PPP2R3B/PPP2R1A/COMT/MAPK11/GNAS/PRKCB/KIF5B/MAPK13/CREB1/CREB5	11
Metabolism	Glycan biosynthesis and metabolism	hsa00533	Glycosaminoglycan biosynthesis - keratan sulfate	1/851	14/8659	0.765301174488353	1	0.839561138495786	FUT8	1
Metabolism	Glycan biosynthesis and metabolism	hsa00604	Glycosphingolipid biosynthesis - ganglio series	1/851	15/8659	0.788404552222351	1	0.839561138495786	B3GALT4	1
Organismal Systems	Endocrine system	hsa04916	Melanogenesis	8/851	101/8659	0.78850317863957	1	0.839561138495786	DVL1/MAP2K2/HRAS/RAF1/GNAS/PRKCB/EP300/CREB1	8
Human Diseases	Cardiovascular disease	hsa05415	Diabetic cardiomyopathy	17/851	203/8659	0.792087477617591	1	0.839561138495786	CYBA/NDUFS7/ATP5F1D/NDUFB7/NDUFA3/NDUFC2/SLC25A6/MAPK11/UQCR11/NDUFA13/NDUFA11/NDUFV1/NDUFS8/NDUFS6/PRKCB/MAPK13/NDUFC2-KCTD14	17
Environmental Information Processing	Signal transduction	hsa04392	Hippo signaling pathway - multiple species	2/851	29/8659	0.793356907721906	1	0.839561138495786	LATS2/RASSF2	2
Metabolism	Glycan biosynthesis and metabolism	hsa00513	Various types of N-glycan biosynthesis	3/851	42/8659	0.795653763702583	1	0.839561138495786	MAN1B1/FUT8/MAN2A2	3
Organismal Systems	Nervous system	hsa04720	Long-term potentiation	5/851	67/8659	0.801055252621616	1	0.839561138495786	MAP2K2/HRAS/RAF1/PRKCB/EP300	5
Metabolism	Metabolism of other amino acids	hsa00430	Taurine and hypotaurine metabolism	1/851	16/8659	0.809236079994074	1	0.839561138495786	GGT1	1
Metabolism	Glycan biosynthesis and metabolism	hsa00603	Glycosphingolipid biosynthesis - globo and isoglobo series	1/851	16/8659	0.809236079994074	1	0.839561138495786	GBGT1	1
Metabolism	Nucleotide metabolism	hsa00230	Purine metabolism	10/851	128/8659	0.820318335892418	1	0.839561138495786	IMPDH1/NT5C/NME3/APRT/GUK1/AMPD2/AK1/PDE6G/RRM2/PAICS	10
Organismal Systems	Digestive system	hsa04970	Salivary secretion	7/851	93/8659	0.821095542606978	1	0.839561138495786	KCNN4/KCNMA1/CD38/GNAS/PRKCB/LYZ/CAMP	7
Organismal Systems	Endocrine system	hsa04924	Renin secretion	5/851	69/8659	0.821409406203012	1	0.839561138495786	ORAI1/KCNMA1/GNAS/CREB1/KCNJ2	5
Human Diseases	Substance dependence	hsa05031	Amphetamine addiction	5/851	69/8659	0.821409406203012	1	0.839561138495786	GNAS/PRKCB/JUN/CREB1/CREB5	5
Metabolism	Metabolism of other amino acids	hsa00410	beta-Alanine metabolism	2/851	31/8659	0.823264819286164	1	0.839561138495786	ACADS/ALDH3B1	2
Metabolism	Lipid metabolism	hsa00120	Primary bile acid biosynthesis	1/851	17/8659	0.828018921128523	1	0.839561138495786	ACOT8	1
Metabolism	Metabolism of other amino acids	hsa00450	Selenocompound metabolism	1/851	17/8659	0.828018921128523	1	0.839561138495786	TXNRD2	1
Metabolism	Energy metabolism	hsa00910	Nitrogen metabolism	1/851	17/8659	0.828018921128523	1	0.839561138495786	CA2	1
Metabolism	Carbohydrate metabolism	hsa00640	Propanoate metabolism	2/851	32/8659	0.836711587015197	1	0.839561138495786	BCKDHA/ACADS	2
Organismal Systems	Endocrine system	hsa04922	Glucagon signaling pathway	8/851	107/8659	0.83808873028942	1	0.839561138495786	FBP1/PFKL/PPP4C/G6PC3/GNAS/EP300/CREB1/CREB5	8
Cellular Processes	Cellular community - eukaryotes	hsa04550	Signaling pathways regulating pluripotency of stem cells	11/851	143/8659	0.843560260852324	1	0.839561138495786	ID3/DVL1/MAP2K2/MAPK11/HRAS/PCGF5/RAF1/IL6ST/MAPK13/HESX1/JAK2	11
Metabolism	Glycan biosynthesis and metabolism	hsa00511	Other glycan degradation	1/851	18/8659	0.844954340952595	1	0.839561138495786	MAN2B1	1
Environmental Information Processing	Signal transduction	hsa04070	Phosphatidylinositol signaling system	7/851	97/8659	0.85261329456774	1	0.839561138495786	DGKQ/IMPA2/PIP4K2C/PI4K2B/PRKCB/PIKFYVE/DGKH	7
Organismal Systems	Environmental adaptation	hsa04710	Circadian rhythm	2/851	34/8659	0.860861500555996	1	0.839561138495786	CREB1/NFIL3	2
Organismal Systems	Endocrine system	hsa04911	Insulin secretion	6/851	86/8659	0.861493034196853	1	0.839561138495786	KCNN4/KCNMA1/GNAS/PRKCB/CREB1/CREB5	6
Environmental Information Processing	Signaling molecules and interaction	hsa04514	Cell adhesion molecules	12/851	158/8659	0.863355298566852	1	0.839561138495786	HLA-DPB1/CD4/NECTIN2/HLA-DQB1/HLA-DPA1/HLA-DRB3/SDC1/ITGB1/SELL/PTPRC/CD274/SIGLEC1	12
Organismal Systems	Nervous system	hsa04725	Cholinergic synapse	8/851	113/8659	0.878038930788299	1	0.839561138495786	GNB2/PIK3R6/HRAS/PRKCB/CREB1/JAK2/CREB5/KCNJ2	8
Human Diseases	Cancer: overview	hsa05206	MicroRNAs in cancer	25/851	310/8659	0.878885589082021	1	0.839561138495786	HMOX1/MAP2K2/ST14/HRAS/EZH2/CDC25A/CDCA5/STMN1/KIF23/CCNE1/RAF1/CRKL/SOS1/E2F1/VEGFA/PRKCB/MCL1/ITGB3/EP300/MDM2/DICER1/NOTCH2/ROCK1/E2F3/SOS2	25
Organismal Systems	Endocrine system	hsa04913	Ovarian steroidogenesis	3/851	51/8659	0.88973528215422	1	0.839561138495786	LDLR/GNAS/BMP6	3
Organismal Systems	Digestive system	hsa04979	Cholesterol metabolism	3/851	51/8659	0.88973528215422	1	0.839561138495786	TSPO/LDLR/ABCA1	3
Organismal Systems	Digestive system	hsa04974	Protein digestion and absorption	7/851	103/8659	0.891314328841294	1	0.839561138495786	PGA4/KCNN4/COL6A2/COL18A1/MME/SLC38A2/COL17A1	7
Metabolism	Xenobiotics biodegradation and metabolism	hsa00980	Metabolism of xenobiotics by cytochrome P450	5/851	78/8659	0.89307813037251	1	0.839561138495786	CYP2S1/AKR7A2/ALDH3B1/CBR3/GSTP1	5
Genetic Information Processing	Translation	hsa00970	Aminoacyl-tRNA biosynthesis	4/851	66/8659	0.900217364106481	1	0.839561138495786	CARS2/FARSA/SARS2/TARS1	4
Organismal Systems	Circulatory system	hsa04261	Adrenergic signaling in cardiomyocytes	11/851	154/8659	0.902020411674228	1	0.839561138495786	CACNA2D3/PPP2R3B/PPP2R1A/MAPK11/PIK3R6/MYL4/TPM2/GNAS/MAPK13/CREB1/CREB5	11
Environmental Information Processing	Signal transduction	hsa04024	cAMP signaling pathway	17/851	225/8659	0.902430787405425	1	0.839561138495786	PLD2/MAP2K2/BAD/ADORA2A/ORAI1/RRAS/SUCNR1/RAF1/GNAS/F2R/ROCK2/JUN/ABCC4/EP300/CREB1/ROCK1/CREB5	17
Organismal Systems	Excretory system	hsa04961	Endocrine and other factor-regulated calcium reabsorption	3/851	53/8659	0.904466372838998	1	0.839561138495786	CLTB/GNAS/PRKCB	3
Cellular Processes	Cellular community - eukaryotes	hsa04520	Adherens junction	6/851	93/8659	0.905612271142032	1	0.839561138495786	MYL5/NECTIN2/ROCK2/VCL/EP300/ROCK1	6
Environmental Information Processing	Signal transduction	hsa04022	cGMP-PKG signaling pathway	12/851	167/8659	0.906207497358039	1	0.839561138495786	MAP2K2/BAD/SLC25A6/PIK3R6/MEF2B/KCNMA1/RAF1/ROCK2/CREB1/GNA13/ROCK1/CREB5	12
Organismal Systems	Excretory system	hsa04964	Proximal tubule bicarbonate reclamation	1/851	23/8659	0.907685069105388	1	0.839561138495786	CA2	1
Metabolism	Lipid metabolism	hsa00600	Sphingolipid metabolism	3/851	54/8659	0.911144072149723	1	0.839561138495786	ARSA/B4GALT5/UGCG	3
Genetic Information Processing	Translation	hsa03013	Nucleocytoplasmic transport	7/851	108/8659	0.916675611093153	1	0.839561138495786	THOC6/RANGAP1/KPNA2/XPO7/TNPO1/NUP153/AHCTF1	7
Cellular Processes	Cellular community - eukaryotes	hsa04530	Tight junction	12/851	170/8659	0.917747603100126	1	0.839561138495786	STK11/PPP2R1A/CD1D/TUBA1A/PARD6A/PCNA/ITGB1/ROCK2/JUN/MAP3K1/MSN/ROCK1	12
Organismal Systems	Sensory system	hsa04750	Inflammatory mediator regulation of TRP channels	6/851	98/8659	0.929179174122961	1	0.839561138495786	PLA2G6/MAPK11/GNAS/PRKCB/MAPK13/IL1R1	6
Human Diseases	Endocrine and metabolic disease	hsa04950	Maturity onset diabetes of the young	1/851	26/8659	0.932377160390781	1	0.839561138495786	BHLHA15	1
Metabolism	Metabolism of cofactors and vitamins	hsa00860	Porphyrin metabolism	2/851	43/8659	0.933941327355098	1	0.839561138495786	HMOX1/BLVRB	2
Organismal Systems	Immune system	hsa04610	Complement and coagulation cascades	5/851	86/8659	0.934443536407966	1	0.839561138495786	CFD/F2R/F13A1/CD46/SERPING1	5
Metabolism	Carbohydrate metabolism	hsa00562	Inositol phosphate metabolism	4/851	73/8659	0.937390878691124	1	0.839561138495786	IMPA2/PIP4K2C/PI4K2B/PIKFYVE	4
Metabolism	Lipid metabolism	hsa00062	Fatty acid elongation	1/851	27/8659	0.939043097667214	1	0.839561138495786	ELOVL7	1
Metabolism	Carbohydrate metabolism	hsa00650	Butanoate metabolism	1/851	27/8659	0.939043097667214	1	0.839561138495786	ACADS	1
Organismal Systems	Digestive system	hsa04978	Mineral absorption	3/851	60/8659	0.943032330343737	1	0.839561138495786	SLC39A4/HMOX1/ATOX1	3
Organismal Systems	Nervous system	hsa04724	Glutamatergic synapse	7/851	115/8659	0.943512169933141	1	0.839561138495786	GNB2/PLD2/HOMER3/SLC38A2/GNAS/PRKCB/SLC38A1	7
Organismal Systems	Nervous system	hsa04726	Serotonergic synapse	7/851	115/8659	0.943512169933141	1	0.839561138495786	GNB2/HRAS/APP/RAF1/GNAS/PRKCB/PTGS1	7
Metabolism	Glycan biosynthesis and metabolism	hsa00601	Glycosphingolipid biosynthesis - lacto and neolacto series	1/851	28/8659	0.945052634725277	1	0.839561138495786	FUT7	1
Organismal Systems	Digestive system	hsa04976	Bile secretion	5/851	89/8659	0.945816890761073	1	0.839561138495786	RXRA/LDLR/GNAS/ABCC4/CA2	5
Genetic Information Processing	Folding, sorting and degradation	hsa03050	Proteasome	2/851	46/8659	0.948847978192872	1	0.839561138495786	PSMB10/ADRM1	2
Organismal Systems	Digestive system	hsa04971	Gastric acid secretion	4/851	76/8659	0.949063959810129	1	0.839561138495786	GNAS/PRKCB/CA2/KCNJ2	4
Organismal Systems	Sensory system	hsa04744	Phototransduction	1/851	29/8659	0.950470339261112	1	0.839561138495786	PDE6G	1
Metabolism	Carbohydrate metabolism	hsa00620	Pyruvate metabolism	2/851	47/8659	0.953060658470827	1	0.839561138495786	HAGH/MDH2	2
Genetic Information Processing	Folding, sorting and degradation	hsa04130	SNARE interactions in vesicular transport	1/851	33/8659	0.967304783671471	1	0.839561138495786	USE1	1
Human Diseases	Neurodegenerative disease	hsa05017	Spinocerebellar ataxia	8/851	143/8659	0.975916535569395	1	0.839561138495786	CIC/ADRM1/SLC25A6/ATG101/TRAF2/PRKCB/XBP1/ATXN1L	8
Metabolism	Carbohydrate metabolism	hsa00040	Pentose and glucuronate interconversions	1/851	36/8659	0.976059097855375	1	0.839561138495786	DCXR	1
Organismal Systems	Circulatory system	hsa04260	Cardiac muscle contraction	4/851	87/8659	0.976785972395684	1	0.839561138495786	CACNA2D3/UQCR11/MYL4/TPM2	4
Organismal Systems	Digestive system	hsa04972	Pancreatic secretion	5/851	102/8659	0.977176440421873	1	0.839561138495786	KCNMA1/CD38/GNAS/PRKCB/CA2	5
Metabolism	Amino acid metabolism	hsa00250	Alanine, aspartate and glutamate metabolism	1/851	37/8659	0.978421814743358	1	0.839561138495786	ASL	1
Organismal Systems	Excretory system	hsa04960	Aldosterone-regulated sodium reabsorption	1/851	37/8659	0.978421814743358	1	0.839561138495786	PRKCB	1
Environmental Information Processing	Signal transduction	hsa04340	Hedgehog signaling pathway	2/851	56/8659	0.978635649599363	1	0.839561138495786	CSNK1G2/SPOPL	2
Human Diseases	Cardiovascular disease	hsa05414	Dilated cardiomyopathy	5/851	103/8659	0.978695723131012	1	0.839561138495786	CACNA2D3/TPM2/GNAS/ITGB1/ITGB3	5
Organismal Systems	Nervous system	hsa04727	GABAergic synapse	4/851	89/8659	0.979965776936124	1	0.839561138495786	GNB2/SLC38A2/PRKCB/SLC38A1	4
Organismal Systems	Nervous system	hsa04721	Synaptic vesicle cycle	3/851	78/8659	0.986159473503099	1	0.839561138495786	CLTB/TCIRG1/ATP6V0E2	3
Metabolism	Amino acid metabolism	hsa00380	Tryptophan metabolism	1/851	42/8659	0.987167709322097	1	0.839561138495786	HAAO	1
Metabolism	Lipid metabolism	hsa00140	Steroid hormone biosynthesis	2/851	62/8659	0.987504159697189	1	0.839561138495786	COMT/HSD17B8	2
Organismal Systems	Environmental adaptation	hsa04713	Circadian entrainment	4/851	97/8659	0.98901855060981	1	0.839561138495786	GNB2/GNAS/PRKCB/CREB1	4
Human Diseases	Cardiovascular disease	hsa05410	Hypertrophic cardiomyopathy	4/851	97/8659	0.98901855060981	1	0.839561138495786	CACNA2D3/TPM2/ITGB1/ITGB3	4
Environmental Information Processing	Signal transduction	hsa04390	Hippo signaling pathway	8/851	157/8659	0.98974350121208	1	0.839561138495786	DVL1/PPP2R1A/BBC3/PARD6A/BIRC5/YWHAH/BMP6/LATS2	8
Environmental Information Processing	Signal transduction	hsa04020	Calcium signaling pathway	15/851	253/8659	0.990776886039405	1	0.839561138495786	TFEB/VEGFB/TNNC2/SLC25A6/GNA15/ADORA2A/ORAI1/CAMK1/CD38/EGF/GNAS/CXCR4/F2R/VEGFA/PRKCB	15
Human Diseases	Cardiovascular disease	hsa05412	Arrhythmogenic right ventricular cardiomyopathy	3/851	84/8659	0.991546180560009	1	0.839561138495786	CACNA2D3/ITGB1/ITGB3	3
Genetic Information Processing	Transcription	hsa03040	Spliceosome	12/851	216/8659	0.991983248804664	1	0.839561138495786	LSM6/SART1/PRPF6/SF3A2/HSPA1A/XAB2/CCDC12/U2AF1L4/PRPF31/HSPA1B/PQBP1/LSM7	12
Metabolism	Xenobiotics biodegradation and metabolism	hsa00982	Drug metabolism - cytochrome P450	2/851	72/8659	0.994971159042842	1	0.839561138495786	ALDH3B1/GSTP1	2
Human Diseases	Substance dependence	hsa05032	Morphine addiction	3/851	91/8659	0.995294725726	1	0.839561138495786	GNB2/GNAS/PRKCB	3
Genetic Information Processing	Translation	hsa03015	mRNA surveillance pathway	3/851	97/8659	0.997175707065101	1	0.839561138495786	PPP2R3B/PPP2R1A/SMG1	3
Human Diseases	Cancer: specific types	hsa05217	Basal cell carcinoma	1/851	63/8659	0.998558516709337	1	0.839561138495786	DVL1	1
Human Diseases	Cancer: overview	hsa05204	Chemical carcinogenesis - DNA adducts	1/851	70/8659	0.999305346737511	1	0.839561138495786	GSTP1	1
Environmental Information Processing	Signal transduction	hsa04310	Wnt signaling pathway	6/851	174/8659	0.999643932196705	1	0.839561138495786	DVL1/ROCK2/PRKCB/BAMBI/JUN/EP300	6
Environmental Information Processing	Signaling molecules and interaction	hsa04080	Neuroactive ligand-receptor interaction	9/851	367/8659	0.999999996426065	1	0.839561138495786	GPR35/S1PR4/TSPO/ADORA2A/LPAR2/F2R/PGRMC1/CTSG/UTS2	9
Organismal Systems	Sensory system	hsa04740	Olfactory transduction	1/851	439/8659	1	1	0.839561138495786	OR52K2	1
