# Supplementary material for: Potential Biomarkers for Predicting the Risk of Developing Into Long COVID After COVID‐19 Infection
Source: Immun Inflamm Dis. 2025 Jan 24;13(1):e70137. doi: 10.1002/iid3.70137 (PMC11760981; doi:10.1002/iid3.70137)
Supplement: Supplementary file 12 — Supporting information. [file IID3-13-e70137-s015.txt]

	ID	Description	setSize	enrichmentScore	NES	pvalue	p.adjust	qvalue	rank	leading_edge	core_enrichment
GO_CYTOSOLIC_RIBOSOME	GO_CYTOSOLIC_RIBOSOME	GO_CYTOSOLIC_RIBOSOME	19	0.870275278417472	2.77308797406886	1e-10	1.05896734897752e-08	7.85044105101635e-09	110	tags=84%, list=6%, signal=80%	3040/3039/23521/11224/6187/6132/6181/6142/6193/6209/6137/6176/6169/6223/25873/6157
GO_COTRANSLATIONAL_PROTEIN_TARGETING_TO_MEMBRANE	GO_COTRANSLATIONAL_PROTEIN_TARGETING_TO_MEMBRANE	GO_COTRANSLATIONAL_PROTEIN_TARGETING_TO_MEMBRANE	17	0.853357307696348	2.65535100969463	1e-10	1.05896734897752e-08	7.85044105101635e-09	257	tags=94%, list=14%, signal=82%	23521/11224/6187/6132/6181/6142/6193/6209/6137/6176/6169/6223/25873/6157/6234/23204
GO_ESTABLISHMENT_OF_PROTEIN_LOCALIZATION_TO_ENDOPLASMIC_RETICULUM	GO_ESTABLISHMENT_OF_PROTEIN_LOCALIZATION_TO_ENDOPLASMIC_RETICULUM	GO_ESTABLISHMENT_OF_PROTEIN_LOCALIZATION_TO_ENDOPLASMIC_RETICULUM	18	0.831203790076416	2.61157385529354	1e-10	1.05896734897752e-08	7.85044105101635e-09	110	tags=78%, list=6%, signal=74%	23521/11224/6187/6132/6181/6142/6193/6209/6137/6176/6169/6223/25873/6157
GO_NUCLEAR_TRANSCRIBED_MRNA_CATABOLIC_PROCESS_NONSENSE_MEDIATED_DECAY	GO_NUCLEAR_TRANSCRIBED_MRNA_CATABOLIC_PROCESS_NONSENSE_MEDIATED_DECAY	GO_NUCLEAR_TRANSCRIBED_MRNA_CATABOLIC_PROCESS_NONSENSE_MEDIATED_DECAY	18	0.829560275077655	2.6064100665178	1e-10	1.05896734897752e-08	7.85044105101635e-09	110	tags=78%, list=6%, signal=74%	23521/11224/6187/6132/6181/6142/6193/6209/6137/6176/6169/6223/25873/6157
GO_PROTEIN_LOCALIZATION_TO_ENDOPLASMIC_RETICULUM	GO_PROTEIN_LOCALIZATION_TO_ENDOPLASMIC_RETICULUM	GO_PROTEIN_LOCALIZATION_TO_ENDOPLASMIC_RETICULUM	20	0.803614971336474	2.57490279328712	1.00099455139405e-10	1.05896734897752e-08	7.85044105101635e-09	210	tags=80%, list=11%, signal=72%	23521/11224/6187/6132/6181/6142/6193/6209/6137/6176/6169/6223/25873/6157/6234/120892
GO_CYTOSOLIC_LARGE_RIBOSOMAL_SUBUNIT	GO_CYTOSOLIC_LARGE_RIBOSOMAL_SUBUNIT	GO_CYTOSOLIC_LARGE_RIBOSOMAL_SUBUNIT	10	0.945265462506842	2.53796234668973	1e-10	1.05896734897752e-08	7.85044105101635e-09	110	tags=100%, list=6%, signal=95%	23521/11224/6132/6181/6142/6137/6176/6169/25873/6157
GO_INNATE_IMMUNE_RESPONSE	GO_INNATE_IMMUNE_RESPONSE	GO_INNATE_IMMUNE_RESPONSE	167	0.530620080176186	2.17834794000778	1e-10	1.05896734897752e-08	7.85044105101635e-09	534	tags=63%, list=29%, signal=49%	567/3514/10410/728358/23521/3538/3148/1668/353514/834/3539/1535/3500/7791/3537/1667/3512/26253/10346/64581/6223/7097/3428/3493/2537/3437/820/4179/7184/3507/3433/6813/929/5894/3934/3113/103/29108/85236/4938/6772/83666/101/79415/5199/5359/146722/4057/3501/3002/7706/115362/10010/4210/3303/5699/118788/8347/2633/9051/8638/29997/340205/4599/3429/1669/57162/3119/3434/10084/3502/6773/8349/8876/4939/3115/…
GO_DEFENSE_RESPONSE_TO_OTHER_ORGANISM	GO_DEFENSE_RESPONSE_TO_OTHER_ORGANISM	GO_DEFENSE_RESPONSE_TO_OTHER_ORGANISM	114	0.53529931527541	2.13005931276506	1e-10	1.05896734897752e-08	7.85044105101635e-09	410	tags=57%, list=22%, signal=47%	4069/3514/10410/728358/3538/23406/3148/1668/5788/5473/3539/1535/3500/3537/1667/6036/3512/26253/10346/64581/6223/7097/3428/3493/2537/3437/820/3507/3433/1051/3934/103/29108/85236/4938/6772/83666/51251/5199/5359/4057/3501/7706/8347/2633/8638/29997/4599/3429/140823/1669/3434/10084/3502/6773/8349/4939/920/6037/9447/3494/3661/79792/151636/100423062
GO_IMMUNE_EFFECTOR_PROCESS	GO_IMMUNE_EFFECTOR_PROCESS	GO_IMMUNE_EFFECTOR_PROCESS	227	0.504940261325651	2.10816248640626	1e-10	1.05896734897752e-08	7.85044105101635e-09	582	tags=61%, list=32%, signal=47%	3043/567/4069/2215/3514/10410/728358/6402/3936/3538/23406/10487/3579/226/2214/1668/5788/5473/3539/1535/3500/3537/1667/6036/604/26253/84418/10346/6223/7097/3428/3493/2537/3437/820/4179/3507/3433/6813/929/2950/3934/103/29108/9961/4938/6772/3614/7494/83666/101/2040/10312/28988/79415/51251/5199/28956/5004/374403/5359/4057/3501/3002/2204/4311/7706/7130/3303/11118/2633/8638/29997/81567/4599/3429/5269/3…
GO_DEFENSE_RESPONSE	GO_DEFENSE_RESPONSE	GO_DEFENSE_RESPONSE	256	0.488185305571573	2.05192328689032	1e-10	1.05896734897752e-08	7.85044105101635e-09	534	tags=55%, list=29%, signal=45%	567/4069/3514/10410/728358/23521/10135/3538/23406/3579/3148/7852/1668/353514/5788/5473/834/3539/1535/3500/7791/3537/1667/6890/6036/3512/2876/604/26253/10346/64581/6223/7097/3428/3493/2537/3437/820/4179/7184/3507/3433/6813/1051/929/2950/5894/3934/3113/103/29108/85236/4938/6772/293/83666/101/10312/79415/51251/5199/1230/5004/5359/146722/4057/3688/3501/3002/7706/7130/115362/10010/4210/3303/120892/569…
GO_RESPONSE_TO_BIOTIC_STIMULUS	GO_RESPONSE_TO_BIOTIC_STIMULUS	GO_RESPONSE_TO_BIOTIC_STIMULUS	179	0.497074555257476	2.04834562972868	1e-10	1.05896734897752e-08	7.85044105101635e-09	616	tags=64%, list=34%, signal=47%	567/4069/3514/10628/10410/728358/3538/23406/3148/7852/1668/5788/5473/834/3539/1535/3500/3537/1667/6036/3512/2876/249/26253/10346/64581/6223/7097/3428/3493/2537/3437/820/3507/3433/1051/929/2950/3934/706/2289/103/29108/85236/4938/6772/293/7494/83666/51510/51251/5199/3726/5359/4057/10561/3501/7706/115362/6678/8347/2633/8638/29997/4599/3429/140823/1669/57162/824/3434/10084/3502/6773/8349/4939/920/603…
GO_LEUKOCYTE_MEDIATED_IMMUNITY	GO_LEUKOCYTE_MEDIATED_IMMUNITY	GO_LEUKOCYTE_MEDIATED_IMMUNITY	157	0.490528685736015	2.00403799710516	1e-10	1.05896734897752e-08	7.85044105101635e-09	582	tags=61%, list=32%, signal=45%	3043/567/4069/2215/3514/728358/6402/3538/23406/10487/3579/226/5788/5473/3539/1535/3500/3537/1667/6036/604/84418/7097/3493/820/4179/3507/6813/929/2950/3934/29108/9961/3614/101/2040/10312/28988/5199/28956/5004/374403/4057/3501/3002/2204/4311/7130/3303/11118/81567/5269/3162/1669/2242/3119/23526/3502/10857/11026/353/10043/8876/83716/53916/6037/4125/3494/79792/10384/3417/100423062/8809/4683/84106/912/…
GO_CELL_ACTIVATION	GO_CELL_ACTIVATION	GO_CELL_ACTIVATION	244	0.475438281965996	1.99532577297816	1e-10	1.05896734897752e-08	7.85044105101635e-09	582	tags=56%, list=32%, signal=44%	3043/567/4069/2215/3514/728358/6402/10135/3936/3538/23406/10487/3579/226/2778/353514/5788/5473/9750/2319/3539/1535/3500/6688/3537/1667/4478/6036/5341/604/26253/84418/64581/7097/3493/820/4179/3507/6813/1051/929/2950/5894/1316/3934/3113/1445/29108/9961/3614/7494/101/2040/10312/28988/64092/5199/83706/28956/5004/374403/5359/146722/4057/3688/3501/11119/2204/4311/7130/3303/120892/5699/5579/340205/81567…
GO_CYTOKINE_MEDIATED_SIGNALING_PATHWAY	GO_CYTOKINE_MEDIATED_SIGNALING_PATHWAY	GO_CYTOKINE_MEDIATED_SIGNALING_PATHWAY	133	0.492972268195038	1.98556595708846	1.02867848254697e-10	1.05896734897752e-08	7.85044105101635e-09	616	tags=62%, list=34%, signal=45%	567/10410/3936/6648/4170/3579/2180/7852/5788/5473/834/3500/6688/4478/604/10346/2537/3437/7184/3433/4050/2950/1316/3934/3113/103/29108/4938/6772/83666/1230/3726/146722/3688/7706/3303/5699/2633/8638/4599/3429/2162/3162/57162/1997/3119/654483/3434/6773/3091/4939/9049/3115/81030/1796/54739/920/9447/100133941/3661/8517/1050/8809/54625/3717/91543/3987/3125/8764/204851/1436/153222/1540/29110/634/7128/11…
GO_REGULATION_OF_IMMUNE_RESPONSE	GO_REGULATION_OF_IMMUNE_RESPONSE	GO_REGULATION_OF_IMMUNE_RESPONSE	159	0.483378346998077	1.97639084430935	1e-10	1.05896734897752e-08	7.85044105101635e-09	578	tags=59%, list=31%, signal=44%	567/3514/6402/3538/3148/2214/5788/3539/1535/3500/3537/2876/604/26253/64581/6223/7097/3428/3493/4179/7184/3507/6813/929/5894/3113/1445/29108/6772/7494/83666/101/64092/5199/5359/146722/4057/3688/3501/11119/115362/10010/3303/11118/5699/118788/2633/5579/29997/340205/3162/57162/2242/1997/3119/5585/10084/3502/3115/81030/920/974/9447/100133941/3494/3661/29085/10384/8517/100423062/8809/54625/84106/3717/3…
GO_RESPONSE_TO_CYTOKINE	GO_RESPONSE_TO_CYTOKINE	GO_RESPONSE_TO_CYTOKINE	192	0.471971234344253	1.95077773194741	1e-10	1.05896734897752e-08	7.85044105101635e-09	488	tags=51%, list=27%, signal=42%	567/10410/23521/3936/6648/4170/3579/2180/7852/5788/5473/9750/834/1535/3500/6688/7791/4478/604/10346/7097/3428/51079/2537/3437/7184/3433/6813/1051/929/4050/2950/1316/3934/4783/3113/103/29108/4938/6772/166/7494/83666/1230/3726/5359/146722/3688/10365/4311/7706/115362/5782/10010/4210/3303/6678/5699/2633/8638/4599/3429/2162/3162/57162/1997/824/3119/654483/3434/6773/81704/3091/4939/9049/3115/81030/1796…
GO_POSITIVE_REGULATION_OF_IMMUNE_SYSTEM_PROCESS	GO_POSITIVE_REGULATION_OF_IMMUNE_SYSTEM_PROCESS	GO_POSITIVE_REGULATION_OF_IMMUNE_SYSTEM_PROCESS	175	0.463302856610315	1.90705190797261	1e-10	1.05896734897752e-08	7.85044105101635e-09	447	tags=49%, list=24%, signal=41%	567/3514/3538/2124/3579/3148/2214/2778/5788/9750/2319/3539/1535/3500/3537/604/26253/64581/6223/7097/3428/3493/4179/7184/3507/6813/929/5894/3113/1445/29108/6772/7494/83666/101/5199/1230/5359/146722/4057/3501/11119/115362/10010/3303/120892/11118/5699/118788/2633/5579/29997/3162/57162/2242/1997/3119/10084/3502/81704/3091/8876/3115/81030/51237/920/974/9447/100133941/3494/3661/29085/10384/8517/1050/10…
GO_REGULATION_OF_IMMUNE_SYSTEM_PROCESS	GO_REGULATION_OF_IMMUNE_SYSTEM_PROCESS	GO_REGULATION_OF_IMMUNE_SYSTEM_PROCESS	231	0.447638786333736	1.87087538615571	1e-10	1.05896734897752e-08	7.85044105101635e-09	578	tags=53%, list=31%, signal=42%	567/3514/6402/3538/2124/3579/3148/2214/2778/5788/9750/2319/3539/1535/3500/6688/3537/4478/2876/604/26253/64581/6223/7097/3428/3493/9770/4179/7184/3507/6813/1051/929/5894/3113/1445/29108/6772/7494/83666/101/64092/5199/1230/5004/374403/5359/146722/4057/3688/3501/11119/115362/10010/3303/120892/11118/5699/118788/2633/5579/29997/340205/3162/57162/2242/1997/3119/5585/3434/10084/3502/81704/3091/8876/3115…
GO_RESPONSE_TO_BACTERIUM	GO_RESPONSE_TO_BACTERIUM	GO_RESPONSE_TO_BACTERIUM	110	0.511583917596523	2.03289757681777	2.3037973062809e-10	2.2468086360729e-08	1.66562630731112e-08	459	tags=55%, list=25%, signal=44%	567/4069/3514/728358/3538/3148/1668/5473/834/3539/1535/3500/3537/1667/3512/2876/249/26253/6223/7097/3493/820/3507/1051/929/2950/3934/706/2289/29108/85236/7494/51510/5199/3726/4057/10561/3501/115362/6678/8347/140823/1669/57162/824/3502/8349/4939/920/6037/974/100133941/3494/3661/79792/100423062/3717/912/57048/55914/8764
GO_CELL_ACTIVATION_INVOLVED_IN_IMMUNE_RESPONSE	GO_CELL_ACTIVATION_INVOLVED_IN_IMMUNE_RESPONSE	GO_CELL_ACTIVATION_INVOLVED_IN_IMMUNE_RESPONSE	128	0.49593381534764	1.99018418939903	2.57945900666486e-10	2.38986876967499e-08	1.77168105457771e-08	582	tags=61%, list=32%, signal=45%	3043/567/4069/2215/728358/6402/3936/23406/10487/3579/226/5788/5473/1535/1667/6036/604/26253/84418/7097/820/4179/6813/929/2950/3934/29108/9961/3614/7494/101/2040/10312/28988/5199/28956/5004/374403/4057/2204/4311/7130/3303/81567/5269/3162/1669/2242/23526/10857/11026/353/10043/8876/83716/53916/6037/4125/79792/3417/8809/3955/4683/84106/351/317/4317/7414/4853/6947/634/671/221/6093/932/11277/8895/1727
GO_HUMORAL_IMMUNE_RESPONSE	GO_HUMORAL_IMMUNE_RESPONSE	GO_HUMORAL_IMMUNE_RESPONSE	55	0.596246684908268	2.2157458181923	8.03378558927762e-10	7.08885937949116e-08	5.25518305464025e-08	438	tags=64%, list=24%, signal=50%	4069/3514/728358/3538/1668/5788/5473/3539/3500/3537/1667/3512/6223/3493/820/4179/3507/3934/85236/5199/4057/3501/5699/8347/140823/1669/3119/3502/8349/7942/6037/3494/100423062/710/975
GO_POSITIVE_REGULATION_OF_IMMUNE_RESPONSE	GO_POSITIVE_REGULATION_OF_IMMUNE_RESPONSE	GO_POSITIVE_REGULATION_OF_IMMUNE_RESPONSE	127	0.481174260593945	1.92939605872054	1.04199894976878e-09	8.77647297237068e-08	6.50626138491989e-08	614	tags=62%, list=33%, signal=44%	567/3514/3538/3148/2214/5788/3539/1535/3500/3537/26253/64581/6223/7097/3428/3493/4179/7184/3507/929/5894/3113/1445/29108/7494/83666/101/5199/5359/146722/4057/3501/11119/115362/10010/3303/11118/5699/118788/2633/5579/29997/57162/1997/3119/10084/3502/3115/81030/920/974/9447/3494/3661/29085/10384/8517/100423062/8809/84106/912/91543/710/975/3125/55914/8764/4214/1540/29110/634/7128/7535/11277/1399/8417…
GO_SECRETORY_GRANULE	GO_SECRETORY_GRANULE	GO_SECRETORY_GRANULE	132	0.477643486075647	1.92282377355733	1.47151810942691e-09	1.1855317638122e-07	8.78870083662297e-08	437	tags=50%, list=24%, signal=41%	3043/567/4069/2215/728358/6402/23406/10487/3579/226/1668/5788/5473/2319/1535/1667/6036/84418/7097/820/4179/6813/929/2950/3934/29108/9961/3614/101/2040/10312/28988/5199/83706/682/28956/5004/374403/4057/3002/2204/4311/7130/3303/6678/340205/81567/2162/5269/1669/23526/10857/11026/353/10043/8876/83716/53916/6037/4125/79792/51368/3417/351/317/710
GO_PROTEIN_TARGETING_TO_MEMBRANE	GO_PROTEIN_TARGETING_TO_MEMBRANE	GO_PROTEIN_TARGETING_TO_MEMBRANE	25	0.73538330059893	2.45582455615568	2.52334343782428e-09	1.94823141262016e-07	1.444282099281e-07	257	tags=72%, list=14%, signal=63%	23521/11224/6187/6132/6181/6142/6193/6209/6137/6176/6169/6223/25873/6157/2040/51024/6234/23204
GO_ACTIVATION_OF_IMMUNE_RESPONSE	GO_ACTIVATION_OF_IMMUNE_RESPONSE	GO_ACTIVATION_OF_IMMUNE_RESPONSE	102	0.501342279174844	1.98059661340579	3.14940987270572e-09	2.33434259764948e-07	1.73051784584462e-07	614	tags=67%, list=33%, signal=47%	3514/3538/2214/5788/3539/1535/3500/3537/26253/64581/7097/3428/3493/4179/7184/3507/929/5894/3113/1445/29108/5199/5359/146722/4057/3501/11119/10010/3303/11118/5699/118788/2633/5579/29997/57162/1997/3119/10084/3502/3115/920/974/9447/3494/3661/29085/10384/8517/100423062/84106/91543/710/975/3125/55914/4214/1540/29110/634/7128/7535/11277/1399/84174/64127/1236/64135
GO_VIRAL_GENE_EXPRESSION	GO_VIRAL_GENE_EXPRESSION	GO_VIRAL_GENE_EXPRESSION	26	0.721676956153879	2.43108617640744	3.81661831851738e-09	2.72007451700489e-07	2.01647243144339e-07	195	tags=65%, list=11%, signal=59%	10410/23521/11224/6187/6132/6181/6142/6193/6209/6137/6176/6169/6223/25873/6157/8666/6234
GO_DEFENSE_RESPONSE_TO_BACTERIUM	GO_DEFENSE_RESPONSE_TO_BACTERIUM	GO_DEFENSE_RESPONSE_TO_BACTERIUM	56	0.597463960689778	2.22585335778108	4.27352404182655e-09	2.82815716053736e-07	2.09659732127205e-07	410	tags=64%, list=22%, signal=52%	4069/3514/728358/3538/3148/1668/5473/3539/1535/3500/3537/1667/3512/26253/6223/7097/3493/820/3507/1051/3934/29108/85236/5199/4057/3501/8347/140823/1669/3502/8349/920/6037/3494/79792/100423062
GO_EXOCYTOSIS	GO_EXOCYTOSIS	GO_EXOCYTOSIS	144	0.462142589051642	1.87446259232732	4.27352404182655e-09	2.82815716053736e-07	2.09659732127205e-07	437	tags=48%, list=24%, signal=40%	3043/567/4069/2215/728358/6402/23406/10487/3579/226/5788/5473/1535/1667/6036/5341/84418/7097/820/6813/929/2950/3934/29108/9961/3614/101/2040/10312/28988/5199/83706/1230/28956/5004/374403/4057/100287171/2204/4311/7130/3303/6678/120892/9144/5579/81567/2162/5269/3162/1669/2242/23526/10857/11026/353/10043/8876/83716/53916/6037/4125/79792/51368/3417/84106/351/317/710
GO_CELL_SUBSTRATE_JUNCTION	GO_CELL_SUBSTRATE_JUNCTION	GO_CELL_SUBSTRATE_JUNCTION	61	0.571071658306324	2.14661326111786	4.53510398676178e-09	2.89777506464468e-07	2.148207151624e-07	447	tags=59%, list=24%, signal=46%	567/23521/3936/6187/6132/6181/10487/6193/6209/5788/2319/1535/7791/4478/6176/6169/6223/2783/4179/7184/682/3688/4311/5782/3303/9260/2242/824/10672/5605/26136/4739/3717/3987/975/55914
GO_MYELOID_LEUKOCYTE_ACTIVATION	GO_MYELOID_LEUKOCYTE_ACTIVATION	GO_MYELOID_LEUKOCYTE_ACTIVATION	129	0.478016626010356	1.92014309186642	4.98041038085794e-09	3.07623347857659e-07	2.28050370070863e-07	432	tags=50%, list=24%, signal=41%	3043/567/4069/2215/728358/6402/10135/23406/10487/3579/226/5788/5473/1535/6688/1667/6036/84418/7097/820/6813/929/2950/3934/29108/9961/3614/101/2040/10312/28988/5199/28956/5004/374403/5359/146722/4057/2204/4311/7130/3303/120892/81567/5269/3162/1669/2242/23526/10857/11026/353/10043/8876/83716/53916/6037/4125/79792/1050/3417/84106/351/317
GO_PROTEIN_TARGETING	GO_PROTEIN_TARGETING	GO_PROTEIN_TARGETING	54	0.583901607004631	2.1632918741245	7.94345866185716e-09	4.74813835497462e-07	3.51993669056828e-07	262	tags=50%, list=14%, signal=44%	23521/11224/6187/6132/6181/6142/6193/6209/6137/6176/6169/8031/6223/25873/51079/6157/706/293/2040/51024/6234/120892/140823/10245/23204/26519/4924
GO_MYELOID_LEUKOCYTE_MEDIATED_IMMUNITY	GO_MYELOID_LEUKOCYTE_MEDIATED_IMMUNITY	GO_MYELOID_LEUKOCYTE_MEDIATED_IMMUNITY	112	0.478779808425383	1.90313307333572	1.03974876361222e-08	5.83834684537407e-07	4.32814078632838e-07	432	tags=51%, list=24%, signal=41%	3043/567/4069/2215/728358/6402/23406/10487/3579/226/5788/5473/1535/1667/6036/84418/7097/820/6813/929/2950/3934/29108/9961/3614/101/2040/10312/28988/5199/28956/5004/374403/4057/2204/4311/7130/3303/81567/5269/3162/1669/2242/23526/10857/11026/353/10043/8876/83716/53916/6037/4125/79792/3417/84106/317
GO_SECRETORY_VESICLE	GO_SECRETORY_VESICLE	GO_SECRETORY_VESICLE	146	0.455844503606033	1.8513364197933	1.01391683259871e-08	5.83834684537407e-07	4.32814078632838e-07	437	tags=48%, list=24%, signal=40%	3043/567/4069/2215/728358/6402/23406/10487/3579/226/1668/5788/5473/2319/1535/1667/6036/84418/7097/820/4179/6813/929/2950/3934/29108/9961/3614/101/2040/10312/28988/5199/83706/682/28956/5004/374403/4057/3002/2204/4311/7130/3303/6678/120892/9144/340205/81567/2162/5269/1669/23526/10857/10567/11026/353/10043/8876/1212/83716/53916/6037/4125/79792/51368/3417/351/317/710
GO_RIBOSOMAL_SUBUNIT	GO_RIBOSOMAL_SUBUNIT	GO_RIBOSOMAL_SUBUNIT	28	0.696198967451361	2.38002441066194	1.1035394570445e-08	6.01429004089255e-07	4.45857272892594e-07	110	tags=57%, list=6%, signal=55%	3040/3039/23521/11224/6187/6132/6181/6142/6193/6209/6137/6176/6169/6223/25873/6157
GO_INTERSPECIES_INTERACTION_BETWEEN_ORGANISMS	GO_INTERSPECIES_INTERACTION_BETWEEN_ORGANISMS	GO_INTERSPECIES_INTERACTION_BETWEEN_ORGANISMS	149	0.453513565106487	1.84498151130127	1.15599254736327e-08	6.12015482932609e-07	4.53705345656861e-07	401	tags=45%, list=22%, signal=38%	567/4069/10410/728358/23521/11224/6187/6132/6181/6142/7852/1668/6193/6209/7791/1667/6890/6137/6176/2876/6169/10346/6223/25873/3428/23770/820/4179/6157/103/85236/4938/55196/6772/293/2040/51510/51035/51160/8666/5359/4057/3688/6234/7706/10010/3303/5699/8638/4599/3429/140823/1669/8473/7913/3434/6773/29855/5119/920/5111/6891/3661/6256/79792/8517/1050
GO_SIDE_OF_MEMBRANE	GO_SIDE_OF_MEMBRANE	GO_SIDE_OF_MEMBRANE	79	0.533756052351963	2.05834451424875	1.3888622353076e-08	7.14878256118049e-07	5.29960589788425e-07	462	tags=56%, list=25%, signal=44%	567/3514/6402/3538/3579/2214/2778/7852/5788/3539/3500/3537/3493/2217/3507/929/3113/114908/1230/3688/3501/11119/6234/120892/11118/2242/4924/824/3119/3502/10672/3115/5605/920/974/100133941/3494/2035/10384/100423062/912/3125/8764/2015
GO_BLOOD_MICROPARTICLE	GO_BLOOD_MICROPARTICLE	GO_BLOOD_MICROPARTICLE	27	0.684242512405587	2.32447035585073	2.56698014402967e-08	1.28557140726675e-06	9.5303245745625e-07	293	tags=67%, list=16%, signal=57%	3043/3514/3040/3039/3538/3539/3500/3537/4478/3512/3493/3507/2040/5004/3501/3303/2162/3502
GO_CYTOPLASMIC_VESICLE_PART	GO_CYTOPLASMIC_VESICLE_PART	GO_CYTOPLASMIC_VESICLE_PART	210	0.417522357902459	1.73444333381851	4.66975058405945e-08	2.2771178505953e-06	1.68809543274171e-06	439	tags=43%, list=24%, signal=37%	3043/567/4069/2215/3040/10410/728358/3039/6402/23406/10487/3579/226/1668/5788/5473/2319/1535/1667/6890/6036/84418/7097/57085/820/4179/7184/6813/929/2950/3934/3113/29108/9961/3614/101/2040/10312/28988/51510/5199/83706/682/51160/28956/5004/374403/4057/100287171/11316/2204/4311/7130/3303/6678/120892/9144/81567/2162/5269/1669/3119/23526/10857/11026/353/10043/8876/1212/79689/5119/3115/83716/53916/920/…
GO_LYMPHOCYTE_ACTIVATION	GO_LYMPHOCYTE_ACTIVATION	GO_LYMPHOCYTE_ACTIVATION	112	0.466330941177158	1.85364925933868	5.19150527078242e-08	2.46663058122047e-06	1.82858687675332e-06	626	tags=60%, list=34%, signal=42%	567/3514/3936/3538/5788/9750/2319/3539/3500/6688/3537/4478/604/26253/64581/3493/4179/3507/1051/1316/3113/1445/29108/3614/7494/101/64092/374403/3688/3501/11119/5699/5579/57162/5585/3502/81704/8876/3115/51237/920/6670/974/100133941/3494/100423062/8809/3955/4683/912/91543/975/8764/4853/57823/283234/1540/29110/634/7128/7535/11277/84174/64127/1236/2529/9092
GO_ESTABLISHMENT_OF_PROTEIN_LOCALIZATION_TO_MEMBRANE	GO_ESTABLISHMENT_OF_PROTEIN_LOCALIZATION_TO_MEMBRANE	GO_ESTABLISHMENT_OF_PROTEIN_LOCALIZATION_TO_MEMBRANE	45	0.590278294761558	2.13870719663579	7.21225483001776e-08	3.34107705000573e-06	2.47684014557189e-06	258	tags=53%, list=14%, signal=47%	23521/11224/6187/6132/6181/6142/6193/6209/6137/6176/6169/6223/25873/51079/6157/1445/2040/51024/7533/3002/6234/140823/23204/26519
GO_VESICLE_LUMEN	GO_VESICLE_LUMEN	GO_VESICLE_LUMEN	68	0.535300058694475	2.03404137120001	8.33695981007992e-08	3.76789915318978e-06	2.79325611095104e-06	478	tags=62%, list=26%, signal=47%	3043/567/4069/3040/728358/3039/23406/10487/226/1668/5473/1667/6036/820/7184/2950/3934/29108/9961/3614/28988/5199/83706/5004/4057/6678/81567/2162/1669/23526/353/83716/6037/4125/79792/51368/3417/351/317/710/4317/7414
GO_REGULATION_OF_CELL_ACTIVATION	GO_REGULATION_OF_CELL_ACTIVATION	GO_REGULATION_OF_CELL_ACTIVATION	95	0.483763528104798	1.9025481422024	1.00148182451531e-07	4.41844243054015e-06	3.27552326063277e-06	626	tags=62%, list=34%, signal=43%	3514/3538/353514/5788/9750/2319/3539/3500/3537/5341/604/3493/4179/3507/6813/1051/3113/1445/29108/7494/101/64092/374403/5359/146722/3501/120892/3162/57162/2242/5585/3502/81704/8876/3115/51237/920/100133941/3494/1050/100423062/84106/3717/912/351/975/8764/4317/283234/1540/634/671/7128/7535/11277/84174/64127/1236/9092
GO_SECRETION	GO_SECRETION	GO_SECRETION	222	0.406750456813102	1.69608168554518	1.25409119456138e-07	5.40425810121451e-06	4.00633784309083e-06	614	tags=51%, list=33%, signal=39%	3043/567/4069/2215/728358/6402/23406/10487/3579/226/2778/353514/5788/5473/834/1535/1667/6036/5341/26253/84418/7097/820/6813/929/2950/5894/3934/7351/29108/9961/293/3614/7494/101/2040/10312/28988/5199/83706/1230/28956/5004/374403/4057/100287171/11119/2204/4311/7130/115362/3303/6678/120892/11118/2633/9144/5579/81567/2162/5269/3162/1669/2242/54407/23526/10857/11026/3091/353/10043/8876/4939/83716/5391…
GO_NUCLEAR_TRANSCRIBED_MRNA_CATABOLIC_PROCESS	GO_NUCLEAR_TRANSCRIBED_MRNA_CATABOLIC_PROCESS	GO_NUCLEAR_TRANSCRIBED_MRNA_CATABOLIC_PROCESS	25	0.685293161147924	2.2885477164656	1.81362228884385e-07	7.6378229573356e-06	5.66214614100773e-06	110	tags=56%, list=6%, signal=53%	23521/11224/6187/6132/6181/6142/6193/6209/6137/6176/6169/6223/25873/6157
GO_EXTERNAL_SIDE_OF_PLASMA_MEMBRANE	GO_EXTERNAL_SIDE_OF_PLASMA_MEMBRANE	GO_EXTERNAL_SIDE_OF_PLASMA_MEMBRANE	54	0.55295513736424	2.04863857380336	2.39348374952859e-07	9.85583419528107e-06	7.30642407750833e-06	462	tags=59%, list=25%, signal=46%	567/3514/6402/3538/3579/2214/7852/5788/3539/3500/3537/3493/2217/3507/929/114908/1230/3688/3501/11119/11118/824/3502/920/974/100133941/3494/10384/100423062/912/8764/2015
GO_CYTOSOLIC_PART	GO_CYTOSOLIC_PART	GO_CYTOSOLIC_PART	46	0.569739387574949	2.07404415215699	3.76032588546167e-07	1.51475736212184e-05	1.12293484680263e-05	228	tags=48%, list=12%, signal=43%	3043/3040/3039/23521/11224/6187/6132/6181/6142/6193/6209/834/6137/6176/6169/6223/25873/6157/29108/6234/120892/5579
GO_IMMUNE_RESPONSE_REGULATING_SIGNALING_PATHWAY	GO_IMMUNE_RESPONSE_REGULATING_SIGNALING_PATHWAY	GO_IMMUNE_RESPONSE_REGULATING_SIGNALING_PATHWAY	95	0.473913946133155	1.86381164638794	4.1726740661907e-07	1.6450989456705e-05	1.21956095327634e-05	614	tags=63%, list=33%, signal=44%	3514/3538/2214/5788/3539/1535/3500/3537/26253/64581/7097/3493/7184/3507/929/5894/3113/1445/5359/146722/4057/3501/11119/10010/3303/11118/5699/118788/2633/5579/29997/57162/1997/3119/3502/3115/920/974/100133941/3494/3661/29085/10384/8517/100423062/84106/91543/3125/55914/4214/1540/29110/634/7128/7535/1399/84174/64127/1236/64135
GO_TRANSLATIONAL_INITIATION	GO_TRANSLATIONAL_INITIATION	GO_TRANSLATIONAL_INITIATION	27	0.650023233674492	2.2082225379106	4.44709767878494e-07	1.7167649997476e-05	1.27268913833648e-05	195	tags=59%, list=11%, signal=54%	23521/11224/6187/6132/6181/6142/6193/6209/6137/6176/6169/6223/25873/6157/8666/6234
GO_ANCHORING_JUNCTION	GO_ANCHORING_JUNCTION	GO_ANCHORING_JUNCTION	69	0.517346273588144	1.96845080691892	4.64032380229123e-07	1.75480000115217e-05	1.3008856201912e-05	544	tags=58%, list=30%, signal=42%	567/23521/3936/6187/6132/6181/10487/6193/6209/5788/2319/1535/7791/4478/6176/6169/6223/2783/4179/7184/682/3688/4311/5782/3303/9260/2242/824/10672/5605/26136/4739/3717/3987/975/7414/23616/6251/634/3690
GO_ESTABLISHMENT_OF_PROTEIN_LOCALIZATION_TO_ORGANELLE	GO_ESTABLISHMENT_OF_PROTEIN_LOCALIZATION_TO_ORGANELLE	GO_ESTABLISHMENT_OF_PROTEIN_LOCALIZATION_TO_ORGANELLE	63	0.527581172091685	1.98794377759506	5.92336262560754e-07	2.19519818905015e-05	1.62736594240376e-05	258	tags=44%, list=14%, signal=40%	10628/23521/11224/6187/6132/6181/6142/6193/6209/6137/6176/6169/8031/6223/25873/51079/6157/706/293/51160/51024/7533/3002/6234/120892/140823/10245/26519
GO_ANTIMICROBIAL_HUMORAL_RESPONSE	GO_ANTIMICROBIAL_HUMORAL_RESPONSE	GO_ANTIMICROBIAL_HUMORAL_RESPONSE	29	0.639301669796227	2.19705505836858	7.51758789138745e-07	2.73139026720411e-05	2.02486113483191e-05	389	tags=66%, list=21%, signal=52%	4069/728358/1668/5473/1667/3512/6223/3493/820/3507/3934/85236/4057/8347/140823/1669/8349/6037/3494
GO_RESPONSE_TO_VIRUS	GO_RESPONSE_TO_VIRUS	GO_RESPONSE_TO_VIRUS	68	0.515354903118003	1.95825346320593	8.55684264882141e-07	3.04919796697424e-05	2.26046146897003e-05	616	tags=71%, list=34%, signal=49%	10410/728358/7852/1668/5788/1667/6036/10346/3428/2537/3437/3433/3934/103/29108/4938/6772/83666/51251/5359/10561/7706/2633/8638/29997/4599/3429/3434/10084/6773/4939/9447/3661/151636/8517/4953/91543/3925/1130/63901/29110/51191/7128/11277/64108/24138/64135/4940
GO_REGULATION_OF_IMMUNE_EFFECTOR_PROCESS	GO_REGULATION_OF_IMMUNE_EFFECTOR_PROCESS	GO_REGULATION_OF_IMMUNE_EFFECTOR_PROCESS	61	0.52366939924453	1.96843191306993	9.50709761197963e-07	3.32389658018835e-05	2.46410375047337e-05	593	tags=64%, list=32%, signal=45%	567/3514/3538/5788/3539/3500/3537/604/6223/4179/6813/29108/6772/7494/83666/5199/3501/29997/3162/2242/5585/3434/10084/3502/51237/9447/151636/8809/84106/912/91543/710/975/8764/634/51191/7128/11277/64127
GO_TERTIARY_GRANULE	GO_TERTIARY_GRANULE	GO_TERTIARY_GRANULE	43	0.559262367422388	2.01844997850108	1.80933423604535e-06	6.20869692480007e-05	4.60269235485221e-05	202	tags=47%, list=11%, signal=42%	3043/567/4069/226/5473/1535/84418/820/6813/101/2040/10312/28988/5199/28956/5004/374403/4057/2204/7130
GO_ADAPTIVE_IMMUNE_RESPONSE	GO_ADAPTIVE_IMMUNE_RESPONSE	GO_ADAPTIVE_IMMUNE_RESPONSE	78	0.484631235936434	1.86899284485301	2.25283747106364e-06	7.59001424341986e-05	5.6267041143312e-05	578	tags=62%, list=31%, signal=44%	567/3514/3538/5788/3539/3500/3537/6890/3512/604/3493/4179/3507/1445/29108/28988/64092/3501/11119/11118/5579/3119/5585/3502/11026/7942/920/974/6891/3494/10384/100423062/8809/4683/3717/912/91543/710/975/8764/2015/57823/7264/634/7128/7535/11277/84174
GO_HUMORAL_IMMUNE_RESPONSE_MEDIATED_BY_CIRCULATING_IMMUNOGLOBULIN	GO_HUMORAL_IMMUNE_RESPONSE_MEDIATED_BY_CIRCULATING_IMMUNOGLOBULIN	GO_HUMORAL_IMMUNE_RESPONSE_MEDIATED_BY_CIRCULATING_IMMUNOGLOBULIN	21	0.674207706496114	2.18441452831947	2.37379643545861e-06	7.71692069281546e-05	5.72078365332131e-05	438	tags=76%, list=24%, signal=59%	3514/3538/5788/3539/3500/3537/3493/4179/3507/3501/3119/3502/3494/100423062/710/975
GO_APOPTOTIC_PROCESS	GO_APOPTOTIC_PROCESS	GO_APOPTOTIC_PROCESS	220	0.382348400421179	1.59376207201745	2.35601890650416e-06	7.71692069281546e-05	5.72078365332131e-05	552	tags=45%, list=30%, signal=36%	10628/6648/2124/4170/3579/3148/7852/5788/834/6688/2876/604/7097/3428/51079/2537/3437/9770/23770/7184/3433/1051/929/2950/5894/3934/706/7351/29108/1396/6772/293/166/7494/101/9262/89846/192286/5359/112398/4057/51024/3688/7533/3002/3303/120892/475/5579/29997/81567/4599/3429/3162/23204/100463488/824/6789/8473/5585/396/81704/3091/10672/25855/8876/51237/54739/9647/9447/100133941/94241/3661/8517/997/1004…
GO_ANTIGEN_BINDING	GO_ANTIGEN_BINDING	GO_ANTIGEN_BINDING	25	0.64304270718344	2.14745163463971	3.51991970287871e-06	0.000112455365679901	8.33665192787063e-05	439	tags=76%, list=24%, signal=59%	3514/3538/3539/3500/3537/6890/3512/3493/3507/3113/3501/3119/3502/11026/3115/3494/100423062/912/3125
GO_DEFENSE_RESPONSE_TO_VIRUS	GO_DEFENSE_RESPONSE_TO_VIRUS	GO_DEFENSE_RESPONSE_TO_VIRUS	58	0.520507518518736	1.94404769435397	3.63290143100145e-06	0.000114097734773656	8.45840565112738e-05	616	tags=72%, list=34%, signal=50%	10410/728358/1668/5788/1667/6036/10346/3428/2537/3437/3433/103/29108/4938/6772/83666/51251/5359/7706/2633/8638/29997/4599/3429/3434/10084/6773/4939/9447/3661/151636/91543/1130/63901/29110/51191/7128/11277/64108/24138/64135/4940
GO_RECEPTOR_MEDIATED_ENDOCYTOSIS	GO_RECEPTOR_MEDIATED_ENDOCYTOSIS	GO_RECEPTOR_MEDIATED_ENDOCYTOSIS	44	0.554838031089259	2.00911186557781	3.85204582987696e-06	0.000118964015379367	8.81915755787619e-05	223	tags=41%, list=12%, signal=37%	3043/567/3514/3040/3039/3538/10487/3579/3539/3537/3512/3493/7184/929/28988/3688/6678/9260
GO_RESPONSE_TO_INTERFERON_GAMMA	GO_RESPONSE_TO_INTERFERON_GAMMA	GO_RESPONSE_TO_INTERFERON_GAMMA	34	0.591239824344523	2.06979028150069	4.64343990078672e-06	0.000141054002232095	0.000104567542200633	480	tags=74%, list=26%, signal=55%	567/10410/23521/834/7791/10346/7097/6813/3113/4938/6772/83666/7706/115362/4210/2633/8638/3119/4939/3115/3661/54625/3717/3125/3799
GO_CELL_MOTILITY	GO_CELL_MOTILITY	GO_CELL_MOTILITY	165	0.406079174946842	1.66523932776486	4.73530652238197e-06	0.0001415245642899	0.000104916383899974	584	tags=47%, list=32%, signal=35%	3514/728358/6402/3936/6648/3538/10487/3579/3148/7852/5788/5473/9750/3539/3537/1667/4478/3512/2876/6223/3493/3507/79143/2950/5894/706/29108/7494/83666/101/83706/682/1230/9123/2995/10154/3688/100287171/7130/6678/120892/3162/2242/9046/5585/81704/23625/3091/9050/10672/393/114882/9647/100133941/94241/4739/3494/29085/3717/351/975/8764/7414/1436/23616/1130/634/60672/3690/7128/6093/51765/5300/7535/8895/1…
GO_POSITIVE_REGULATION_OF_CELL_ACTIVATION	GO_POSITIVE_REGULATION_OF_CELL_ACTIVATION	GO_POSITIVE_REGULATION_OF_CELL_ACTIVATION	64	0.502151799780815	1.89701091568014	4.9426886038967e-06	0.000145107735033569	0.000107572695326957	519	tags=59%, list=28%, signal=44%	3514/3538/353514/5788/2319/3539/3500/3537/5341/604/3493/4179/3507/3113/1445/29108/7494/101/3501/120892/57162/3502/81704/8876/3115/920/100133941/3494/1050/100423062/3717/912/351/975/8764/4317/283234/1540
GO_POSITIVE_REGULATION_OF_MOLECULAR_FUNCTION	GO_POSITIVE_REGULATION_OF_MOLECULAR_FUNCTION	GO_POSITIVE_REGULATION_OF_MOLECULAR_FUNCTION	227	0.383120805721032	1.5995573580573	5.01181599684212e-06	0.000145107735033569	0.000107572695326957	612	tags=48%, list=33%, signal=37%	567/6187/64744/3148/2180/2778/7852/353514/5788/9750/834/2319/1535/6176/5341/10346/64407/7097/3428/51079/9770/8721/5894/57515/1445/29108/83666/101/28988/117289/28956/9170/374403/5359/4057/51024/3688/7706/10010/4210/3303/10636/120892/5579/6789/51099/5585/23526/396/81704/3091/8698/10672/393/114882/6494/5605/920/9647/5111/140609/9447/100133941/23527/4739/2035/151636/8517/6102/8809/3955/4683/3717/351/…
GO_CELL_JUNCTION	GO_CELL_JUNCTION	GO_CELL_JUNCTION	120	0.426491503157257	1.69995926018906	5.35745317662148e-06	0.000152728626711994	0.000113222289805523	544	tags=48%, list=30%, signal=36%	567/23521/10135/3936/6187/6132/6181/10487/7852/6193/6209/5788/2319/1535/7791/4478/6176/6169/6223/2783/4179/7184/1445/28988/83706/682/3688/7533/4311/5782/3303/10636/120892/9144/9260/120/2242/824/10567/29855/10672/5605/26136/4739/2035/3717/351/3987/975/55914/7414/23616/79641/6251/634/3759/3690
GO_DEFENSE_RESPONSE_TO_GRAM_NEGATIVE_BACTERIUM	GO_DEFENSE_RESPONSE_TO_GRAM_NEGATIVE_BACTERIUM	GO_DEFENSE_RESPONSE_TO_GRAM_NEGATIVE_BACTERIUM	21	0.663063134540226	2.1483064200054	5.54852628437653e-06	0.000155779078862874	0.000115483681038459	393	tags=76%, list=21%, signal=61%	4069/728358/3148/1668/1667/6223/820/3507/29108/85236/4057/140823/1669/920/6037/79792
GO_PHAGOCYTOSIS	GO_PHAGOCYTOSIS	GO_PHAGOCYTOSIS	43	0.544127628650775	1.96382675525619	6.47643392173849e-06	0.000179116896372857	0.000132784701773272	237	tags=47%, list=13%, signal=41%	3514/3538/2214/5788/56882/3539/1535/3500/3537/64581/7097/3493/3507/929/1445/29108/146722/3688/3501/81567
GO_LYMPHOCYTE_MEDIATED_IMMUNITY	GO_LYMPHOCYTE_MEDIATED_IMMUNITY	GO_LYMPHOCYTE_MEDIATED_IMMUNITY	47	0.53334555387903	1.94792461055317	6.69092961792639e-06	0.000179685399739385	0.000133206150288237	578	tags=66%, list=31%, signal=46%	567/3514/3538/5788/3539/3500/3537/604/3493/4179/3507/3501/3002/11118/3119/3502/3494/10384/100423062/8809/4683/912/91543/710/975/57823/1130/7264/634/11277/84174
GO_REGULATION_OF_DEFENSE_RESPONSE	GO_REGULATION_OF_DEFENSE_RESPONSE	GO_REGULATION_OF_DEFENSE_RESPONSE	117	0.423610946141258	1.68811099507737	6.60174924579536e-06	0.000179685399739385	0.000133206150288237	614	tags=55%, list=33%, signal=39%	3148/353514/5788/1535/7791/2876/604/26253/64581/6223/7097/3428/7184/1051/929/2950/5894/29108/6772/293/83666/101/5359/146722/4057/7130/115362/10010/4210/3303/120892/5699/118788/29997/57162/3434/10084/81030/9447/3661/151636/8517/1050/54625/3717/912/351/91543/710/55914/4317/4214/1540/29110/634/51191/7128/11277/7376/64127/5008/5603/1236/64135
GO_FC_RECEPTOR_MEDIATED_STIMULATORY_SIGNALING_PATHWAY	GO_FC_RECEPTOR_MEDIATED_STIMULATORY_SIGNALING_PATHWAY	GO_FC_RECEPTOR_MEDIATED_STIMULATORY_SIGNALING_PATHWAY	15	0.729787960016616	2.19757191590093	7.33241542850525e-06	0.000189822047693415	0.000140720749987166	293	tags=73%, list=16%, signal=62%	3514/3538/2214/5788/3539/3500/3537/1445/5359/3501/3502
GO_MEMBRANE_REGION	GO_MEMBRANE_REGION	GO_MEMBRANE_REGION	39	0.557847689709719	1.99324283315312	7.47814866790034e-06	0.000189822047693415	0.000140720749987166	466	tags=62%, list=25%, signal=47%	7846/5788/2319/7097/79180/4179/929/1445/2040/682/28956/5359/3688/4311/120892/120/3162/824/920/8436/100133941/3717/351/5577
GO_POSITIVE_REGULATION_OF_DEFENSE_RESPONSE	GO_POSITIVE_REGULATION_OF_DEFENSE_RESPONSE	GO_POSITIVE_REGULATION_OF_DEFENSE_RESPONSE	78	0.471495079363744	1.81833291866029	7.43332459996087e-06	0.000189822047693415	0.000140720749987166	614	tags=62%, list=33%, signal=43%	3148/353514/1535/26253/64581/6223/7097/3428/7184/1051/929/5894/29108/293/83666/101/5359/146722/4057/115362/10010/3303/120892/5699/118788/29997/57162/10084/81030/9447/3661/8517/1050/3717/912/351/91543/55914/4317/4214/1540/29110/7128/64127/5008/5603/1236/64135
GO_LOCOMOTION	GO_LOCOMOTION	GO_LOCOMOTION	189	0.383036089113689	1.58130849936373	7.29438803645544e-06	0.000189822047693415	0.000140720749987166	584	tags=44%, list=32%, signal=34%	3514/728358/6402/3936/6648/3538/10487/3579/3148/7852/5788/5473/9750/3539/3537/1667/4478/6036/3512/2876/6223/3493/3507/79143/2950/5894/706/29108/1890/7494/83666/101/83706/682/1230/9123/2995/10154/3688/100287171/7706/7130/6678/120892/9260/3162/2242/9046/5585/81704/23625/3091/9050/10672/393/114882/1796/9647/100133941/11313/94241/4739/3494/29085/3717/351/975/8764/7414/1436/23616/1130/634/60672/3690/7…
GO_HOMEOSTATIC_PROCESS	GO_HOMEOSTATIC_PROCESS	GO_HOMEOSTATIC_PROCESS	213	0.376320951188958	1.56475366369855	7.8501347280943e-06	0.000196571616907551	0.000145724407114695	547	tags=44%, list=30%, signal=35%	567/4069/3514/6648/4170/3579/3148/226/2180/2778/7852/5788/1535/6688/3512/2876/604/8031/6223/3493/2537/9770/7184/1051/2950/5894/3934/706/7351/1445/4938/6772/7494/101/10312/1230/9170/112398/4057/51024/10365/3303/120892/475/5579/81567/3162/57804/51099/8473/5585/3434/3502/3091/8698/10672/271/79689/56255/920/6670/5111/140609/100133941/56996/9990/27102/3494/29085/1050/8809/4683/3717/351/55288/57048/433…
GO_REGULATION_OF_CELL_DEATH	GO_REGULATION_OF_CELL_DEATH	GO_REGULATION_OF_CELL_DEATH	179	0.39199245338263	1.61532313468958	8.12800847413481e-06	0.000200815996034291	0.000148870892052574	552	tags=45%, list=30%, signal=35%	3043/10628/3040/3039/6648/2124/4170/3579/3148/5788/834/2876/604/51079/2537/3437/9770/23770/7184/3433/1051/2950/5894/706/7351/29108/6772/166/7494/101/9262/89846/192286/112398/4057/51024/3688/7533/3002/3303/120892/475/29997/81567/3162/57162/23204/100463488/824/6789/396/81704/3091/10672/25855/8876/9647/94241/8517/997/100463482/84316/3717/317/91304/6655/5447/1436/4296/4853/55011/81618/7027/1540/29110…
GO_CELL_SURFACE	GO_CELL_SURFACE	GO_CELL_SURFACE	93	0.45565886124455	1.79095539686936	8.82269380437027e-06	0.000212317553499975	0.000157397339913919	484	tags=51%, list=26%, signal=39%	567/3514/6402/3538/3579/2214/7852/353514/5788/3539/3500/3537/4478/7097/3493/2217/4179/3507/929/3113/101/114908/1230/9170/4057/3688/3501/11119/4311/6678/11118/340205/824/3502/3115/920/974/100133941/3494/10384/100423062/912/351/8764/2015/1436/4853
GO_RESPONSE_TO_OXYGEN_CONTAINING_COMPOUND	GO_RESPONSE_TO_OXYGEN_CONTAINING_COMPOUND	GO_RESPONSE_TO_OXYGEN_CONTAINING_COMPOUND	207	0.381245954705905	1.58287674834115	8.82269380437027e-06	0.000212317553499975	0.000157397339913919	612	tags=47%, list=33%, signal=35%	3043/10628/3040/728358/3039/6402/10135/6648/3148/2180/1668/5473/834/1535/6688/1667/4478/2876/249/64581/7097/51079/57085/7184/1051/929/2950/5894/3934/706/7351/1445/29108/6772/7494/10312/51510/682/3726/28956/4057/51024/10365/7706/6678/120892/11344/5579/140823/3162/1669/57162/2242/824/8473/3091/353/114882/51237/6494/920/51274/5111/94241/3661/6256/29085/3717/351/57048/54997/55914/23304/5577/84919/544…
GO_ANTIMICROBIAL_HUMORAL_IMMUNE_RESPONSE_MEDIATED_BY_ANTIMICROBIAL_PEPTIDE	GO_ANTIMICROBIAL_HUMORAL_IMMUNE_RESPONSE_MEDIATED_BY_ANTIMICROBIAL_PEPTIDE	GO_ANTIMICROBIAL_HUMORAL_IMMUNE_RESPONSE_MEDIATED_BY_ANTIMICROBIAL_PEPTIDE	19	0.673369199094344	2.14565675301322	1.09572701434415e-05	0.000260305404817912	0.000192972166493808	356	tags=68%, list=19%, signal=56%	728358/1668/5473/1667/6223/820/85236/4057/8347/140823/1669/8349/6037
GO_ANTIBACTERIAL_HUMORAL_RESPONSE	GO_ANTIBACTERIAL_HUMORAL_RESPONSE	GO_ANTIBACTERIAL_HUMORAL_RESPONSE	21	0.651392246188128	2.11049306096325	1.14359711921637e-05	0.000265500310772427	0.000196823305341562	389	tags=67%, list=21%, signal=53%	728358/1668/1667/3512/3493/820/3507/85236/4057/8347/1669/8349/6037/3494
GO_PROTEIN_LOCALIZATION_TO_MEMBRANE	GO_PROTEIN_LOCALIZATION_TO_MEMBRANE	GO_PROTEIN_LOCALIZATION_TO_MEMBRANE	71	0.4769723140982	1.82227756055183	1.14625066712327e-05	0.000265500310772427	0.000196823305341562	258	tags=39%, list=14%, signal=35%	23521/11224/6187/6132/6181/6142/6193/6209/2319/6137/6176/6169/6223/25873/51079/6157/1445/2040/682/51024/3688/7533/3002/6234/2633/140823/23204/26519
GO_CYTOKINE_PRODUCTION	GO_CYTOKINE_PRODUCTION	GO_CYTOKINE_PRODUCTION	128	0.4187414405576	1.68041091099975	1.28518853282803e-05	0.000294006710040783	0.000217955950011772	614	tags=55%, list=33%, signal=39%	567/3148/353514/5788/834/1535/604/26253/7097/3428/9246/4179/1051/929/4050/2950/706/3113/1445/29108/6772/7494/101/5004/4057/10365/11119/7706/115362/4210/3303/120892/11118/2633/29997/3162/57162/1997/824/10084/3091/3115/81030/920/9447/100133941/3661/79792/8809/3717/351/91543/55914/8764/4317/1436/283234/1540/29110/634/671/51191/7128/5300/11277/64127/5008/5603/1236/64135
GO_CELL_RECOGNITION	GO_CELL_RECOGNITION	GO_CELL_RECOGNITION	25	0.621826222759799	2.07659883800911	1.32287020412062e-05	0.00029893640100433	0.00022161047707027	430	tags=68%, list=23%, signal=53%	3514/3538/226/3539/3500/3537/4478/64581/3493/3507/682/3501/3502/81704/3494/100423062/351
GO_INFLAMMATORY_RESPONSE	GO_INFLAMMATORY_RESPONSE	GO_INFLAMMATORY_RESPONSE	98	0.443888114191992	1.7476157372984	1.49400628169853e-05	0.000333541402408118	0.000247264197541735	612	tags=55%, list=33%, signal=39%	4069/10135/3579/3148/7852/353514/5788/5473/1535/7791/2876/604/64581/6223/7097/3428/1051/929/2950/29108/101/1230/5004/5359/7130/115362/4210/120892/118788/9051/3162/3091/8876/9447/27102/3661/79792/8517/1050/5742/8809/3717/351/8460/4317/1436/1540/29110/7128/11277/64127/5008/5603/1236
GO_COMPLEMENT_ACTIVATION	GO_COMPLEMENT_ACTIVATION	GO_COMPLEMENT_ACTIVATION	19	0.666917423257885	2.12509849699105	1.56895237703959e-05	0.000346103423173139	0.000256576798500836	438	tags=79%, list=24%, signal=61%	3514/3538/3539/3500/3537/3493/4179/3507/5199/3501/3502/3494/100423062/710/975
GO_IMMUNOGLOBULIN_RECEPTOR_BINDING	GO_IMMUNOGLOBULIN_RECEPTOR_BINDING	GO_IMMUNOGLOBULIN_RECEPTOR_BINDING	16	0.703805200767137	2.15515576384117	1.78581610990559e-05	0.000389307911959419	0.000288605575656569	410	tags=81%, list=22%, signal=64%	3514/3538/3539/3500/3537/3512/3493/3507/3501/2242/3502/3494/100423062
GO_KILLING_OF_CELLS_OF_OTHER_ORGANISM	GO_KILLING_OF_CELLS_OF_OTHER_ORGANISM	GO_KILLING_OF_CELLS_OF_OTHER_ORGANISM	14	0.722625939284954	2.13768924317258	1.93660380279313e-05	0.000417270563555311	0.000309335123946761	253	tags=71%, list=14%, signal=62%	4069/728358/1668/1667/6223/820/85236/4057/140823/1669
GO_ENDOCYTIC_VESICLE	GO_ENDOCYTIC_VESICLE	GO_ENDOCYTIC_VESICLE	42	0.533644813045841	1.91923832350981	2.31538740181261e-05	0.000493150902937789	0.000365587484496728	385	tags=52%, list=21%, signal=42%	3043/567/3040/3039/2319/1535/7791/6890/7097/7184/6813/3113/101/10312/9170/4057/6678/3119/1212/3115/6891/79971
GO_B_CELL_RECEPTOR_SIGNALING_PATHWAY	GO_B_CELL_RECEPTOR_SIGNALING_PATHWAY	GO_B_CELL_RECEPTOR_SIGNALING_PATHWAY	20	0.657929238735897	2.10810387440754	2.34863211948614e-05	0.000494547195159979	0.000366622597599212	410	tags=75%, list=22%, signal=59%	3514/3538/5788/3539/3500/3537/3493/3507/3501/5579/1997/3502/974/3494/100423062
GO_SECRETORY_GRANULE_MEMBRANE	GO_SECRETORY_GRANULE_MEMBRANE	GO_SECRETORY_GRANULE_MEMBRANE	57	0.496829642325052	1.85364248537293	2.44344594715987e-05	0.000508730937088455	0.000377137428863825	339	tags=46%, list=18%, signal=38%	2215/6402/3579/5788/2319/1535/84418/7097/4179/6813/929/101/2040/10312/682/28956/374403/2204/4311/6678/5269/10857/11026/10043/8876/53916
GO_LEUKOCYTE_MIGRATION	GO_LEUKOCYTE_MIGRATION	GO_LEUKOCYTE_MIGRATION	65	0.478272266536998	1.81172607083493	2.4992955391636e-05	0.000514577181563351	0.000381471424398655	188	tags=35%, list=10%, signal=33%	3514/728358/6402/3538/3579/7852/5473/9750/3539/3537/1667/4478/3512/6223/3493/3507/29108/101/682/1230/9123/2995/3688
GO_REGULATION_OF_LYMPHOCYTE_ACTIVATION	GO_REGULATION_OF_LYMPHOCYTE_ACTIVATION	GO_REGULATION_OF_LYMPHOCYTE_ACTIVATION	77	0.456775000595575	1.76010329412217	2.75061885249455e-05	0.000560098542161802	0.00041521776778547	626	tags=58%, list=34%, signal=40%	3514/3538/5788/9750/2319/3539/3500/3537/604/3493/4179/3507/1051/3113/1445/29108/7494/101/64092/374403/3501/57162/5585/3502/81704/8876/3115/51237/920/100133941/3494/100423062/912/975/8764/283234/1540/634/7128/7535/11277/84174/64127/1236/9092
GO_LARGE_RIBOSOMAL_SUBUNIT	GO_LARGE_RIBOSOMAL_SUBUNIT	GO_LARGE_RIBOSOMAL_SUBUNIT	18	0.678512258332745	2.13182963734449	2.83013159200721e-05	0.000570025417390147	0.000422576856701305	110	tags=56%, list=6%, signal=53%	23521/11224/6132/6181/6142/6137/6176/6169/25873/6157
GO_PHAGOCYTOSIS_RECOGNITION	GO_PHAGOCYTOSIS_RECOGNITION	GO_PHAGOCYTOSIS_RECOGNITION	14	0.712739635734052	2.10844334483628	3.10785031145351e-05	0.000619230820120791	0.000459054290486342	410	tags=86%, list=22%, signal=67%	3514/3538/3539/3500/3537/64581/3493/3507/3501/3502/3494/100423062
GO_ANTIBIOTIC_METABOLIC_PROCESS	GO_ANTIBIOTIC_METABOLIC_PROCESS	GO_ANTIBIOTIC_METABOLIC_PROCESS	11	0.755718432293027	2.0728727120905	3.31031999996415e-05	0.000652555634035487	0.000483758969759599	68	tags=45%, list=4%, signal=44%	3043/3040/3039/1535/2876
GO_IMMUNOGLOBULIN_COMPLEX	GO_IMMUNOGLOBULIN_COMPLEX	GO_IMMUNOGLOBULIN_COMPLEX	16	0.692339857616259	2.12004718500558	3.52994403925381e-05	0.000654098630473732	0.000484902839076445	410	tags=81%, list=22%, signal=64%	3514/3538/3539/3500/3537/3512/3493/3507/3501/3502/974/3494/100423062
GO_ANTIGEN_RECEPTOR_MEDIATED_SIGNALING_PATHWAY	GO_ANTIGEN_RECEPTOR_MEDIATED_SIGNALING_PATHWAY	GO_ANTIGEN_RECEPTOR_MEDIATED_SIGNALING_PATHWAY	48	0.518829514762943	1.90000455051108	3.51491546083607e-05	0.000654098630473732	0.000484902839076445	578	tags=71%, list=31%, signal=50%	3514/3538/5788/3539/3500/3537/3493/3507/3113/1445/3501/11119/11118/5699/2633/5579/1997/3119/3502/3115/920/974/3494/29085/10384/8517/100423062/84106/3125/1540/634/7535/1399/84174
GO_POSITIVE_REGULATION_OF_LYMPHOCYTE_ACTIVATION	GO_POSITIVE_REGULATION_OF_LYMPHOCYTE_ACTIVATION	GO_POSITIVE_REGULATION_OF_LYMPHOCYTE_ACTIVATION	55	0.488488049897475	1.8152978979896	3.45176757726459e-05	0.000654098630473732	0.000484902839076445	626	tags=64%, list=34%, signal=43%	3514/3538/5788/2319/3539/3500/3537/604/3493/4179/3507/3113/1445/29108/7494/101/3501/57162/3502/81704/8876/3115/920/100133941/3494/100423062/912/975/8764/283234/1540/7535/64127/1236/9092
GO_RESPONSE_TO_PEPTIDE	GO_RESPONSE_TO_PEPTIDE	GO_RESPONSE_TO_PEPTIDE	62	0.475054790594895	1.7845052066829	3.45521934484185e-05	0.000654098630473732	0.000484902839076445	597	tags=58%, list=32%, signal=41%	10135/1535/7097/57085/2950/7351/1445/6772/7494/10312/51510/682/51024/10365/6678/5579/8473/353/114882/51237/51274/3717/351/55914/5577/5447/1978/634/9663/7128/6093/8850/84174/4193/64127/760
GO_REGULATION_OF_INNATE_IMMUNE_RESPONSE	GO_REGULATION_OF_INNATE_IMMUNE_RESPONSE	GO_REGULATION_OF_INNATE_IMMUNE_RESPONSE	71	0.466234446278853	1.78125342771014	3.50789265272251e-05	0.000654098630473732	0.000484902839076445	614	tags=62%, list=33%, signal=43%	3148/1535/26253/64581/6223/7097/3428/7184/929/5894/29108/6772/83666/101/5359/146722/4057/115362/10010/3303/5699/118788/29997/57162/10084/81030/9447/3661/8517/54625/3717/912/91543/710/55914/4214/1540/29110/634/7128/11277/7376/64127/64135
GO_POSITIVE_REGULATION_OF_MULTICELLULAR_ORGANISMAL_PROCESS	GO_POSITIVE_REGULATION_OF_MULTICELLULAR_ORGANISMAL_PROCESS	GO_POSITIVE_REGULATION_OF_MULTICELLULAR_ORGANISMAL_PROCESS	195	0.373932343166279	1.54818581383387	3.39564252191442e-05	0.000654098630473732	0.000484902839076445	614	tags=49%, list=33%, signal=36%	567/6648/2124/3579/3148/2180/2778/7852/353514/5788/834/1535/5341/604/26253/6223/7097/3428/4179/1051/929/4050/3934/706/3113/7351/29108/6772/7494/101/1230/5004/10154/4057/3688/4311/115362/3303/10636/6678/120892/11344/9260/9334/5579/29997/3162/57162/2242/8473/10084/396/3091/8876/3115/81030/920/9647/9447/100133941/51199/3661/79792/1050/8809/3717/351/91543/54997/8764/4317/204851/5447/1436/283234/23531…
GO_RESPONSE_TO_ENDOGENOUS_STIMULUS	GO_RESPONSE_TO_ENDOGENOUS_STIMULUS	GO_RESPONSE_TO_ENDOGENOUS_STIMULUS	163	0.386156736580414	1.58116344303426	3.90076867104671e-05	0.000715655875985105	0.000530537062607187	612	tags=48%, list=33%, signal=35%	10628/728358/10135/3148/2180/1668/1535/7791/1667/4478/249/8031/7097/23770/57085/7184/1051/2950/706/7351/1445/6772/7494/10312/51510/682/3726/28956/112398/51024/3688/7533/10365/5782/3303/6678/120892/5579/824/8473/23625/353/114882/51237/920/51274/5111/23527/6256/3417/3717/351/317/3987/975/23304/5577/5447/10273/153222/1978/634/9663/5438/6093/8850/5300/11277/1399/7376/84174/4193/23064/3176/64127/760/5…
GO_B_CELL_ACTIVATION	GO_B_CELL_ACTIVATION	GO_B_CELL_ACTIVATION	52	0.497127918494342	1.83567977529038	4.18139483192682e-05	0.000759620061133373	0.000563129025352374	593	tags=63%, list=32%, signal=44%	3514/3538/5788/3539/3500/3537/604/3493/3507/1316/7494/64092/374403/3688/3501/5579/57162/5585/3502/51237/6670/974/3494/100423062/3955/4683/975/4853/1540/7128/7535/84174/64127
GO_REGULATION_OF_RESPONSE_TO_STRESS	GO_REGULATION_OF_RESPONSE_TO_STRESS	GO_REGULATION_OF_RESPONSE_TO_STRESS	189	0.369500132916039	1.52542728297003	4.4058959677255e-05	0.00079263351730052	0.0005876028858336	614	tags=48%, list=33%, signal=36%	10135/6648/4170/3148/353514/5788/1535/7791/5341/2876/604/26253/64581/6223/7097/3428/9770/7184/1051/929/2950/5894/5531/29108/6772/293/7494/83666/101/28988/51035/23347/5359/146722/4057/7130/115362/10010/4210/3303/120892/5699/118788/29997/57162/7913/5585/3434/10084/3091/8876/81030/5605/197370/5111/9447/27102/3661/151636/8517/1050/151987/54625/3717/912/351/91543/710/55914/91304/4317/84919/4296/4214/1…
GO_B_CELL_MEDIATED_IMMUNITY	GO_B_CELL_MEDIATED_IMMUNITY	GO_B_CELL_MEDIATED_IMMUNITY	29	0.57632489732228	1.98062603423086	4.61577237350482e-05	0.000822406366163887	0.000609674387391071	438	tags=62%, list=24%, signal=48%	3514/3538/5788/3539/3500/3537/604/3493/4179/3507/3501/3119/3502/3494/100423062/4683/710/975
GO_NEGATIVE_REGULATION_OF_SIGNALING	GO_NEGATIVE_REGULATION_OF_SIGNALING	GO_NEGATIVE_REGULATION_OF_SIGNALING	138	0.394192359941757	1.59390531665614	4.68652260294322e-05	0.00082705965554798	0.000613124009708361	600	tags=49%, list=33%, signal=36%	6648/4170/3148/5788/9750/5341/2876/604/64407/51079/2537/9770/4179/929/2950/5894/7351/1445/29108/9961/6772/166/7494/374403/146722/4057/3688/5782/10010/3303/10636/120892/5699/2633/5579/29997/3162/1997/6789/23625/3091/8876/29085/997/3955/54625/5998/55914/23304/3925/84919/10273/23616/153222/55011/1540/57674/5518/634/7128/5300/2203/11277/7376/84174/4193/92714/5008
GO_INTERFERON_GAMMA_MEDIATED_SIGNALING_PATHWAY	GO_INTERFERON_GAMMA_MEDIATED_SIGNALING_PATHWAY	GO_INTERFERON_GAMMA_MEDIATED_SIGNALING_PATHWAY	20	0.644098513111235	2.063788156913	4.77837902666239e-05	0.000835314748717491	0.000619243756682663	439	tags=80%, list=24%, signal=62%	567/10346/3113/4938/6772/83666/7706/2633/8638/3119/4939/3115/3661/54625/3717/3125
GO_CELL_KILLING	GO_CELL_KILLING	GO_CELL_KILLING	30	0.561311176977328	1.93844931861073	4.90388857894357e-05	0.000849243508110508	0.000629569561782721	253	tags=47%, list=14%, signal=41%	567/4069/728358/1668/5788/1667/6223/820/6813/85236/4057/3002/140823/1669
GO_ADAPTIVE_IMMUNE_RESPONSE_BASED_ON_SOMATIC_RECOMBINATION_OF_IMMUNE_RECEPTORS_BUILT_FROM_IMMUNOGLOBULIN_SUPERFAMILY_DOMAINS	GO_ADAPTIVE_IMMUNE_RESPONSE_BASED_ON_SOMATIC_RECOMBINATION_OF_IMMUNE_RECEPTORS_BUILT_FROM_IMMUNOGLOBULIN_SUPERFAMILY_DOMAINS	GO_ADAPTIVE_IMMUNE_RESPONSE_BASED_ON_SOMATIC_RECOMBINATION_OF_IMMUNE_RECEPTORS_BUILT_FROM_IMMUNOGLOBULIN_SUPERFAMILY_DOMAINS	50	0.497266336588462	1.83203312048131	5.0232748282662e-05	0.000861863727479377	0.000638925307104034	578	tags=62%, list=31%, signal=44%	567/3514/3538/5788/3539/3500/3537/604/3493/4179/3507/3501/11118/3119/5585/3502/920/3494/10384/100423062/8809/4683/912/91543/710/975/7264/634/7128/11277/84174
GO_REGULATION_OF_B_CELL_ACTIVATION	GO_REGULATION_OF_B_CELL_ACTIVATION	GO_REGULATION_OF_B_CELL_ACTIVATION	34	0.555561092491018	1.94488751039842	5.52749791416762e-05	0.000939674645408496	0.000696608863156808	593	tags=71%, list=32%, signal=49%	3514/3538/5788/3539/3500/3537/604/3493/3507/7494/64092/374403/3501/57162/5585/3502/51237/3494/100423062/975/1540/7128/84174/64127
GO_IMMUNE_RESPONSE_REGULATING_CELL_SURFACE_RECEPTOR_SIGNALING_PATHWAY	GO_IMMUNE_RESPONSE_REGULATING_CELL_SURFACE_RECEPTOR_SIGNALING_PATHWAY	GO_IMMUNE_RESPONSE_REGULATING_CELL_SURFACE_RECEPTOR_SIGNALING_PATHWAY	65	0.467534699428902	1.77105147682609	6.14799583768157e-05	0.00103565784429309	0.000767764073509516	578	tags=62%, list=31%, signal=44%	3514/3538/2214/5788/3539/3500/3537/26253/3493/3507/5894/3113/1445/5359/3501/11119/11118/5699/2633/5579/1997/3119/3502/3115/920/974/100133941/3494/29085/10384/8517/100423062/84106/3125/4214/1540/634/7535/1399/84174
GO_POSITIVE_REGULATION_OF_CELL_DEATH	GO_POSITIVE_REGULATION_OF_CELL_DEATH	GO_POSITIVE_REGULATION_OF_CELL_DEATH	88	0.435061214356635	1.69907426071331	6.26079996471421e-05	0.00104515876888427	0.00077480739250375	552	tags=49%, list=30%, signal=36%	3043/10628/3040/3039/6648/4170/3579/5788/834/604/51079/9770/3433/706/7351/29108/166/101/9262/89846/51024/3688/7533/3002/120892/3162/824/6789/10672/25855/9647/94241/997/3717/317/6655/4296/81618/7027/1540/5518/1871/5300
GO_POSITIVE_REGULATION_OF_B_CELL_ACTIVATION	GO_POSITIVE_REGULATION_OF_B_CELL_ACTIVATION	GO_POSITIVE_REGULATION_OF_B_CELL_ACTIVATION	26	0.587820484922826	1.980168887089	6.58508599316532e-05	0.00108215407674934	0.000802233118503647	438	tags=62%, list=24%, signal=48%	3514/3538/5788/3539/3500/3537/604/3493/3507/7494/3501/57162/3502/3494/100423062/975
GO_SIGNALING_RECEPTOR_BINDING	GO_SIGNALING_RECEPTOR_BINDING	GO_SIGNALING_RECEPTOR_BINDING	170	0.378436768258685	1.55485888791727	6.59921266447253e-05	0.00108215407674934	0.000802233118503647	447	tags=38%, list=24%, signal=32%	3514/10135/3936/3538/3148/2778/5788/5473/2319/3539/3500/3537/6890/4478/3512/8031/64581/7097/3493/7184/3507/1051/4050/29108/1890/6772/6398/83706/10154/5359/146722/51024/3688/7533/3501/11119/3303/11118/8638/5579/2242/100463488/9046/5585/3502/3091/10672/9049/7045/920/5111/6891/79971/3494/6256/10384/8517/10865/100463482/3417/100423062/3717/351/975/55914
GO_POSITIVE_REGULATION_OF_CATALYTIC_ACTIVITY	GO_POSITIVE_REGULATION_OF_CATALYTIC_ACTIVITY	GO_POSITIVE_REGULATION_OF_CATALYTIC_ACTIVITY	196	0.370272735527336	1.53268545665354	6.71201699502099e-05	0.00109099714840122	0.000808788751477599	612	tags=47%, list=33%, signal=35%	6187/64744/3148/2180/2778/7852/353514/5788/834/1535/6176/5341/64407/3428/51079/9770/5894/57515/1445/29108/101/28988/117289/28956/9170/374403/5359/4057/51024/3688/10010/4210/3303/10636/120892/6789/51099/5585/23526/396/81704/3091/8698/10672/393/114882/6494/5605/920/9647/5111/140609/9447/100133941/23527/4739/151636/8517/6102/4683/3717/351/317/3987/975/5998/5577/84919/5447/1436/4296/10273/23616/4214/…
GO_METAL_ION_HOMEOSTASIS	GO_METAL_ION_HOMEOSTASIS	GO_METAL_ION_HOMEOSTASIS	54	0.490866333902997	1.81860631769972	6.93762578782546e-05	0.00111786265955136	0.000828704956806611	430	tags=48%, list=23%, signal=38%	567/3579/7852/5788/1535/8031/7184/3934/1230/9170/4057/51024/475/5579/3162/3091/8698/10672/79689/920/100133941/56996/9990/27102/3717/351
GO_WHOLE_MEMBRANE	GO_WHOLE_MEMBRANE	GO_WHOLE_MEMBRANE	195	0.36798124237061	1.5235465709416	7.05043024586755e-05	0.00112624545220626	0.000834919371221157	782	tags=59%, list=43%, signal=38%	567/2215/10410/6402/4170/3579/7846/2180/5788/2319/1535/6890/84418/7097/79180/2783/4179/6813/929/5894/706/3113/1445/101/2040/10312/28988/51510/682/51160/28956/374403/5359/51024/3688/100287171/11316/2204/4311/6678/120892/9144/120/3429/5269/3162/824/3119/10857/11026/10043/8876/1212/79689/5119/3115/53916/5605/920/8436/6891/100133941/4125/23527/79971/151636/4925/51296/3717/912/351/729991/55288/91543/3…
GO_REGULATION_OF_INTRACELLULAR_SIGNAL_TRANSDUCTION	GO_REGULATION_OF_INTRACELLULAR_SIGNAL_TRANSDUCTION	GO_REGULATION_OF_INTRACELLULAR_SIGNAL_TRANSDUCTION	222	0.365114358435312	1.52246608725078	7.84006243724012e-05	0.00124167826463299	0.000920493160647626	612	tags=47%, list=33%, signal=36%	6648/4170/7852/353514/5788/56882/9750/834/1936/5341/2876/27128/604/10346/7097/51079/9770/929/2950/5894/1445/29108/6772/7494/6398/101/28988/89846/117289/1230/28956/374403/4057/51024/3688/7706/10010/3303/10636/120892/118788/2633/5579/29997/203228/3162/57162/8473/5585/23526/396/3091/10672/8876/393/9049/114882/6494/5605/920/100133941/94241/79971/3661/8517/997/8809/4683/3717/351/55288/3987/975/5998/55…
GO_TERTIARY_GRANULE_LUMEN	GO_TERTIARY_GRANULE_LUMEN	GO_TERTIARY_GRANULE_LUMEN	20	0.630968896266848	2.0217188970146	7.9742113417075e-05	0.00125222149289695	0.000928309170466395	202	tags=55%, list=11%, signal=49%	3043/567/4069/226/5473/820/28988/5199/5004/4057/7130
GO_NEGATIVE_REGULATION_OF_INTRACELLULAR_SIGNAL_TRANSDUCTION	GO_NEGATIVE_REGULATION_OF_INTRACELLULAR_SIGNAL_TRANSDUCTION	GO_NEGATIVE_REGULATION_OF_INTRACELLULAR_SIGNAL_TRANSDUCTION	63	0.46883894238166	1.76660106066086	8.07373757903605e-05	0.00125719628016418	0.000931997128760906	584	tags=59%, list=32%, signal=41%	6648/4170/5788/9750/5341/2876/604/51079/9770/2950/1445/29108/6772/7494/374403/3688/10010/3303/10636/120892/2633/29997/3091/8876/997/5998/55914/23304/3925/23616/1540/5518/7128/5300/2203/84174/4193
GO_ACTIN_BINDING	GO_ACTIN_BINDING	GO_ACTIN_BINDING	44	0.508376090445073	1.84086954797254	8.32454640063216e-05	0.00128544870669762	0.000952941495861839	238	tags=41%, list=13%, signal=36%	3936/23406/10487/226/7852/4478/53827/822/28988/3688/100287171/7533/4210/120892/2633/11344/9051/120
GO_ORGANIC_CYCLIC_COMPOUND_CATABOLIC_PROCESS	GO_ORGANIC_CYCLIC_COMPOUND_CATABOLIC_PROCESS	GO_ORGANIC_CYCLIC_COMPOUND_CATABOLIC_PROCESS	66	0.467998872050028	1.77484742148779	8.62969601452294e-05	0.00131072350122221	0.000971678455474758	266	tags=39%, list=14%, signal=35%	23521/11224/6187/6132/6181/6142/3148/6193/6209/6036/6137/6176/2876/6169/6223/25873/6157/1890/51251/7533/6234/3303/5699/645/3162/51690
GO_CELLULAR_RESPONSE_TO_NITROGEN_COMPOUND	GO_CELLULAR_RESPONSE_TO_NITROGEN_COMPOUND	GO_CELLULAR_RESPONSE_TO_NITROGEN_COMPOUND	80	0.434803964331896	1.67781511697885	8.62969601452294e-05	0.00131072350122221	0.000971678455474758	614	tags=55%, list=33%, signal=38%	10135/1535/57085/7184/1051/2950/7351/1445/6772/7494/10312/51510/28956/51024/10365/120892/5579/824/8473/3434/10084/353/114882/51237/51274/3661/3717/351/23304/5577/5447/1978/634/9663/6093/8850/11277/1399/84174/4193/64127/760/5603/64135
GO_EXTRINSIC_APOPTOTIC_SIGNALING_PATHWAY	GO_EXTRINSIC_APOPTOTIC_SIGNALING_PATHWAY	GO_EXTRINSIC_APOPTOTIC_SIGNALING_PATHWAY	31	0.558026049612035	1.92876466457679	9.04947464624149e-05	0.00134615494109495	0.000997944839451762	545	tags=65%, list=30%, signal=46%	4170/3148/5788/2876/51079/2537/2950/5894/3934/29108/3303/3429/3162/6789/3717/204851/81618/1540/5518/7128
GO_ENDOCYTOSIS	GO_ENDOCYTOSIS	GO_ENDOCYTOSIS	80	0.434657619328366	1.67725040304025	9.08091568466642e-05	0.00134615494109495	0.000997944839451762	339	tags=39%, list=18%, signal=33%	3043/567/3514/3040/3039/3538/10487/3579/3539/3500/3537/3512/64581/3493/7184/3507/929/29108/28988/51160/3688/3501/6678/120892/9260/9051/203228/3502/10043/1212/53916
GO_IMPORT_INTO_CELL	GO_IMPORT_INTO_CELL	GO_IMPORT_INTO_CELL	94	0.422804809256659	1.66253524834514	8.96811073833323e-05	0.00134615494109495	0.000997944839451762	577	tags=51%, list=31%, signal=37%	3043/567/3514/3040/3039/3538/10487/3579/2180/3539/3500/3537/3512/64581/3493/7184/3507/929/29108/28988/51160/4057/3688/3501/6678/120892/9260/9051/203228/23204/3502/10043/1212/53916/56996/9990/3494/100423062/351/975/433/23616/634/3759/3690/6093/50618/7376
GO_CELLULAR_RESPONSE_TO_OXYGEN_CONTAINING_COMPOUND	GO_CELLULAR_RESPONSE_TO_OXYGEN_CONTAINING_COMPOUND	GO_CELLULAR_RESPONSE_TO_OXYGEN_CONTAINING_COMPOUND	154	0.39076467790718	1.59486588388995	9.87055077897646e-05	0.0014515976661463	0.00107611267891097	606	tags=49%, list=33%, signal=36%	728358/10135/6648/3148/1668/5473/834/1535/6688/1667/4478/64581/7097/51079/57085/7184/1051/929/2950/5894/3934/706/7351/1445/29108/6772/7494/10312/51510/28956/4057/51024/10365/120892/11344/5579/140823/1669/2242/824/8473/3091/353/114882/51237/6494/51274/5111/94241/3661/29085/3717/351/57048/54997/23304/5577/5447/3799/55011/1978/634/9663/7128/6093/8850/51765/11277/1399/7376/84174/4193/23064/64127/760/…
GO_RNA_CATABOLIC_PROCESS	GO_RNA_CATABOLIC_PROCESS	GO_RNA_CATABOLIC_PROCESS	44	0.505119954868542	1.82907882661572	0.000104764401759322	0.00152857036582696	0.00113317483875603	212	tags=41%, list=12%, signal=37%	23521/11224/6187/6132/6181/6142/6193/6209/6036/6137/6176/6169/6223/25873/6157/6234/3303/5699
GO_SMALL_RIBOSOMAL_SUBUNIT	GO_SMALL_RIBOSOMAL_SUBUNIT	GO_SMALL_RIBOSOMAL_SUBUNIT	10	0.754446168723686	2.02562776783055	0.000117855352096883	0.00170614037059003	0.00126481278360553	195	tags=70%, list=11%, signal=63%	3040/3039/6187/6193/6209/6223/6234
GO_INNATE_IMMUNE_RESPONSE_IN_MUCOSA	GO_INNATE_IMMUNE_RESPONSE_IN_MUCOSA	GO_INNATE_IMMUNE_RESPONSE_IN_MUCOSA	14	0.68704264207958	2.03242588693628	0.000120681382191302	0.00173350853643785	0.00128510162186576	356	tags=71%, list=19%, signal=58%	728358/1668/1667/820/85236/4057/8347/1669/8349/6037
GO_CYTOPLASMIC_TRANSLATION	GO_CYTOPLASMIC_TRANSLATION	GO_CYTOPLASMIC_TRANSLATION	12	0.709338441975549	2.0100464664932	0.000123084107352798	0.00175442193019027	0.00130060534490204	195	tags=67%, list=11%, signal=60%	23521/6132/6142/6176/6169/25873/8666/6234
GO_BIOLOGICAL_ADHESION	GO_BIOLOGICAL_ADHESION	GO_BIOLOGICAL_ADHESION	129	0.396648143743589	1.59329435770377	0.000137170466073809	0.001940281478128	0.00143838857554296	561	tags=47%, list=31%, signal=35%	3043/6402/2778/7852/5788/9750/2319/7791/4478/5341/53827/604/4179/1051/3113/1445/29108/7494/101/83706/682/1230/10154/4057/3688/7130/2633/9051/57162/2242/396/81704/8876/3115/7045/6494/920/9647/100133941/4739/3717/912/351/3987/975/54997/55914/8764/2015/7414/57823/283234/7264/6251/1540/5518/634/3690/6093/27036/7535
GO_REGULATION_OF_DNA_TEMPLATED_TRANSCRIPTION_IN_RESPONSE_TO_STRESS	GO_REGULATION_OF_DNA_TEMPLATED_TRANSCRIPTION_IN_RESPONSE_TO_STRESS	GO_REGULATION_OF_DNA_TEMPLATED_TRANSCRIPTION_IN_RESPONSE_TO_STRESS	16	0.660328128796063	2.02202253016903	0.000149785248451432	0.00210266716197352	0.00155876993005677	306	tags=62%, list=17%, signal=53%	1051/6923/112398/10365/3303/10636/5699/571/3162/3091
GO_CELLULAR_RESPONSE_TO_PEPTIDE	GO_CELLULAR_RESPONSE_TO_PEPTIDE	GO_CELLULAR_RESPONSE_TO_PEPTIDE	53	0.483810300453351	1.78862944056627	0.00015304108652043	0.00213221904753652	0.00158067762492411	597	tags=58%, list=32%, signal=41%	10135/1535/57085/2950/7351/1445/6772/7494/10312/51510/51024/10365/5579/8473/353/114882/51237/51274/3717/351/5577/5447/1978/634/9663/6093/8850/84174/4193/64127/760
GO_RESPONSE_TO_NITROGEN_COMPOUND	GO_RESPONSE_TO_NITROGEN_COMPOUND	GO_RESPONSE_TO_NITROGEN_COMPOUND	114	0.399314076573586	1.5889477965914	0.000159842790839238	0.00221036336884409	0.00163860834285315	614	tags=51%, list=33%, signal=36%	6402/10135/1535/7097/57085/7184/1051/2950/706/7351/1445/6772/7494/10312/51510/682/3726/28956/51024/3688/10365/6678/120892/5579/57162/824/8473/3434/10084/353/114882/51237/51274/5111/3661/3717/351/975/55914/23304/5577/5447/1978/634/9663/7128/6093/8850/11277/1399/84174/4193/3176/64127/760/5603/1236/64135
GO_MEMBRANE_PROTEIN_COMPLEX	GO_MEMBRANE_PROTEIN_COMPLEX	GO_MEMBRANE_PROTEIN_COMPLEX	89	0.418431516152369	1.63920037951834	0.000162110026722544	0.00222511021864351	0.00164954062279079	578	tags=52%, list=31%, signal=37%	567/2778/2319/1535/6890/7097/51079/929/3113/293/101/10312/51035/51160/28956/3688/11316/140823/126328/90701/10245/23204/26519/4726/3119/10672/1212/5119/3115/920/974/6891/8809/3125/4713/125988/4696/4723/23345/634/3759/3690/57410/7535/11277/84174
GO_NEGATIVE_REGULATION_OF_RESPONSE_TO_STIMULUS	GO_NEGATIVE_REGULATION_OF_RESPONSE_TO_STIMULUS	GO_NEGATIVE_REGULATION_OF_RESPONSE_TO_STIMULUS	168	0.369440466937618	1.51802212647558	0.000173446213487218	0.00236320465876335	0.00175191415325712	595	tags=46%, list=32%, signal=35%	10135/6648/4170/3148/5788/9750/5341/2876/604/6223/64407/3428/51079/2537/9770/4179/929/2950/5894/7351/1445/29108/6772/166/7494/64092/51035/23347/374403/146722/4057/3688/7130/5782/10010/4210/3303/10636/120892/5699/2633/5579/29997/3162/1997/6789/23625/3091/8876/29085/997/4925/3955/54625/710/5998/55914/23304/3925/8764/84919/10273/23616/153222/55011/1540/57674/5518/634/7128/5300/2203/84309/11277/7376/…
GO_NEGATIVE_REGULATION_OF_APOPTOTIC_SIGNALING_PATHWAY	GO_NEGATIVE_REGULATION_OF_APOPTOTIC_SIGNALING_PATHWAY	GO_NEGATIVE_REGULATION_OF_APOPTOTIC_SIGNALING_PATHWAY	26	0.570531296414644	1.92192744425902	0.000178386577717275	0.00241277612051176	0.00178866295751859	320	tags=54%, list=17%, signal=45%	6648/4170/3148/2876/51079/2537/2950/5894/7494/3303/120892/3162/3091/8876
GO_RESPONSE_TO_TYPE_I_INTERFERON	GO_RESPONSE_TO_TYPE_I_INTERFERON	GO_RESPONSE_TO_TYPE_I_INTERFERON	26	0.567655129278991	1.91223860757815	0.000196800432542649	0.00264254493841688	0.00195899744064193	435	tags=65%, list=24%, signal=51%	10410/2537/3437/3433/103/4938/6772/8638/4599/3429/3434/6773/4939/81030/54739/3661/91543
GO_RIBOSOME	GO_RIBOSOME	GO_RIBOSOME	49	0.486297613197901	1.78599092056309	0.000198584244963021	0.00264731371162933	0.00196253267456829	110	tags=33%, list=6%, signal=32%	3040/3039/23521/11224/6187/6132/6181/6142/6193/6209/6137/6176/6169/6223/25873/6157
GO_RETINA_HOMEOSTASIS	GO_RETINA_HOMEOSTASIS	GO_RETINA_HOMEOSTASIS	11	0.717963573844737	1.96931428016389	0.00020120890505737	0.00266314357908077	0.00197426782781856	389	tags=73%, list=21%, signal=58%	567/4069/3514/3512/3493/4057/3502/3494
GO_NEGATIVE_REGULATION_OF_EXTRINSIC_APOPTOTIC_SIGNALING_PATHWAY	GO_NEGATIVE_REGULATION_OF_EXTRINSIC_APOPTOTIC_SIGNALING_PATHWAY	GO_NEGATIVE_REGULATION_OF_EXTRINSIC_APOPTOTIC_SIGNALING_PATHWAY	14	0.668932031592933	1.97885064818565	0.000247430077537031	0.00324849026892125	0.00240820280111468	252	tags=57%, list=14%, signal=50%	4170/3148/2876/2537/2950/5894/3303/3162
GO_NEGATIVE_REGULATION_OF_IMMUNE_RESPONSE	GO_NEGATIVE_REGULATION_OF_IMMUNE_RESPONSE	GO_NEGATIVE_REGULATION_OF_IMMUNE_RESPONSE	17	0.630934443291714	1.96324844931418	0.000248939891088406	0.00324849026892125	0.00240820280111468	577	tags=82%, list=31%, signal=57%	5788/2876/604/6223/3428/64092/3162/54625/710/8764/634/7128/11277/7376
GO_REACTIVE_OXYGEN_SPECIES_METABOLIC_PROCESS	GO_REACTIVE_OXYGEN_SPECIES_METABOLIC_PROCESS	GO_REACTIVE_OXYGEN_SPECIES_METABOLIC_PROCESS	19	0.610006367175845	1.94375430725416	0.000251330139820349	0.00325674649711264	0.00241432338951458	306	tags=53%, list=17%, signal=44%	6648/1535/7097/51079/2537/2950/706/120892/140823/3091
GO_LEUKOCYTE_PROLIFERATION	GO_LEUKOCYTE_PROLIFERATION	GO_LEUKOCYTE_PROLIFERATION	45	0.481638038286135	1.74507981709237	0.000258501255514936	0.00332640851714706	0.00246596592432011	561	tags=58%, list=31%, signal=41%	5788/4478/604/4179/1051/2950/3113/29108/3614/11119/5699/57162/5585/81704/3115/51237/920/100133941/912/975/8764/1436/283234/29110/7128/7535
GO_CELL_LEADING_EDGE	GO_CELL_LEADING_EDGE	GO_CELL_LEADING_EDGE	38	0.507748142914797	1.8068536023749	0.000263340513502748	0.00334226007890817	0.00247771716020971	546	tags=63%, list=30%, signal=45%	3936/7852/9750/2319/5341/822/28988/89846/64092/3688/4210/11344/9260/9051/23526/81704/23625/4739/79971/351/54997/23616/3690/6093
GO_RESPONSE_TO_ORGANIC_CYCLIC_COMPOUND	GO_RESPONSE_TO_ORGANIC_CYCLIC_COMPOUND	GO_RESPONSE_TO_ORGANIC_CYCLIC_COMPOUND	103	0.397144543203262	1.56931479471479	0.000262025126322415	0.00334226007890817	0.00247771716020971	614	tags=48%, list=33%, signal=34%	10628/728358/6402/10135/3148/2180/1668/1535/1667/4478/249/8031/7097/7184/1051/2950/706/6772/682/3726/112398/51024/7533/10365/7706/6678/120892/57162/2242/3434/10084/920/5111/3661/6256/1050/3417/3717/351/5577/153222/1978/10654/7376/4193/3176/64127/760/64135
GO_T_CELL_ACTIVATION	GO_T_CELL_ACTIVATION	GO_T_CELL_ACTIVATION	68	0.450718912198606	1.71264863379641	0.000280252516753494	0.00353270689485867	0.00261890106955467	626	tags=59%, list=34%, signal=40%	567/3936/5788/9750/2319/4478/604/26253/64581/4179/1051/3113/1445/29108/7494/101/11119/5699/57162/81704/8876/3115/920/6670/100133941/8809/3955/912/91543/8764/283234/1540/634/7535/11277/84174/64127/1236/2529/9092
GO_RIBONUCLEOPROTEIN_COMPLEX	GO_RIBONUCLEOPROTEIN_COMPLEX	GO_RIBONUCLEOPROTEIN_COMPLEX	115	0.38741208120935	1.54282795972406	0.000321264234309508	0.00402231504172648	0.00298186220322837	862	tags=70%, list=47%, signal=39%	3040/3039/23521/11224/6187/6132/6181/6142/7846/6193/6209/6137/6176/6169/6223/25873/6157/103/2091/8666/6234/3303/120892/3188/203228/51690/116541/54998/10084/51322/10659/6150/84316/55954/10573/55651/219988/55011/24148/7150/55544/22913/23345/6093/65993/199746/9092/23405/79171/23367/5610/80315/348262/54663/85363/100169751/100169761/100169762/100169763/100169764/100169765/100169766/100169767/100169768…
GO_STRUCTURAL_MOLECULE_ACTIVITY	GO_STRUCTURAL_MOLECULE_ACTIVITY	GO_STRUCTURAL_MOLECULE_ACTIVITY	90	0.406266654005908	1.59260529812066	0.000334934828273008	0.00416533044825425	0.00308788379297969	835	tags=64%, list=45%, signal=37%	23521/11224/6187/6132/6181/6142/7846/6193/6209/56882/4478/6137/6176/6169/6223/25873/6157/28956/6234/11316/10636/6678/120892/120/10801/116541/1212/7045/6150/920/2035/81027/55914/10573/7414/65993/286257/4118/90120/100169751/100169761/100169762/100169763/100169764/100169765/100169766/100169767/100169768/100169753/100169754/100169755/100169756/100169757/100169758/100169759/9972/122704/6449
GO_CELLULAR_RESPONSE_TO_ENDOGENOUS_STIMULUS	GO_CELLULAR_RESPONSE_TO_ENDOGENOUS_STIMULUS	GO_CELLULAR_RESPONSE_TO_ENDOGENOUS_STIMULUS	132	0.385242725651835	1.55085098628574	0.000344048562434444	0.00425014657460683	0.00315076051913648	606	tags=48%, list=33%, signal=34%	728358/10135/2180/1668/1535/7791/1667/4478/8031/23770/57085/7184/1051/2950/7351/1445/6772/7494/10312/51510/3726/28956/112398/51024/7533/10365/5782/3303/120892/5579/824/8473/23625/353/114882/51237/51274/23527/6256/3717/351/317/3987/23304/5577/5447/10273/153222/1978/634/9663/5438/6093/8850/5300/1399/7376/84174/4193/23064/64127/760/5603
GO_CELLULAR_RESPONSE_TO_BIOTIC_STIMULUS	GO_CELLULAR_RESPONSE_TO_BIOTIC_STIMULUS	GO_CELLULAR_RESPONSE_TO_BIOTIC_STIMULUS	44	0.487566543777886	1.76551655343418	0.000350004048432885	0.00429508279302077	0.00318407307915591	265	tags=43%, list=14%, signal=38%	10628/728358/3148/1668/5473/834/1667/7097/1051/929/2950/3934/706/29108/7494/51510/4057/1669/824
GO_STRUCTURAL_CONSTITUENT_OF_RIBOSOME	GO_STRUCTURAL_CONSTITUENT_OF_RIBOSOME	GO_STRUCTURAL_CONSTITUENT_OF_RIBOSOME	42	0.493092610901898	1.7733934871042	0.000368674443398326	0.00449443252379669	0.00333185698500564	826	tags=86%, list=45%, signal=48%	23521/11224/6187/6132/6181/6142/6193/6209/6137/6176/6169/6223/25873/6157/6234/116541/6150/10573/65993/100169751/100169761/100169762/100169763/100169764/100169765/100169766/100169767/100169768/100169753/100169754/100169755/100169756/100169757/100169758/100169759/122704
GO_OXIDOREDUCTASE_ACTIVITY_ACTING_ON_PEROXIDE_AS_ACCEPTOR	GO_OXIDOREDUCTASE_ACTIVITY_ACTING_ON_PEROXIDE_AS_ACCEPTOR	GO_OXIDOREDUCTASE_ACTIVITY_ACTING_ON_PEROXIDE_AS_ACCEPTOR	10	0.723598848944963	1.9428051754478	0.000376385367209703	0.00455844500287307	0.00337931134646482	116	tags=50%, list=6%, signal=47%	3043/3040/3039/2876/2950
GO_MODIFICATION_OF_MORPHOLOGY_OR_PHYSIOLOGY_OF_OTHER_ORGANISM	GO_MODIFICATION_OF_MORPHOLOGY_OR_PHYSIOLOGY_OF_OTHER_ORGANISM	GO_MODIFICATION_OF_MORPHOLOGY_OR_PHYSIOLOGY_OF_OTHER_ORGANISM	29	0.539616728525278	1.85447296479713	0.000393152115461116	0.00471700075747173	0.00349685346010771	393	tags=55%, list=21%, signal=44%	4069/728358/1668/1667/6223/820/85236/293/2040/4057/3429/140823/1669/920/6256/79792
GO_RESPONSE_TO_MOLECULE_OF_BACTERIAL_ORIGIN	GO_RESPONSE_TO_MOLECULE_OF_BACTERIAL_ORIGIN	GO_RESPONSE_TO_MOLECULE_OF_BACTERIAL_ORIGIN	60	0.449690487093142	1.6882960615316	0.000394568331035142	0.00471700075747173	0.00349685346010771	265	tags=38%, list=14%, signal=34%	567/728358/3148/1668/5473/834/1667/249/7097/1051/929/2950/3934/706/29108/7494/51510/3726/4057/6678/1669/57162/824
GO_REGULATION_OF_HUMORAL_IMMUNE_RESPONSE	GO_REGULATION_OF_HUMORAL_IMMUNE_RESPONSE	GO_REGULATION_OF_HUMORAL_IMMUNE_RESPONSE	17	0.619868388360147	1.92881473688111	0.000400670963251441	0.00472893818410777	0.00350570303079538	438	tags=71%, list=24%, signal=54%	3514/3538/5788/3539/3500/3537/4179/5199/3501/3502/710/975
GO_PROTEIN_LOCALIZATION_TO_ORGANELLE	GO_PROTEIN_LOCALIZATION_TO_ORGANELLE	GO_PROTEIN_LOCALIZATION_TO_ORGANELLE	112	0.384631803310654	1.52889803006667	0.000398731033087095	0.00472893818410777	0.00350570303079538	258	tags=29%, list=14%, signal=27%	10628/23521/11224/6187/6132/6181/6142/6193/6209/4478/6137/6176/6169/8031/6223/25873/51079/6157/706/293/83666/51160/51024/7533/3002/6234/115362/120892/2633/29997/140823/10245/26519
GO_RESPONSE_TO_INTERFERON_BETA	GO_RESPONSE_TO_INTERFERON_BETA	GO_RESPONSE_TO_INTERFERON_BETA	11	0.698719641079569	1.91652977551553	0.000414452207909455	0.00485927157817375	0.00360232306616113	404	tags=82%, list=22%, signal=64%	10410/3428/51079/6772/5359/824/54739/9447/997
GO_RESPONSE_TO_EXTRACELLULAR_STIMULUS	GO_RESPONSE_TO_EXTRACELLULAR_STIMULUS	GO_RESPONSE_TO_EXTRACELLULAR_STIMULUS	66	0.445946404619915	1.6912152435205	0.000416958543405087	0.00485927157817375	0.00360232306616113	432	tags=45%, list=24%, signal=36%	6402/10135/2180/5788/1535/249/6223/3428/7184/2950/3934/706/7351/6772/7494/51024/7706/6678/120892/3162/2242/54407/8473/6494/920/5111/27102/79792/4925/317
GO_REGULATION_OF_VIRAL_GENOME_REPLICATION	GO_REGULATION_OF_VIRAL_GENOME_REPLICATION	GO_REGULATION_OF_VIRAL_GENOME_REPLICATION	21	0.586218220095124	1.89933099904243	0.000426328398313066	0.0049374157629632	0.00366025368288521	727	tags=90%, list=40%, signal=55%	10410/3428/103/4938/55196/2040/5359/4057/8638/4599/3429/3434/91543/63901/10155/24138/4940/23367/5610
GO_PROTEIN_TARGETING_TO_MITOCHONDRION	GO_PROTEIN_TARGETING_TO_MITOCHONDRION	GO_PROTEIN_TARGETING_TO_MITOCHONDRION	14	0.655615995054496	1.9394588321403	0.00044340930902747	0.0051033381964466	0.00378325693547466	333	tags=64%, list=18%, signal=53%	51079/706/293/51024/120892/140823/10245/26519/9049
GO_APOPTOTIC_SIGNALING_PATHWAY	GO_APOPTOTIC_SIGNALING_PATHWAY	GO_APOPTOTIC_SIGNALING_PATHWAY	78	0.421798463548835	1.62667663965054	0.00048084467974758	0.00550003204674238	0.00407733792768416	545	tags=51%, list=30%, signal=38%	6648/4170/3148/5788/834/2876/3428/51079/2537/1051/929/2950/5894/3934/29108/1396/7494/51024/7533/3002/3303/120892/3429/3162/6789/3091/8876/9647/100133941/4683/3717/317/55288/204851/55011/81618/7027/1540/5518/7128
GO_ANTIOXIDANT_ACTIVITY	GO_ANTIOXIDANT_ACTIVITY	GO_ANTIOXIDANT_ACTIVITY	13	0.675780726884862	1.95330179065129	0.000486261430414985	0.00551390291490306	0.00408762081628567	116	tags=46%, list=6%, signal=44%	3043/3040/3039/6648/2876/2950
GO_NEGATIVE_REGULATION_OF_CYTOKINE_PRODUCTION	GO_NEGATIVE_REGULATION_OF_CYTOKINE_PRODUCTION	GO_NEGATIVE_REGULATION_OF_CYTOKINE_PRODUCTION	43	0.480993020325797	1.73596581513328	0.000490984339427417	0.00551390291490306	0.00408762081628567	552	tags=60%, list=30%, signal=43%	353514/5788/604/9246/2950/706/1445/29108/5004/4057/10365/7706/4210/2633/3162/100133941/3661/55914/4317/1540/29110/634/671/51191/7128/5300
GO_REGULATION_OF_HYDROLASE_ACTIVITY	GO_REGULATION_OF_HYDROLASE_ACTIVITY	GO_REGULATION_OF_HYDROLASE_ACTIVITY	159	0.369751762386685	1.51180540540679	0.000490003351736254	0.00551390291490306	0.00408762081628567	621	tags=50%, list=34%, signal=36%	64744/3148/8530/5788/56882/834/5341/2876/604/64407/3428/51079/2537/7184/5894/29108/4938/89846/117289/51035/9170/10154/374403/5359/4057/51024/3688/10010/4210/3303/10636/120892/8638/5269/23204/51099/3434/23526/396/81704/8698/10672/4939/393/9049/6494/9647/5111/9447/23527/4739/151987/6102/3717/351/317/3987/710/5998/84919/5447/23616/55011/11047/5973/6251/5518/6093/3300/5300/1399/7376/9605/26000/4193/1…
GO_REGULATION_OF_CELL_ADHESION	GO_REGULATION_OF_CELL_ADHESION	GO_REGULATION_OF_CELL_ADHESION	79	0.423403106631255	1.63278609771275	0.000499162028709268	0.00553860622274416	0.00410593411576171	626	tags=56%, list=34%, signal=38%	7852/5788/9750/2319/53827/604/4179/1051/3113/1445/29108/7494/101/83706/10154/2633/57162/2242/396/81704/8876/3115/7045/6494/920/9647/100133941/4739/3717/912/3987/54997/8764/283234/6251/1540/5518/634/6093/7535/1399/64127/1236/9092
GO_NEGATIVE_REGULATION_OF_MOLECULAR_FUNCTION	GO_NEGATIVE_REGULATION_OF_MOLECULAR_FUNCTION	GO_NEGATIVE_REGULATION_OF_MOLECULAR_FUNCTION	138	0.367954778127623	1.48781441942027	0.000499162028709268	0.00553860622274416	0.00410593411576171	552	tags=45%, list=30%, signal=34%	567/10628/8530/5788/56882/9750/2876/3428/2537/4061/3433/2950/5894/103/1445/29108/9961/166/83666/51035/4057/100287171/10636/120892/5269/203228/3162/57162/23204/100463488/51070/5585/3434/25855/9049/9647/9447/29085/151636/1050/100463482/3717/351/710/5998/54997/55914/3925/5577/5447/10273/55011/54776/5973/1540/5518/634/7128/6093/3300/8850/5300
GO_VIRAL_GENOME_REPLICATION	GO_VIRAL_GENOME_REPLICATION	GO_VIRAL_GENOME_REPLICATION	23	0.56867112629557	1.87041724732849	0.000509858357895895	0.00562361629274461	0.00416895461813373	727	tags=87%, list=40%, signal=53%	10410/3428/103/4938/55196/2040/5359/4057/8638/4599/3429/7913/3434/91543/63901/10155/24138/4940/23367/5610
GO_POSITIVE_REGULATION_OF_HYDROLASE_ACTIVITY	GO_POSITIVE_REGULATION_OF_HYDROLASE_ACTIVITY	GO_POSITIVE_REGULATION_OF_HYDROLASE_ACTIVITY	98	0.400979731987794	1.57868270754479	0.000535796781333576	0.00587474222373442	0.00435512176667902	591	tags=51%, list=32%, signal=37%	64744/3148/5788/834/5341/64407/3428/51079/29108/117289/9170/374403/5359/51024/3688/10010/4210/3303/10636/120892/51099/23526/396/81704/8698/10672/393/6494/9647/5111/9447/23527/4739/6102/3717/351/317/3987/5998/84919/23616/11047/6251/3300/5300/1399/7376/9605/26000/11033
GO_IRON_ION_HOMEOSTASIS	GO_IRON_ION_HOMEOSTASIS	GO_IRON_ION_HOMEOSTASIS	12	0.672204103362342	1.90481919880536	0.000551875304888994	0.00601544082329004	0.00445942583826711	381	tags=67%, list=21%, signal=53%	567/8031/3934/4057/3162/3091/79689/27102
GO_FICOLIN_1_RICH_GRANULE	GO_FICOLIN_1_RICH_GRANULE	GO_FICOLIN_1_RICH_GRANULE	20	0.585698430604722	1.87666554106112	0.000600177213630014	0.00650367471845857	0.00482136819813584	478	tags=70%, list=26%, signal=52%	3043/23406/226/2950/9961/3614/28988/7130/3303/83716/79792/3417/317/7414
GO_ANTIGEN_PROCESSING_AND_PRESENTATION_OF_PEPTIDE_ANTIGEN	GO_ANTIGEN_PROCESSING_AND_PRESENTATION_OF_PEPTIDE_ANTIGEN	GO_ANTIGEN_PROCESSING_AND_PRESENTATION_OF_PEPTIDE_ANTIGEN	20	0.583790748378008	1.87055304133242	0.000656885750289111	0.00707679822840536	0.00524624176332491	439	tags=55%, list=24%, signal=42%	567/1535/6890/3113/29108/5699/3119/3115/6891/8517/3125
GO_INTERLEUKIN_6_PRODUCTION	GO_INTERLEUKIN_6_PRODUCTION	GO_INTERLEUKIN_6_PRODUCTION	21	0.572850311767431	1.85601934169574	0.000669576054476453	0.00716895421215727	0.00531455974486053	614	tags=81%, list=33%, signal=55%	353514/1535/7097/1051/1445/29108/7494/5004/10365/824/351/4317/671/7128/64127/5603/64135
GO_CHEMICAL_HOMEOSTASIS	GO_CHEMICAL_HOMEOSTASIS	GO_CHEMICAL_HOMEOSTASIS	111	0.389436145284689	1.54744553216814	0.000673177567682334	0.00716895421215727	0.00531455974486053	542	tags=46%, list=30%, signal=34%	567/6648/3579/7852/5788/1535/8031/2537/7184/2950/5894/3934/706/7351/4938/6772/7494/10312/1230/9170/4057/51024/120892/475/5579/3162/51099/3434/3091/8698/10672/79689/920/100133941/56996/9990/27102/29085/1050/3717/351/57048/433/3925/5577/3799/55011/79641/22913/57104/3759
GO_RESPONSE_TO_ANTIBIOTIC	GO_RESPONSE_TO_ANTIBIOTIC	GO_RESPONSE_TO_ANTIBIOTIC	49	0.465290714300164	1.70884036567176	0.000701354441376682	0.00742634159926281	0.00550536869772373	606	tags=55%, list=33%, signal=38%	3043/10628/3040/3039/6688/2876/249/929/2950/3934/1396/6772/10365/6678/120892/3162/824/5111/94241/3717/84919/1978/7128/51765/4193/23064/5603
GO_LAMELLIPODIUM	GO_LAMELLIPODIUM	GO_LAMELLIPODIUM	21	0.5696222713404	1.84556057900456	0.000744492495284075	0.00783832155546245	0.00581078173651746	546	tags=76%, list=30%, signal=54%	2319/822/28988/89846/3688/4210/11344/9051/81704/23625/4739/351/54997/23616/3690/6093
GO_REGULATION_OF_EXTRINSIC_APOPTOTIC_SIGNALING_PATHWAY	GO_REGULATION_OF_EXTRINSIC_APOPTOTIC_SIGNALING_PATHWAY	GO_REGULATION_OF_EXTRINSIC_APOPTOTIC_SIGNALING_PATHWAY	24	0.562260668638122	1.85974248255081	0.000753087816162394	0.00788402103586959	0.00584466012543518	545	tags=62%, list=30%, signal=45%	4170/3148/5788/2876/2537/2950/5894/29108/3303/3162/6789/81618/1540/5518/7128
GO_FC_RECEPTOR_SIGNALING_PATHWAY	GO_FC_RECEPTOR_SIGNALING_PATHWAY	GO_FC_RECEPTOR_SIGNALING_PATHWAY	22	0.574658547315509	1.88084334593449	0.000763221622328651	0.00794522284367973	0.00589003085238847	293	tags=50%, list=16%, signal=43%	3514/3538/2214/5788/3539/3500/3537/26253/3501/5699/3502
GO_NEGATIVE_REGULATION_OF_MULTICELLULAR_ORGANISMAL_PROCESS	GO_NEGATIVE_REGULATION_OF_MULTICELLULAR_ORGANISMAL_PROCESS	GO_NEGATIVE_REGULATION_OF_MULTICELLULAR_ORGANISMAL_PROCESS	102	0.392584699104198	1.55094026141277	0.000792241289264359	0.00820124641903272	0.00607982877089085	584	tags=48%, list=32%, signal=35%	567/353514/5788/1535/604/6223/7097/9246/2950/706/1445/29108/6772/1230/5004/4057/7533/10365/7706/4210/6678/120892/2633/3162/6789/396/3091/393/100133941/3661/8809/3955/3717/351/710/55914/4317/81618/1540/29110/634/671/8365/51191/7128/6093/5300/7376/4193
GO_MYELOID_CELL_DIFFERENTIATION	GO_MYELOID_CELL_DIFFERENTIATION	GO_MYELOID_CELL_DIFFERENTIATION	62	0.433035835586071	1.62666437342086	0.000802201446727543	0.00825821822658965	0.0061220636723944	652	tags=58%, list=35%, signal=39%	567/2124/3148/2778/6688/604/6223/7097/3428/9770/1051/6772/1230/3726/4057/10365/3303/5579/2242/3091/920/6670/27102/1050/3717/351/54997/1436/4853/634/8365/8850/760/1236/55904/25946
GO_ACTIVATION_OF_INNATE_IMMUNE_RESPONSE	GO_ACTIVATION_OF_INNATE_IMMUNE_RESPONSE	GO_ACTIVATION_OF_INNATE_IMMUNE_RESPONSE	47	0.467225301258513	1.70643526767077	0.000812995354751404	0.00832309609035554	0.00617015956935494	614	tags=62%, list=33%, signal=42%	1535/26253/64581/7097/3428/7184/929/5894/29108/146722/4057/10010/3303/5699/118788/29997/57162/10084/9447/3661/8517/91543/55914/4214/1540/29110/7128/64127/64135
GO_POSITIVE_REGULATION_OF_CYTOKINE_PRODUCTION	GO_POSITIVE_REGULATION_OF_CYTOKINE_PRODUCTION	GO_POSITIVE_REGULATION_OF_CYTOKINE_PRODUCTION	85	0.4114808550629	1.600053740992	0.000819717564893581	0.00834580575685607	0.00618699492299666	614	tags=55%, list=33%, signal=39%	567/3148/353514/5788/834/1535/26253/7097/3428/4179/1051/929/4050/3113/29108/6772/7494/101/5004/115362/3303/120892/29997/3162/57162/10084/3091/3115/81030/920/9447/3661/79792/8809/3717/351/91543/8764/4317/1436/283234/29110/64127/5008/5603/1236/64135
GO_COLLAGEN_CONTAINING_EXTRACELLULAR_MATRIX	GO_COLLAGEN_CONTAINING_EXTRACELLULAR_MATRIX	GO_COLLAGEN_CONTAINING_EXTRACELLULAR_MATRIX	28	0.527786140252771	1.80428865329853	0.000838086062566391	0.0084861938466422	0.00629106880442416	470	tags=50%, list=26%, signal=38%	728358/1667/7184/1955/5199/5004/5359/6678/2162/5269/7045/710/55914/4317
GO_ORGAN_OR_TISSUE_SPECIFIC_IMMUNE_RESPONSE	GO_ORGAN_OR_TISSUE_SPECIFIC_IMMUNE_RESPONSE	GO_ORGAN_OR_TISSUE_SPECIFIC_IMMUNE_RESPONSE	16	0.622648475715077	1.90664185178173	0.000876140656748392	0.00882330780953679	0.00654098144769251	356	tags=62%, list=19%, signal=51%	728358/1668/1667/820/85236/4057/8347/1669/8349/6037
GO_REGULATION_OF_CELL_DIFFERENTIATION	GO_REGULATION_OF_CELL_DIFFERENTIATION	GO_REGULATION_OF_CELL_DIFFERENTIATION	166	0.354149685627052	1.45349998903346	0.000920463984393221	0.00921956628692237	0.00683473968496815	585	tags=44%, list=32%, signal=33%	567/6648/2124/3148/2778/7852/5788/9750/2319/6688/604/6223/7097/9770/4179/1051/5894/706/6772/7494/101/1230/3726/10154/4057/3688/7533/4311/3303/10636/120892/5699/2633/11344/9260/5579/2242/824/6789/10084/396/3091/8876/393/920/100133941/94241/51199/4739/1050/3717/351/3987/54997/5447/4853/81618/55544/23531/1540/5518/634/8365/3690/6093/8850/5300/7535/50618/1399/7376/4193/23064
GO_DEFENSE_RESPONSE_TO_GRAM_POSITIVE_BACTERIUM	GO_DEFENSE_RESPONSE_TO_GRAM_POSITIVE_BACTERIUM	GO_DEFENSE_RESPONSE_TO_GRAM_POSITIVE_BACTERIUM	25	0.543443115046486	1.81483716820593	0.000937318869153219	0.00933791325021997	0.00692247382142021	393	tags=56%, list=21%, signal=45%	4069/728358/3148/1668/1667/7097/820/85236/8347/140823/1669/8349/6037/79792
GO_CELL_CELL_ADHESION	GO_CELL_CELL_ADHESION	GO_CELL_CELL_ADHESION	76	0.420139556987563	1.61392792266867	0.000984846115224339	0.00975892968722299	0.007234585873165	626	tags=54%, list=34%, signal=37%	3043/6402/2778/5788/9750/2319/4478/5341/53827/604/4179/1051/3113/1445/29108/7494/101/83706/682/3688/57162/81704/8876/3115/920/9647/100133941/3717/912/8764/7414/283234/7264/1540/634/3690/6093/7535/64127/1236/9092
GO_COFACTOR_CATABOLIC_PROCESS	GO_COFACTOR_CATABOLIC_PROCESS	GO_COFACTOR_CATABOLIC_PROCESS	13	0.657306546991493	1.89990333279222	0.00102703307481541	0.0100692713631373	0.00746465142096413	252	tags=46%, list=14%, signal=40%	3043/3040/3039/2876/645/3162
GO_RESPONSE_TO_ABIOTIC_STIMULUS	GO_RESPONSE_TO_ABIOTIC_STIMULUS	GO_RESPONSE_TO_ABIOTIC_STIMULUS	134	0.368453419050049	1.48411859058825	0.00102166173996351	0.0100692713631373	0.00746465142096413	379	tags=34%, list=21%, signal=29%	10628/10135/7852/5788/834/1535/1936/2876/7097/3428/57085/7184/929/5894/706/7351/1396/6772/101/6923/3726/112398/51024/3688/4311/10010/3303/10636/6678/5699/29997/150678/571/5269/3162/54407/824/81628/5585/3091/6494/5111/100133941/94241/9990
GO_VESICLE_MEMBRANE	GO_VESICLE_MEMBRANE	GO_VESICLE_MEMBRANE	109	0.382523340783744	1.51807799073178	0.00104006956604479	0.0101434152941105	0.00751961653012989	385	tags=38%, list=21%, signal=32%	567/2215/6402/3579/5788/2319/1535/6890/84418/7097/57085/4179/6813/929/3113/101/2040/10312/28988/682/28956/374403/11316/2204/4311/6678/120892/2633/9144/5269/3119/10857/11026/10043/8876/1212/3115/53916/920/6891/79971
GO_CELLULAR_RESPONSE_TO_HORMONE_STIMULUS	GO_CELLULAR_RESPONSE_TO_HORMONE_STIMULUS	GO_CELLULAR_RESPONSE_TO_HORMONE_STIMULUS	74	0.414807376643453	1.59077176290399	0.0010584774006314	0.0102688933160733	0.00761263713322669	597	tags=50%, list=32%, signal=35%	728358/2180/1668/1535/1667/4478/8031/57085/2950/7351/1445/6772/7494/10312/3726/112398/7533/5579/8473/353/114882/51237/6256/3717/5577/5447/153222/1978/634/9663/6093/8850/1399/7376/84174/4193/760
GO_RESPONSE_TO_NUTRIENT	GO_RESPONSE_TO_NUTRIENT	GO_RESPONSE_TO_NUTRIENT	33	0.512233461537984	1.78771266144945	0.00106593146683303	0.0102873490002167	0.00762631888276924	476	tags=55%, list=26%, signal=41%	6402/2180/1535/249/7184/2950/706/6772/7494/7706/6678/3162/2242/8473/920/5111/317/5447
GO_LEUKOCYTE_CELL_CELL_ADHESION	GO_LEUKOCYTE_CELL_CELL_ADHESION	GO_LEUKOCYTE_CELL_CELL_ADHESION	55	0.443890079852138	1.6495648748483	0.00109529309360562	0.0105159487173638	0.00779578667660396	626	tags=58%, list=34%, signal=40%	6402/5788/9750/2319/4478/604/4179/1051/3113/1445/29108/7494/101/83706/3688/57162/81704/8876/3115/920/100133941/912/8764/283234/7264/1540/634/6093/7535/64127/1236/9092
GO_ANTIGEN_PROCESSING_AND_PRESENTATION	GO_ANTIGEN_PROCESSING_AND_PRESENTATION	GO_ANTIGEN_PROCESSING_AND_PRESENTATION	25	0.53790965314291	1.79635808170467	0.00113409425448398	0.0107768033515837	0.00798916600324748	712	tags=72%, list=39%, signal=45%	567/1535/6890/3113/29108/5699/3119/3115/6891/8517/912/3125/11277/64127/1236/83871/51752/3796
GO_LEUKOCYTE_DIFFERENTIATION	GO_LEUKOCYTE_DIFFERENTIATION	GO_LEUKOCYTE_DIFFERENTIATION	71	0.422399400259716	1.61378119008676	0.00113210881573487	0.0107768033515837	0.00798916600324748	626	tags=58%, list=34%, signal=40%	567/2124/2778/5788/6688/604/26253/7097/3428/9770/4179/1051/1316/7494/101/1230/3726/4057/3688/2242/8876/920/6670/974/27102/1050/8809/3955/912/351/91543/54997/1436/4853/1540/634/7535/760/1236/2529/9092
GO_NEGATIVE_REGULATION_OF_IMMUNE_SYSTEM_PROCESS	GO_NEGATIVE_REGULATION_OF_IMMUNE_SYSTEM_PROCESS	GO_NEGATIVE_REGULATION_OF_IMMUNE_SYSTEM_PROCESS	58	0.438499961879639	1.63775701510012	0.00115166720354497	0.0107779764048931	0.00799003562268044	578	tags=52%, list=31%, signal=37%	3579/5788/9750/2876/604/6223/3428/1051/929/64092/374403/146722/4057/2633/3162/57162/1997/5585/29085/54625/710/55914/8764/634/671/8365/7128/11277/7376/84174
GO_ION_HOMEOSTASIS	GO_ION_HOMEOSTASIS	GO_ION_HOMEOSTASIS	73	0.416392603832568	1.59560297947124	0.00115051668685812	0.0107779764048931	0.00799003562268044	430	tags=42%, list=23%, signal=34%	567/3579/7852/5788/1535/8031/2537/7184/3934/706/7494/10312/1230/9170/4057/51024/120892/475/5579/3162/3091/8698/10672/79689/920/100133941/56996/9990/27102/3717/351
GO_REGULATION_OF_ANATOMICAL_STRUCTURE_MORPHOGENESIS	GO_REGULATION_OF_ANATOMICAL_STRUCTURE_MORPHOGENESIS	GO_REGULATION_OF_ANATOMICAL_STRUCTURE_MORPHOGENESIS	88	0.399161855891145	1.55887404535962	0.00115051668685812	0.0107779764048931	0.00799003562268044	720	tags=60%, list=39%, signal=38%	3579/226/56882/9750/4478/604/6772/7494/89846/10154/51024/3688/7533/10365/6678/120892/5699/2633/11344/5579/3162/2242/824/5585/10084/396/6773/3091/10672/393/51199/4739/6256/2035/3955/3987/204851/5447/1436/634/7128/6093/50618/1399/8536/6050/6237/92140/51752/10435/29924/65125/6348
GO_INTRACELLULAR_PROTEIN_TRANSPORT	GO_INTRACELLULAR_PROTEIN_TRANSPORT	GO_INTRACELLULAR_PROTEIN_TRANSPORT	118	0.375865022137897	1.49863007418146	0.00118733244766263	0.0110559147010998	0.00819607957788807	385	tags=37%, list=21%, signal=31%	10628/23521/3936/11224/6187/6132/6181/6142/6193/6209/6137/6176/6169/8031/6223/25873/51079/7184/381/6157/706/293/2040/51160/374403/51024/7533/6234/120892/3429/140823/9877/10245/23204/26519/4924/3434/10043/1212/9049/53916/100133941/8636/79971
GO_REGULATION_OF_VIRAL_LIFE_CYCLE	GO_REGULATION_OF_VIRAL_LIFE_CYCLE	GO_REGULATION_OF_VIRAL_LIFE_CYCLE	27	0.523721816735347	1.77915843526542	0.00126018104080262	0.0116755773430363	0.0086554539907759	766	tags=81%, list=42%, signal=48%	10410/3428/103/4938/55196/2040/5359/4057/7706/8638/4599/3429/3434/920/91543/63901/10155/24138/4940/23367/5610/85363
GO_NEGATIVE_REGULATION_OF_VIRAL_GENOME_REPLICATION	GO_NEGATIVE_REGULATION_OF_VIRAL_GENOME_REPLICATION	GO_NEGATIVE_REGULATION_OF_VIRAL_GENOME_REPLICATION	16	0.612587838919187	1.87583469185319	0.00129395182638051	0.0119288195735477	0.00884319001532638	616	tags=88%, list=34%, signal=59%	10410/3428/4938/55196/5359/4057/8638/4599/3434/91543/63901/10155/24138/4940
GO_NEGATIVE_REGULATION_OF_INTRINSIC_APOPTOTIC_SIGNALING_PATHWAY	GO_NEGATIVE_REGULATION_OF_INTRINSIC_APOPTOTIC_SIGNALING_PATHWAY	GO_NEGATIVE_REGULATION_OF_INTRINSIC_APOPTOTIC_SIGNALING_PATHWAY	14	0.62851963693724	1.85930174099889	0.00131618945175333	0.0120142810546745	0.00890654516224056	320	tags=64%, list=17%, signal=53%	6648/4170/2876/51079/7494/3303/120892/3091/8876
GO_POSITIVE_REGULATION_OF_SIGNALING	GO_POSITIVE_REGULATION_OF_SIGNALING	GO_POSITIVE_REGULATION_OF_SIGNALING	202	0.341915757160083	1.41642345922879	0.00131618777808824	0.0120142810546745	0.00890654516224056	782	tags=56%, list=43%, signal=36%	4170/7852/353514/5788/834/1535/1936/2876/10346/7097/9770/23770/929/5894/1445/29108/7494/83666/6398/101/28988/1230/28956/146722/4057/51024/3688/7533/3002/4311/7706/3303/10636/120892/5699/118788/5579/3162/57162/6789/5585/3091/393/114882/81030/1796/5605/920/100133941/79971/3661/29085/8517/8809/3955/54625/3717/351/317/91543/3987/975/4317/6655/5447/3799/1436/4296/4853/4214/153222/55011/81618/7027/1540…
GO_PHAGOCYTIC_VESICLE	GO_PHAGOCYTIC_VESICLE	GO_PHAGOCYTIC_VESICLE	19	0.578699140426642	1.84399541928766	0.0013378760447473	0.0120930941995939	0.00896497169907691	185	tags=47%, list=10%, signal=43%	567/1535/7791/6890/7097/6813/101/10312/4057
GO_CELLULAR_RESPONSE_TO_LIPID	GO_CELLULAR_RESPONSE_TO_LIPID	GO_CELLULAR_RESPONSE_TO_LIPID	79	0.406746725764704	1.56855343930479	0.00133459570078322	0.0120930941995939	0.00896497169907691	265	tags=33%, list=14%, signal=29%	728358/3148/1668/5473/834/1667/4478/8031/7097/51079/1051/929/2950/3934/706/29108/7494/51510/112398/4057/51024/7533/11344/1669/2242/824
GO_REGULATION_OF_APOPTOTIC_SIGNALING_PATHWAY	GO_REGULATION_OF_APOPTOTIC_SIGNALING_PATHWAY	GO_REGULATION_OF_APOPTOTIC_SIGNALING_PATHWAY	53	0.446253258688522	1.64978239547813	0.0014082274302396	0.0126672108166698	0.00939058148422424	545	tags=53%, list=30%, signal=38%	6648/4170/3148/5788/2876/51079/2537/2950/5894/29108/7494/51024/7533/3002/3303/120892/3162/6789/3091/8876/3717/317/55011/81618/7027/1540/5518/7128
GO_NEGATIVE_REGULATION_OF_CELL_DEATH	GO_NEGATIVE_REGULATION_OF_CELL_DEATH	GO_NEGATIVE_REGULATION_OF_CELL_DEATH	97	0.38887457853146	1.52986525814259	0.00142663537152433	0.0127707987605535	0.00946737431904015	593	tags=49%, list=32%, signal=35%	6648/2124/4170/3579/3148/2876/604/51079/2537/3437/23770/7184/1051/2950/5894/7351/7494/101/192286/4057/3688/3303/120892/475/81567/3162/57162/23204/100463488/396/81704/3091/8876/8517/100463482/84316/3717/91304/5447/1436/4853/55011/7128/6093/5300/4193/23064/64127
GO_ACTIN_CYTOSKELETON	GO_ACTIN_CYTOSKELETON	GO_ACTIN_CYTOSKELETON	50	0.446244638027803	1.64405851864595	0.00146345126385606	0.01303738073041	0.00966499949054735	267	tags=36%, list=15%, signal=32%	3936/10487/226/2319/1535/7791/822/101/9262/28988/83706/5782/2633/11344/9260/9051/824/10801
GO_CELLULAR_DETOXIFICATION	GO_CELLULAR_DETOXIFICATION	GO_CELLULAR_DETOXIFICATION	15	0.616226770261701	1.85561110671464	0.00148158606163338	0.0131357845560127	0.00973794918373992	116	tags=40%, list=6%, signal=38%	3043/3040/3039/6648/2876/2950
GO_EXTRACELLULAR_MATRIX	GO_EXTRACELLULAR_MATRIX	GO_EXTRACELLULAR_MATRIX	36	0.478289297945847	1.68919606548918	0.00148929826694299	0.0131412842316445	0.0097420262574466	470	tags=44%, list=26%, signal=34%	728358/1667/249/7184/1955/5199/5004/5359/6678/2162/5269/83716/7045/710/55914/4317
GO_TRANSITION_METAL_ION_HOMEOSTASIS	GO_TRANSITION_METAL_ION_HOMEOSTASIS	GO_TRANSITION_METAL_ION_HOMEOSTASIS	17	0.591418581337257	1.8402888367423	0.00150362615324397	0.0132048306254079	0.00978913509595101	430	tags=59%, list=23%, signal=45%	567/8031/3934/4057/475/3162/3091/79689/27102/351
GO_RESPONSE_TO_PEPTIDE_HORMONE	GO_RESPONSE_TO_PEPTIDE_HORMONE	GO_RESPONSE_TO_PEPTIDE_HORMONE	50	0.445298820386025	1.64057392876287	0.00151867512498459	0.0132117605943495	0.00979427248878126	597	tags=54%, list=32%, signal=37%	1535/7097/57085/2950/7351/1445/6772/7494/10312/682/6678/5579/8473/353/114882/51237/3717/5577/5447/1978/634/9663/6093/8850/84174/4193/760
GO_IMMUNE_SYSTEM_DEVELOPMENT	GO_IMMUNE_SYSTEM_DEVELOPMENT	GO_IMMUNE_SYSTEM_DEVELOPMENT	129	0.371550539573748	1.4924798909114	0.00151867512498459	0.0132117605943495	0.00979427248878126	661	tags=51%, list=36%, signal=35%	567/2124/3148/2778/5788/6688/5341/604/26253/6223/7097/3428/9770/4179/1051/4050/5894/1316/6772/7494/101/1230/3726/4057/3688/10365/3303/5699/5579/2242/6789/5585/3091/8876/920/6670/974/27102/1050/8809/3955/4683/3717/912/351/91543/54997/204851/1436/4853/79641/1540/634/8365/7128/8850/7535/11277/1399/760/1236/2529/9092/55904/25946/6237
GO_CELLULAR_RESPONSE_TO_EXTRACELLULAR_STIMULUS	GO_CELLULAR_RESPONSE_TO_EXTRACELLULAR_STIMULUS	GO_CELLULAR_RESPONSE_TO_EXTRACELLULAR_STIMULUS	32	0.490388892224234	1.70537619324946	0.00160352040709227	0.0138846883847756	0.0102931339461653	259	tags=41%, list=14%, signal=36%	10135/5788/1535/3428/7184/2950/3934/7351/7494/120892/3162/2242/54407
GO_INTERACTION_WITH_SYMBIONT	GO_INTERACTION_WITH_SYMBIONT	GO_INTERACTION_WITH_SYMBIONT	14	0.624293113367249	1.84679873843504	0.00161306921114297	0.0139024058058043	0.0103062683992244	241	tags=50%, list=13%, signal=44%	728358/1667/2876/820/2040/4057/3429
GO_CELLULAR_HOMEOSTASIS	GO_CELLULAR_HOMEOSTASIS	GO_CELLULAR_HOMEOSTASIS	93	0.391619032605278	1.53924850280648	0.00162912291858747	0.013975762815475	0.0103606501401396	634	tags=53%, list=35%, signal=36%	4170/3579/226/7852/5788/1535/2876/8031/7184/5894/3934/7351/7494/10312/1230/9170/112398/4057/51024/120892/475/5579/81567/3162/57804/3091/8698/10672/56255/920/5111/100133941/56996/9990/29085/3717/351/55288/3799/55011/79641/9601/3759/3300/89941/760/1236/51061/2548
GO_TOLL_LIKE_RECEPTOR_SIGNALING_PATHWAY	GO_TOLL_LIKE_RECEPTOR_SIGNALING_PATHWAY	GO_TOLL_LIKE_RECEPTOR_SIGNALING_PATHWAY	25	0.525806914001265	1.75594078645661	0.00180891470200069	0.0154276355576496	0.0114369667411212	545	tags=60%, list=30%, signal=43%	1535/7097/7184/929/146722/4057/10010/118788/57162/3661/8517/91543/4214/29110/7128
GO_MULTICELLULAR_ORGANISMAL_HOMEOSTASIS	GO_MULTICELLULAR_ORGANISMAL_HOMEOSTASIS	GO_MULTICELLULAR_ORGANISMAL_HOMEOSTASIS	59	0.426694688894728	1.5980112433801	0.00181501594795878	0.0154276355576496	0.0114369667411212	598	tags=51%, list=33%, signal=35%	567/4069/3514/2180/2778/7852/3512/2876/3493/1051/3934/7351/1445/101/4057/8473/3502/271/3494/8809/3717/3925/5577/1436/3690/7128/7376/64127/760/9476
GO_T_CELL_PROLIFERATION	GO_T_CELL_PROLIFERATION	GO_T_CELL_PROLIFERATION	29	0.505342096486464	1.73668310556119	0.00182965317334554	0.0154810380374853	0.0114765555934436	561	tags=59%, list=31%, signal=41%	5788/4478/4179/1051/3113/29108/11119/5699/57162/81704/3115/920/100133941/912/8764/283234/7535
GO_ERYTHROCYTE_HOMEOSTASIS	GO_ERYTHROCYTE_HOMEOSTASIS	GO_ERYTHROCYTE_HOMEOSTASIS	20	0.560641988579672	1.79638094599834	0.00185215417441687	0.0155296003854953	0.0115125563115695	426	tags=60%, list=23%, signal=47%	567/3148/6688/604/6223/6772/10365/3303/3162/3091/6670/3717
GO_MYELOID_CELL_HOMEOSTASIS	GO_MYELOID_CELL_HOMEOSTASIS	GO_MYELOID_CELL_HOMEOSTASIS	23	0.537603879024494	1.76823390719414	0.00185205708975385	0.0155296003854953	0.0115125563115695	426	tags=57%, list=23%, signal=44%	567/3579/3148/6688/604/6223/6772/10365/3303/3162/3091/6670/3717
GO_SENSORY_PERCEPTION_OF_MECHANICAL_STIMULUS	GO_SENSORY_PERCEPTION_OF_MECHANICAL_STIMULUS	GO_SENSORY_PERCEPTION_OF_MECHANICAL_STIMULUS	10	0.679536721902878	1.82450187993618	0.00192320957011777	0.0160527357361632	0.0119003721621797	258	tags=50%, list=14%, signal=43%	9750/2876/6169/5269/26519
GO_RESPONSE_TO_HORMONE	GO_RESPONSE_TO_HORMONE	GO_RESPONSE_TO_HORMONE	104	0.383550690466327	1.5178497555628	0.00194242145350745	0.0161403899253332	0.0119653528290169	612	tags=47%, list=33%, signal=33%	10628/728358/3148/2180/1668/1535/1667/4478/249/8031/7097/57085/2950/706/7351/1445/6772/7494/10312/682/3726/112398/7533/6678/5579/8473/353/114882/51237/920/5111/6256/3417/3717/5577/5447/153222/1978/634/9663/6093/8850/1399/7376/84174/4193/3176/760/1236
GO_MYELOID_LEUKOCYTE_DIFFERENTIATION	GO_MYELOID_LEUKOCYTE_DIFFERENTIATION	GO_MYELOID_LEUKOCYTE_DIFFERENTIATION	35	0.478234049934082	1.68413267564509	0.00199335841871378	0.0164164139994517	0.0121699777142526	612	tags=63%, list=33%, signal=43%	2124/2778/6688/7097/3428/9770/1051/1230/3726/4057/2242/920/6670/27102/1050/351/54997/1436/4853/634/760/1236
GO_RESPONSE_TO_OXYGEN_LEVELS	GO_RESPONSE_TO_OXYGEN_LEVELS	GO_RESPONSE_TO_OXYGEN_LEVELS	46	0.451621861870615	1.64405639144227	0.00198536900621393	0.0164164139994517	0.0121699777142526	306	tags=39%, list=17%, signal=33%	10135/7852/1535/7097/57085/7184/5894/7351/101/6923/112398/51024/5699/29997/571/3162/824/3091
GO_TETRAPYRROLE_BINDING	GO_TETRAPYRROLE_BINDING	GO_TETRAPYRROLE_BINDING	19	0.570205840108919	1.81693194919339	0.00204057494150515	0.0167309087018099	0.0124031220245189	426	tags=58%, list=23%, signal=45%	3043/3040/3039/1535/571/3162/4051/79689/27102/5742/3717
GO_RESPONSE_TO_ORGANOPHOSPHORUS	GO_RESPONSE_TO_ORGANOPHOSPHORUS	GO_RESPONSE_TO_ORGANOPHOSPHORUS	12	0.633466995179784	1.79505017626703	0.00206868709658255	0.0168866836562444	0.0125186026479955	209	tags=50%, list=11%, signal=45%	6402/7184/6772/682/3726/6678
GO_RESPONSE_TO_REACTIVE_OXYGEN_SPECIES	GO_RESPONSE_TO_REACTIVE_OXYGEN_SPECIES	GO_RESPONSE_TO_REACTIVE_OXYGEN_SPECIES	45	0.447287264097882	1.62061945895554	0.00209879795844799	0.0169828498559132	0.012589893522292	624	tags=56%, list=34%, signal=38%	3043/10628/3040/3039/6648/2876/2950/3934/7351/6772/10365/120892/140823/3162/824/5111/84919/7128/51765/11277/4193/23064/5603/1236/9973
GO_RESPONSE_TO_LIPID	GO_RESPONSE_TO_LIPID	GO_RESPONSE_TO_LIPID	125	0.357175689580776	1.43081830064953	0.00209041115341923	0.0169828498559132	0.012589893522292	265	tags=28%, list=14%, signal=26%	10628/728358/3148/2180/1668/5473/834/1535/1667/4478/249/8031/7097/51079/1051/929/2950/3934/706/7351/29108/7494/51510/3726/112398/4057/51024/7533/7706/6678/11344/1669/57162/2242/824
GO_CELL_CHEMOTAXIS	GO_CELL_CHEMOTAXIS	GO_CELL_CHEMOTAXIS	34	0.485255125147869	1.69876300736839	0.00211150511056776	0.0170113868255742	0.0126110488297067	168	tags=32%, list=9%, signal=30%	728358/3579/3148/7852/5473/9750/1667/6223/2950/101/1230
GO_OSTEOBLAST_DIFFERENTIATION	GO_OSTEOBLAST_DIFFERENTIATION	GO_OSTEOBLAST_DIFFERENTIATION	22	0.552208388458035	1.80736452603439	0.00213738668495674	0.0171453572607136	0.0127103651121829	223	tags=41%, list=12%, signal=36%	2778/6209/249/9770/1051/3726/2091/4057/9260
GO_CYTOKINE_SECRETION	GO_CYTOKINE_SECRETION	GO_CYTOKINE_SECRETION	38	0.467036430879656	1.66197842247318	0.00217527160246976	0.0173740443076571	0.0128798976462025	614	tags=63%, list=33%, signal=43%	353514/834/26253/7097/929/29108/7494/5004/11119/115362/120892/11118/2633/9447/3661/79792/8764/4317/1436/7128/64127/5008/1236/64135
GO_PROTEIN_LOCALIZATION_TO_MITOCHONDRION	GO_PROTEIN_LOCALIZATION_TO_MITOCHONDRION	GO_PROTEIN_LOCALIZATION_TO_MITOCHONDRION	20	0.556434380935732	1.78289914057923	0.00223357785160812	0.0177386355965504	0.0131501800514093	333	tags=55%, list=18%, signal=46%	51079/706/293/51024/7533/3002/120892/140823/10245/26519/9049
GO_INTRINSIC_APOPTOTIC_SIGNALING_PATHWAY	GO_INTRINSIC_APOPTOTIC_SIGNALING_PATHWAY	GO_INTRINSIC_APOPTOTIC_SIGNALING_PATHWAY	41	0.473525720101148	1.70183870159563	0.00224738167428816	0.0177386355965504	0.0131501800514093	474	tags=54%, list=26%, signal=41%	6648/4170/2876/3428/51079/2537/1051/29108/1396/7494/51024/3303/120892/3162/3091/8876/9647/100133941/4683/3717/317/204851
GO_PLASMA_MEMBRANE_PROTEIN_COMPLEX	GO_PLASMA_MEMBRANE_PROTEIN_COMPLEX	GO_PLASMA_MEMBRANE_PROTEIN_COMPLEX	36	0.468274193100084	1.65382526423232	0.00224963808159166	0.0177386355965504	0.0131501800514093	561	tags=56%, list=31%, signal=39%	567/2778/2319/1535/7097/3113/101/3688/3119/10672/1212/3115/920/974/8809/3125/634/3759/3690/7535
GO_RESPONSE_TO_STEROID_HORMONE	GO_RESPONSE_TO_STEROID_HORMONE	GO_RESPONSE_TO_STEROID_HORMONE	46	0.449090168186365	1.63484016978833	0.00235645606416873	0.0185021740970536	0.0137162139328287	597	tags=52%, list=32%, signal=36%	10628/728358/3148/1668/1535/1667/249/8031/7097/2950/706/112398/7533/6678/5111/6256/3417/3717/153222/1978/7376/4193/3176/760
GO_RESPONSE_TO_HYDROGEN_PEROXIDE	GO_RESPONSE_TO_HYDROGEN_PEROXIDE	GO_RESPONSE_TO_HYDROGEN_PEROXIDE	31	0.48875349395082	1.68933057780401	0.00255737509190063	0.0199950044105142	0.0148228936039544	606	tags=58%, list=33%, signal=40%	3043/10628/3040/3039/2876/3934/6772/10365/120892/3162/824/5111/84919/7128/51765/4193/23064/5603
GO_PATTERN_RECOGNITION_RECEPTOR_SIGNALING_PATHWAY	GO_PATTERN_RECOGNITION_RECEPTOR_SIGNALING_PATHWAY	GO_PATTERN_RECOGNITION_RECEPTOR_SIGNALING_PATHWAY	37	0.470436452895202	1.66882223868544	0.00258428786105523	0.0201205269182157	0.0149159471856571	614	tags=62%, list=33%, signal=42%	1535/26253/64581/7097/7184/929/146722/4057/10010/3303/118788/29997/57162/3661/8517/91543/55914/4214/1540/29110/7128/64127/64135
GO_RIBOSOME_ASSEMBLY	GO_RIBOSOME_ASSEMBLY	GO_RIBOSOME_ASSEMBLY	12	0.626147283224645	1.7743083691401	0.00271136820208453	0.0208197903184104	0.0154343320166589	232	tags=50%, list=13%, signal=44%	6193/6209/6169/6223/6234/29997
GO_RESPONSE_TO_FUNGUS	GO_RESPONSE_TO_FUNGUS	GO_RESPONSE_TO_FUNGUS	11	0.646804488153241	1.77413083531969	0.00271238643558773	0.0208197903184104	0.0154343320166589	253	tags=55%, list=14%, signal=47%	728358/23406/1668/1667/4057/1669
GO_REGULATION_OF_PROTEIN_BINDING	GO_REGULATION_OF_PROTEIN_BINDING	GO_REGULATION_OF_PROTEIN_BINDING	29	0.498615981372664	1.71356781284085	0.0027067082848664	0.0208197903184104	0.0154343320166589	608	tags=62%, list=33%, signal=42%	567/9750/3433/166/120892/6789/3434/2035/151636/3955/351/3925/10273/1540/6093/3300/5300/8536
GO_RESPONSE_TO_CARBOHYDRATE	GO_RESPONSE_TO_CARBOHYDRATE	GO_RESPONSE_TO_CARBOHYDRATE	27	0.501669301379256	1.70424286470702	0.00272042007962256	0.0208197903184104	0.0154343320166589	493	tags=56%, list=27%, signal=41%	10628/10135/1535/64581/2950/5894/7351/7494/51024/6678/5579/3091/29085/3799/55011
GO_CELLULAR_RESPONSE_TO_PEPTIDE_HORMONE_STIMULUS	GO_CELLULAR_RESPONSE_TO_PEPTIDE_HORMONE_STIMULUS	GO_CELLULAR_RESPONSE_TO_PEPTIDE_HORMONE_STIMULUS	44	0.45604560496116	1.65137677093494	0.00273028011191242	0.0208197903184104	0.0154343320166589	597	tags=55%, list=32%, signal=38%	1535/57085/2950/7351/1445/6772/7494/10312/5579/8473/353/114882/51237/3717/5577/5447/1978/634/9663/6093/8850/84174/4193/760
GO_LYMPHOCYTE_ACTIVATION_INVOLVED_IN_IMMUNE_RESPONSE	GO_LYMPHOCYTE_ACTIVATION_INVOLVED_IN_IMMUNE_RESPONSE	GO_LYMPHOCYTE_ACTIVATION_INVOLVED_IN_IMMUNE_RESPONSE	17	0.578566556347541	1.80029780692949	0.00275261951527763	0.0209041145975797	0.0154968441218175	530	tags=65%, list=29%, signal=46%	3936/5788/604/26253/4179/7494/8809/3955/4683/4853/634
GO_SPINDLE_MICROTUBULE	GO_SPINDLE_MICROTUBULE	GO_SPINDLE_MICROTUBULE	13	-0.4801725397012	-2.09199757115077	0.00277872217248969	0.0210162130025445	0.0155799460154631	664	tags=92%, list=36%, signal=59%	84861/51203/9212/983/6790/9055/332/3832/5347/220134/221150/24137
GO_POSITIVE_REGULATION_OF_COLD_INDUCED_THERMOGENESIS	GO_POSITIVE_REGULATION_OF_COLD_INDUCED_THERMOGENESIS	GO_POSITIVE_REGULATION_OF_COLD_INDUCED_THERMOGENESIS	16	0.591454831535996	1.81112229328106	0.00299175636321193	0.0225354656139501	0.0167062133247393	128	tags=38%, list=7%, signal=35%	2180/2778/7852/1051/3934/7351
GO_CELL_ADHESION_MOLECULE_BINDING	GO_CELL_ADHESION_MOLECULE_BINDING	GO_CELL_ADHESION_MOLECULE_BINDING	64	0.409982451329148	1.54881688315799	0.00301535139987831	0.0226212394492895	0.0167698000291549	480	tags=47%, list=26%, signal=36%	6402/3936/6187/226/4478/1936/53827/79180/4179/822/6772/101/28988/51510/83706/682/3688/7706/3303/11344/10801/7045/26136/11313/3417/912/975/10726/7414/3799
GO_APOPTOTIC_MITOCHONDRIAL_CHANGES	GO_APOPTOTIC_MITOCHONDRIAL_CHANGES	GO_APOPTOTIC_MITOCHONDRIAL_CHANGES	20	0.543564961430795	1.74166359194811	0.00303535808502561	0.0226795102078728	0.0168129978818269	207	tags=45%, list=11%, signal=40%	6648/2876/2537/3433/29108/51024/7533/3002/3303
GO_NEGATIVE_REGULATION_OF_TYPE_I_INTERFERON_PRODUCTION	GO_NEGATIVE_REGULATION_OF_TYPE_I_INTERFERON_PRODUCTION	GO_NEGATIVE_REGULATION_OF_TYPE_I_INTERFERON_PRODUCTION	12	0.622302896113813	1.76341456123306	0.00307287773965477	0.0228676403677924	0.0169524643849059	614	tags=83%, list=33%, signal=56%	9246/29108/7706/3661/1540/29110/51191/7128/5300/64135
GO_POSITIVE_REGULATION_OF_LEUKOCYTE_CELL_CELL_ADHESION	GO_POSITIVE_REGULATION_OF_LEUKOCYTE_CELL_CELL_ADHESION	GO_POSITIVE_REGULATION_OF_LEUKOCYTE_CELL_CELL_ADHESION	36	0.459550911598388	1.62301685423004	0.00310485560531771	0.0230131897466148	0.0170603644839562	626	tags=61%, list=34%, signal=41%	5788/2319/604/4179/3113/1445/29108/7494/101/81704/8876/3115/920/100133941/912/8764/283234/1540/7535/64127/1236/9092
GO_REGULATION_OF_INTRINSIC_APOPTOTIC_SIGNALING_PATHWAY	GO_REGULATION_OF_INTRINSIC_APOPTOTIC_SIGNALING_PATHWAY	GO_REGULATION_OF_INTRINSIC_APOPTOTIC_SIGNALING_PATHWAY	22	0.541852890342504	1.77347123441727	0.00315877036046623	0.0232606082132362	0.0172437831785004	320	tags=50%, list=17%, signal=42%	6648/4170/2876/51079/29108/7494/51024/3303/120892/3091/8876
GO_MOLECULAR_FUNCTION_REGULATOR	GO_MOLECULAR_FUNCTION_REGULATOR	GO_MOLECULAR_FUNCTION_REGULATOR	189	0.328232289159424	1.35505902280491	0.00316334229343525	0.0232606082132362	0.0172437831785004	778	tags=51%, list=42%, signal=33%	10628/10135/64744/3148/8530/2778/56882/5473/834/6176/53827/27128/64407/4061/2783/4050/266747/2950/5894/5531/29108/1890/83666/6398/28988/89846/117289/28956/374403/4057/7533/10010/10636/120892/5579/5269/203228/100463488/6789/23526/396/81704/393/6494/5605/5111/100133941/23527/29085/151636/100463482/151987/6102/351/317/710/5998/54997/5577/6655/84919/23616/54776/11047/5973/1164/5518/3300/8850/50618/84…
GO_AZUROPHIL_GRANULE	GO_AZUROPHIL_GRANULE	GO_AZUROPHIL_GRANULE	36	0.457868513407466	1.61707505202602	0.00329077294338095	0.0241019852335372	0.0178675210780617	372	tags=47%, list=20%, signal=38%	4069/728358/10487/1668/1667/6036/6813/29108/3614/2040/81567/1669/23526/10043/8876/6037/4125
GO_CELLULAR_RESPONSE_TO_ORGANIC_CYCLIC_COMPOUND	GO_CELLULAR_RESPONSE_TO_ORGANIC_CYCLIC_COMPOUND	GO_CELLULAR_RESPONSE_TO_ORGANIC_CYCLIC_COMPOUND	57	0.427169374168209	1.59374407835817	0.0033113332660809	0.0241570887482201	0.0179083709582908	614	tags=53%, list=33%, signal=36%	728358/1668/1535/1667/4478/249/8031/7184/1051/2950/6772/112398/51024/7533/10365/120892/2242/3434/10084/3661/6256/1050/3717/351/153222/1978/7376/4193/64127/64135
GO_CELLULAR_CHEMICAL_HOMEOSTASIS	GO_CELLULAR_CHEMICAL_HOMEOSTASIS	GO_CELLULAR_CHEMICAL_HOMEOSTASIS	65	0.406842551602135	1.54114572187006	0.00334833102037108	0.0243312054146965	0.0180374488403891	499	tags=46%, list=27%, signal=35%	3579/7852/5788/1535/8031/7184/5894/3934/7351/7494/10312/1230/9170/4057/51024/120892/475/5579/3162/3091/8698/10672/920/100133941/29085/3717/351/3799/55011/79641
GO_DETOXIFICATION	GO_DETOXIFICATION	GO_DETOXIFICATION	16	0.587957681580414	1.80041350216162	0.00350015269202426	0.0253100292901577	0.0187630801963563	116	tags=38%, list=6%, signal=35%	3043/3040/3039/6648/2876/2950
GO_SPECIFIC_GRANULE	GO_SPECIFIC_GRANULE	GO_SPECIFIC_GRANULE	45	0.437459962852211	1.58501299996128	0.00351034944823018	0.0253100292901577	0.0187630801963563	564	tags=56%, list=31%, signal=39%	567/4069/1535/820/6813/3934/101/2040/5199/28956/5004/4057/2204/1669/10857/11026/10043/79792/4317/7414/6947/634/671/221/932
GO_REGULATION_OF_PEPTIDASE_ACTIVITY	GO_REGULATION_OF_PEPTIDASE_ACTIVITY	GO_REGULATION_OF_PEPTIDASE_ACTIVITY	51	0.424911507857207	1.56675061307704	0.00353331985160324	0.0253769057558946	0.0188126577166146	512	tags=49%, list=28%, signal=36%	8530/834/2876/3428/51079/2537/5894/29108/51035/4057/51024/10010/4210/5269/23204/9647/9447/3717/351/317/710/5447/55011/11047/5973
GO_EARLY_ENDOSOME	GO_EARLY_ENDOSOME	GO_EARLY_ENDOSOME	36	0.45596185723513	1.61034122771011	0.00373697498025874	0.0267359638549014	0.019820168052175	527	tags=50%, list=29%, signal=36%	567/7852/28988/51160/100287171/4311/4924/10043/79689/5119/5605/920/79971/219285/151636/351/23325/80700
GO_NEGATIVE_REGULATION_OF_VIRAL_PROCESS	GO_NEGATIVE_REGULATION_OF_VIRAL_PROCESS	GO_NEGATIVE_REGULATION_OF_VIRAL_PROCESS	22	0.536522437241339	1.75602479201599	0.00376403707058044	0.0268260026607137	0.019886916506508	766	tags=86%, list=42%, signal=51%	10410/3428/4938/55196/6772/5359/4057/7706/8638/4599/3434/91543/63901/10155/24138/4940/6348/5610/85363
GO_DRUG_CATABOLIC_PROCESS	GO_DRUG_CATABOLIC_PROCESS	GO_DRUG_CATABOLIC_PROCESS	15	0.595657154240885	1.79367090906163	0.00380605745108373	0.0270215496431347	0.0200318813214933	68	tags=27%, list=4%, signal=26%	3043/3040/3039/2876
GO_RESPONSE_TO_IONIZING_RADIATION	GO_RESPONSE_TO_IONIZING_RADIATION	GO_RESPONSE_TO_IONIZING_RADIATION	20	0.537404682230598	1.72192513424661	0.00383714131993578	0.0270350679309544	0.0200419028317638	205	tags=35%, list=11%, signal=31%	10135/5788/1535/1936/2876/3428/10010
GO_REGULATION_OF_ESTABLISHMENT_OF_PROTEIN_LOCALIZATION	GO_REGULATION_OF_ESTABLISHMENT_OF_PROTEIN_LOCALIZATION	GO_REGULATION_OF_ESTABLISHMENT_OF_PROTEIN_LOCALIZATION	89	0.378235188616805	1.48173175488552	0.00382966666529808	0.0270350679309544	0.0200419028317638	614	tags=52%, list=33%, signal=36%	3936/353514/834/26253/7097/929/7351/1445/29108/293/7494/101/2040/51160/5004/51024/7533/3002/120892/2633/3429/4924/3091/9647/9447/79971/3661/79792/29085/3717/91543/8764/4317/3799/1436/7027/3690/7128/10155/7376/4193/64127/5008/8536/1236/64135
GO_REGULATION_OF_MYELOID_CELL_DIFFERENTIATION	GO_REGULATION_OF_MYELOID_CELL_DIFFERENTIATION	GO_REGULATION_OF_MYELOID_CELL_DIFFERENTIATION	37	0.460744411706335	1.63444077488795	0.00399835882163765	0.0280642382442976	0.0208048575049327	548	tags=54%, list=30%, signal=39%	567/2124/3148/2778/6688/9770/1051/6772/1230/4057/3303/5579/2242/3091/920/54997/4853/634/8365/8850
GO_POSITIVE_REGULATION_OF_INTERLEUKIN_1_PRODUCTION	GO_POSITIVE_REGULATION_OF_INTERLEUKIN_1_PRODUCTION	GO_POSITIVE_REGULATION_OF_INTERLEUKIN_1_PRODUCTION	12	0.608162128055075	1.72334398393458	0.00415780513228132	0.0290732562645935	0.0215528726817363	430	tags=75%, list=23%, signal=58%	353514/834/3428/29108/5004/9447/79792/3717/351
GO_MEMBRANE_INVAGINATION	GO_MEMBRANE_INVAGINATION	GO_MEMBRANE_INVAGINATION	19	0.545710913600811	1.73888010995368	0.00456124969859042	0.0316204064760348	0.0234411511638171	486	tags=63%, list=26%, signal=47%	3514/3538/3539/3500/3537/3493/3507/3501/3502/3494/100423062/23616
GO_CELLULAR_COMPONENT_MORPHOGENESIS	GO_CELLULAR_COMPONENT_MORPHOGENESIS	GO_CELLULAR_COMPONENT_MORPHOGENESIS	108	0.366011857021723	1.45274396166538	0.00457326979793704	0.0316204064760348	0.0234411511638171	482	tags=42%, list=26%, signal=33%	10487/226/7852/56882/4478/604/7097/101/28988/89846/83706/682/10154/51024/3688/7533/10365/6678/120892/5699/2633/11344/9260/9334/203228/2242/4726/6789/9046/10084/396/10672/393/1796/113246/11313/51199/4739/2035/6102/351/3987/3925/7414/1436
GO_INTRACELLULAR_TRANSPORT	GO_INTRACELLULAR_TRANSPORT	GO_INTRACELLULAR_TRANSPORT	190	0.331636904920051	1.3690918605634	0.00457326979793704	0.0316204064760348	0.0234411511638171	645	tags=47%, list=35%, signal=34%	10628/23521/3936/11224/6187/6132/6181/6142/7846/6193/6209/2319/6890/4478/6137/6176/6169/8031/6223/25873/51079/7184/381/6157/6813/706/293/2040/51510/51160/374403/51024/100287171/7533/6234/11316/10636/120892/5579/3429/140823/9877/3162/10245/2242/23204/26519/4924/3434/3091/10043/1212/5119/9049/53916/5605/1066/6891/100133941/23527/8636/79971/151636/3417/351/55288/55914/23325/3799/1130/283234/80700/36…
GO_T_CELL_RECEPTOR_SIGNALING_PATHWAY	GO_T_CELL_RECEPTOR_SIGNALING_PATHWAY	GO_T_CELL_RECEPTOR_SIGNALING_PATHWAY	30	0.471894205995673	1.62965399512365	0.00469452867165521	0.0323381473181305	0.0239732338740366	612	tags=70%, list=33%, signal=47%	5788/3113/1445/11119/11118/5699/2633/1997/3119/3115/920/29085/10384/8517/84106/3125/1540/634/7535/1399/1236
GO_POSITIVE_REGULATION_OF_ESTABLISHMENT_OF_PROTEIN_LOCALIZATION	GO_POSITIVE_REGULATION_OF_ESTABLISHMENT_OF_PROTEIN_LOCALIZATION	GO_POSITIVE_REGULATION_OF_ESTABLISHMENT_OF_PROTEIN_LOCALIZATION	61	0.409344392546502	1.53869324212412	0.0047267127848935	0.0324392547792876	0.0240481878529669	614	tags=56%, list=33%, signal=38%	353514/834/26253/7097/929/29108/7494/101/2040/51160/5004/51024/7533/3002/120892/3091/9447/79971/3661/79792/29085/3717/8764/4317/3799/1436/7027/10155/7376/4193/64127/5008/8536/64135
GO_LEUKOCYTE_CHEMOTAXIS	GO_LEUKOCYTE_CHEMOTAXIS	GO_LEUKOCYTE_CHEMOTAXIS	28	0.485072271926598	1.65826710767307	0.00484964412161916	0.0331601127577871	0.0245825813894465	168	tags=32%, list=9%, signal=30%	728358/3579/7852/5473/9750/1667/6223/101/1230
GO_POSITIVE_REGULATION_OF_CELL_ADHESION	GO_POSITIVE_REGULATION_OF_CELL_ADHESION	GO_POSITIVE_REGULATION_OF_CELL_ADHESION	50	0.424634908665527	1.56444375890184	0.00487071188714212	0.0331817247311557	0.0245986029904043	626	tags=58%, list=34%, signal=39%	5788/2319/604/4179/3113/1445/29108/7494/101/81704/8876/3115/920/9647/100133941/4739/3717/912/3987/8764/283234/6251/1540/6093/7535/1399/64127/1236/9092
GO_PROTEIN_PROCESSING	GO_PROTEIN_PROCESSING	GO_PROTEIN_PROCESSING	18	0.552574218204275	1.7361426867879	0.00498561545213184	0.0338400931604407	0.0250866711587895	353	tags=56%, list=19%, signal=45%	834/3428/29108/101/4311/120892/90701/824/8473/1066
GO_TYPE_I_INTERFERON_PRODUCTION	GO_TYPE_I_INTERFERON_PRODUCTION	GO_TYPE_I_INTERFERON_PRODUCTION	26	0.499118099852073	1.68136047936439	0.00502030176443173	0.0339511648521606	0.0251690119192601	850	tags=88%, list=46%, signal=48%	3148/7097/3428/9246/929/29108/6772/7706/10084/81030/3661/1540/29110/51191/7128/5300/11277/64135/5434/5441/2033/26191/29072
GO_PRODUCTION_OF_MOLECULAR_MEDIATOR_OF_IMMUNE_RESPONSE	GO_PRODUCTION_OF_MOLECULAR_MEDIATOR_OF_IMMUNE_RESPONSE	GO_PRODUCTION_OF_MOLECULAR_MEDIATOR_OF_IMMUNE_RESPONSE	30	0.470227323518983	1.62389753180406	0.00507008325078032	0.0341631427770762	0.0253261574823668	459	tags=47%, list=25%, signal=36%	567/3514/5788/604/7097/7494/3162/3119/5585/51237/8809/4683/91543/8764
GO_REGULATION_OF_CELL_CELL_ADHESION	GO_REGULATION_OF_CELL_CELL_ADHESION	GO_REGULATION_OF_CELL_CELL_ADHESION	55	0.41505139710036	1.54239582497886	0.00509379368979664	0.0341985496637434	0.0253524056643197	626	tags=55%, list=34%, signal=37%	5788/9750/2319/53827/604/4179/1051/3113/1445/29108/7494/101/83706/57162/81704/8876/3115/920/9647/100133941/3717/912/8764/283234/1540/634/7535/64127/1236/9092
GO_REGULATION_OF_RESPONSE_TO_CYTOKINE_STIMULUS	GO_REGULATION_OF_RESPONSE_TO_CYTOKINE_STIMULUS	GO_REGULATION_OF_RESPONSE_TO_CYTOKINE_STIMULUS	44	0.43942950788569	1.59120858504404	0.0052635481489354	0.0352106668591238	0.0261027183521212	674	tags=64%, list=37%, signal=41%	5788/834/7097/2950/29108/6772/166/83666/146722/3303/1997/3091/81030/100133941/3661/8517/54625/3717/204851/153222/1540/29110/7128/11277/7376/64135/81858/10555
GO_RUFFLE	GO_RUFFLE	GO_RUFFLE	19	0.541799110863634	1.7264153492091	0.00548114576923922	0.0365343996776989	0.027084041002867	607	tags=74%, list=33%, signal=50%	3936/5341/822/28988/89846/64092/3688/4210/9260/23526/54997/3690/6093/24138
GO_NEGATIVE_REGULATION_OF_PROTEIN_BINDING	GO_NEGATIVE_REGULATION_OF_PROTEIN_BINDING	GO_NEGATIVE_REGULATION_OF_PROTEIN_BINDING	17	0.558910807984479	1.73913595738366	0.00568717532955802	0.0376468668800214	0.02790874614618	608	tags=71%, list=33%, signal=48%	567/9750/3433/166/120892/3434/3925/10273/6093/3300/5300/8536
GO_POSITIVE_REGULATION_OF_TRANSPORT	GO_POSITIVE_REGULATION_OF_TRANSPORT	GO_POSITIVE_REGULATION_OF_TRANSPORT	97	0.371093764494605	1.4599140420996	0.00568867929109876	0.0376468668800214	0.02790874614618	614	tags=49%, list=33%, signal=35%	567/353514/5788/834/1535/4478/26253/7097/1051/929/706/29108/7494/101/2040/51160/1230/5004/146722/51024/7533/3002/120892/23204/3091/114882/920/9447/79971/3661/79792/29085/3717/54997/8764/4317/3799/1436/7027/3759/10155/7376/4193/64127/760/5008/8536/64135
GO_AZUROPHIL_GRANULE_LUMEN	GO_AZUROPHIL_GRANULE_LUMEN	GO_AZUROPHIL_GRANULE_LUMEN	22	0.523680120514287	1.7139922040117	0.00574048299761195	0.0378545017600532	0.028062672080478	372	tags=55%, list=20%, signal=44%	4069/728358/10487/1668/1667/6036/29108/3614/81567/23526/6037/4125
GO_NEGATIVE_REGULATION_OF_PROTEIN_METABOLIC_PROCESS	GO_NEGATIVE_REGULATION_OF_PROTEIN_METABOLIC_PROCESS	GO_NEGATIVE_REGULATION_OF_PROTEIN_METABOLIC_PROCESS	134	0.350415592793594	1.41146280318906	0.00576304005991317	0.0378684866348195	0.0280730394855793	584	tags=46%, list=32%, signal=34%	23521/8530/5788/2319/6688/2876/3428/2537/9770/23770/2950/5894/706/103/1445/29108/9961/64092/51035/51160/374403/4057/3303/10636/120892/2633/29997/5269/203228/23204/8473/5585/51322/9647/27102/151636/1050/54625/351/710/5998/54997/5577/84919/339745/5447/55011/8637/81618/5973/1978/1540/5518/634/3690/7128/6093/8850/5300/1399/7376/4193
GO_SPECIFIC_GRANULE_LUMEN	GO_SPECIFIC_GRANULE_LUMEN	GO_SPECIFIC_GRANULE_LUMEN	19	0.541296689495082	1.7248144090358	0.00578777842910618	0.037896655226621	0.028093921703491	532	tags=68%, list=29%, signal=49%	567/4069/820/3934/5199/5004/4057/1669/79792/4317/7414/6947/671
GO_CELLULAR_RESPONSE_TO_IONIZING_RADIATION	GO_CELLULAR_RESPONSE_TO_IONIZING_RADIATION	GO_CELLULAR_RESPONSE_TO_IONIZING_RADIATION	12	0.597933356869385	1.69435879976621	0.00585317526718462	0.038055907965239	0.0282119805121918	205	tags=42%, list=11%, signal=37%	10135/1535/1936/3428/10010
GO_VACUOLE	GO_VACUOLE	GO_VACUOLE	97	0.370795475806865	1.45874054934522	0.00583740084204028	0.038055907965239	0.0282119805121918	439	tags=40%, list=24%, signal=32%	4069/10410/728358/10487/3579/7852/1668/1667/6036/8031/2783/6813/3113/29108/3614/101/2040/10312/28956/100287171/4210/120892/81567/203228/1669/824/3119/23526/10043/8876/3115/6037/4125/94241/151636/51296/912/729991/3125
GO_REGULATION_OF_RESPONSE_TO_EXTERNAL_STIMULUS	GO_REGULATION_OF_RESPONSE_TO_EXTERNAL_STIMULUS	GO_REGULATION_OF_RESPONSE_TO_EXTERNAL_STIMULUS	103	0.357124065833564	1.41117406660293	0.00591176163697776	0.0383024276689503	0.0283947329269635	781	tags=57%, list=43%, signal=35%	3579/7852/353514/5788/9750/1535/7791/5341/2876/604/6223/7097/1051/2950/29108/6772/83666/101/1230/4057/7130/115362/4210/120892/118788/29997/3434/10084/9647/9447/3661/151636/1050/4925/3717/351/710/4317/1540/29110/634/51191/7128/11277/64127/5008/5603/1236/81858/253260/4277/80024/65125/6348/4282/6868/85363/54/135
GO_REGULATION_OF_CYSTEINE_TYPE_ENDOPEPTIDASE_ACTIVITY	GO_REGULATION_OF_CYSTEINE_TYPE_ENDOPEPTIDASE_ACTIVITY	GO_REGULATION_OF_CYSTEINE_TYPE_ENDOPEPTIDASE_ACTIVITY	32	0.460214151736571	1.60044052916511	0.00595339376118183	0.0384377652943203	0.0284950627483671	493	tags=53%, list=27%, signal=40%	834/2876/3428/51079/2537/5894/29108/4057/51024/4210/23204/9647/9447/3717/317/5447/55011
GO_POSITIVE_REGULATION_OF_CYTOKINE_SECRETION	GO_POSITIVE_REGULATION_OF_CYTOKINE_SECRETION	GO_POSITIVE_REGULATION_OF_CYTOKINE_SECRETION	27	0.484917746118839	1.64733541901158	0.00607103198246456	0.0389260285934492	0.0288570269062693	614	tags=67%, list=33%, signal=45%	353514/834/26253/7097/929/29108/7494/5004/120892/9447/3661/79792/8764/4317/1436/64127/5008/64135
GO_RESPONSE_TO_DRUG	GO_RESPONSE_TO_DRUG	GO_RESPONSE_TO_DRUG	121	0.3581055904307	1.42889312385475	0.00606048326339786	0.0389260285934492	0.0288570269062693	612	tags=44%, list=33%, signal=31%	3043/567/10628/3040/3039/6402/6142/3148/2180/2778/1535/6688/2876/7097/7184/929/2950/3934/706/6772/293/51510/3726/10365/6678/120892/3162/23204/4924/824/9647/5111/9447/94241/55914/5577/84919/5447/7150/1978/6947/7128/51765/2203/11277/1399/4193/23064/3176/64127/760/5603/1236
GO_GLAND_MORPHOGENESIS	GO_GLAND_MORPHOGENESIS	GO_GLAND_MORPHOGENESIS	10	0.63911732605356	1.7159790270336	0.00622335297310367	0.0394927159560311	0.0292771291633031	545	tags=80%, list=30%, signal=57%	4478/1051/1396/7494/6256/1436/634/7128
GO_PEPTIDE_BINDING	GO_PEPTIDE_BINDING	GO_PEPTIDE_BINDING	27	0.484258266611091	1.64509507214879	0.00622186315915766	0.0394927159560311	0.0292771291633031	593	tags=67%, list=32%, signal=46%	6890/7097/929/2950/3113/1396/4311/3119/10857/1212/3115/6256/6199/912/3125/81618/3838/64127
GO_POSITIVE_REGULATION_OF_PROTEIN_METABOLIC_PROCESS	GO_POSITIVE_REGULATION_OF_PROTEIN_METABOLIC_PROCESS	GO_POSITIVE_REGULATION_OF_PROTEIN_METABOLIC_PROCESS	193	0.326349793189498	1.35006930016392	0.00620920493562729	0.0394927159560311	0.0292771291633031	772	tags=53%, list=42%, signal=34%	6187/2180/7852/353514/5788/834/4478/6176/604/3428/51079/9770/4050/5894/1445/29108/83666/101/28988/1230/28956/4057/51024/10365/10010/4210/3303/120892/29997/3162/57162/6789/8473/54998/5585/25855/114882/5605/920/9647/9447/100133941/4739/6256/8517/1050/54625/6199/4683/3717/351/317/975/8764/91304/5577/4317/84919/1436/4296/4853/10273/4214/55011/11047/1164/23531/29110/3690/7128/6093/3300/51765/5300/1074…
GO_INTEGRIN_MEDIATED_SIGNALING_PATHWAY	GO_INTEGRIN_MEDIATED_SIGNALING_PATHWAY	GO_INTEGRIN_MEDIATED_SIGNALING_PATHWAY	12	0.594988360813463	1.68601358884044	0.00633756859314785	0.0399364002823284	0.0296060455979996	544	tags=75%, list=30%, signal=53%	7791/5341/83706/3688/4739/84106/55914/634/3690
GO_REGULATION_OF_CELLULAR_COMPONENT_MOVEMENT	GO_REGULATION_OF_CELLULAR_COMPONENT_MOVEMENT	GO_REGULATION_OF_CELLULAR_COMPONENT_MOVEMENT	106	0.365330209027762	1.44892819426326	0.00635792665045164	0.0399364002823284	0.0296060455979996	584	tags=47%, list=32%, signal=34%	6648/3579/5788/9750/4478/604/6223/2950/5894/29108/7494/101/83706/1230/10154/100287171/7130/6678/3162/2242/5585/81704/23625/3091/10672/393/114882/9647/94241/4739/29085/3717/351/55288/975/3925/8764/7414/1436/23616/634/60672/3759/3690/6093/51765/5300/8895/1399/4193
GO_RNA_BINDING	GO_RNA_BINDING	GO_RNA_BINDING	181	0.327195685692183	1.34958088495213	0.00635792665045164	0.0399364002823284	0.0296060455979996	728	tags=52%, list=40%, signal=35%	23521/2197/11224/6187/6132/6142/3148/226/6193/6209/6688/7791/4478/1936/6137/80325/6169/6223/25873/3428/8721/7184/3433/6157/103/4938/3614/64092/9123/2091/8666/6234/7706/3303/11344/8638/51329/29997/3188/9877/51690/91351/51070/116541/7913/3434/91582/10659/4939/81030/26136/6150/4191/10865/57169/8402/10573/55651/64761/219988/24148/7150/55544/22913/23345/23515/9601/8365/51191/1106/84309/3838/10155/8895…
GO_ACTIN_FILAMENT_ORGANIZATION	GO_ACTIN_FILAMENT_ORGANIZATION	GO_ACTIN_FILAMENT_ORGANIZATION	39	0.443010987686356	1.58292037863132	0.00639626590663527	0.0400414889357944	0.0296839509536238	613	tags=56%, list=33%, signal=38%	3936/10487/226/7791/5341/7184/822/29108/100287171/11344/9051/120/203228/9050/9647/4739/3717/3925/23616/6093/1236/79585
GO_T_CELL_DIFFERENTIATION	GO_T_CELL_DIFFERENTIATION	GO_T_CELL_DIFFERENTIATION	30	0.464082802343635	1.6026778529983	0.00649719456149001	0.0405363687624276	0.0300508201408629	626	tags=63%, list=34%, signal=42%	567/5788/604/26253/4179/7494/101/8876/920/6670/8809/3955/912/91543/1540/7535/1236/2529/9092
GO_NEGATIVE_REGULATION_OF_ERK1_AND_ERK2_CASCADE	GO_NEGATIVE_REGULATION_OF_ERK1_AND_ERK2_CASCADE	GO_NEGATIVE_REGULATION_OF_ERK1_AND_ERK2_CASCADE	11	0.618988580033121	1.69783411627678	0.00659923850957326	0.0410348622759706	0.0304203682620738	217	tags=55%, list=12%, signal=48%	5788/2950/1445/374403/10636/2633
GO_VIRAL_LIFE_CYCLE	GO_VIRAL_LIFE_CYCLE	GO_VIRAL_LIFE_CYCLE	55	0.41147086430668	1.52909000581826	0.00680409202256532	0.0421671656114165	0.0312597785229633	616	tags=55%, list=34%, signal=37%	10410/7852/3428/4179/103/4938/55196/2040/51510/51160/5359/4057/3688/7706/3303/8638/4599/3429/7913/3434/5119/920/91543/975/8764/63901/3690/10155/24138/4940
GO_PROTEIN_COMPLEX_OLIGOMERIZATION	GO_PROTEIN_COMPLEX_OLIGOMERIZATION	GO_PROTEIN_COMPLEX_OLIGOMERIZATION	69	0.385521084858938	1.46686915382901	0.0068784529478854	0.0424859110414388	0.0314960740245279	593	tags=46%, list=32%, signal=33%	3043/3040/3039/6648/226/3512/10346/6223/3934/29108/2040/51024/115362/2633/83862/3162/10801/79689/974/9447/6256/79792/317/3987/51181/57674/8365/3759/7128/2203/10155/64127
GO_CYTOPLASMIC_REGION	GO_CYTOPLASMIC_REGION	GO_CYTOPLASMIC_REGION	41	0.444932245308937	1.59907452227272	0.0070553681008905	0.0434338773785718	0.0321988297662602	486	tags=44%, list=26%, signal=33%	10487/2319/57085/28988/2995/100287171/120892/120/824/10801/10084/3091/1212/4739/79971/2035/3799/23616
GO_REGULATION_OF_HEMOPOIESIS	GO_REGULATION_OF_HEMOPOIESIS	GO_REGULATION_OF_HEMOPOIESIS	59	0.404575477591861	1.51517274251138	0.00718307262175366	0.0439281635911206	0.0325652588896596	561	tags=49%, list=31%, signal=35%	567/2124/3148/2778/5788/6688/604/9770/4179/1051/6772/7494/101/1230/4057/3303/5699/5579/2242/3091/8876/920/54997/4853/1540/634/8365/8850/7535
GO_PEPTIDE_BIOSYNTHETIC_PROCESS	GO_PEPTIDE_BIOSYNTHETIC_PROCESS	GO_PEPTIDE_BIOSYNTHETIC_PROCESS	65	0.395845956602941	1.49948991356926	0.00717589672502863	0.0439281635911206	0.0325652588896596	565	tags=49%, list=31%, signal=35%	23521/11224/6187/6132/6181/6142/6193/6209/1936/6137/80325/6176/6169/6223/25873/6157/8666/6234/116541/54998/6150/27102/6256/6199/351/10573/84919/8637/1978/6093/65993/79587
GO_POSITIVE_REGULATION_OF_CELL_CELL_ADHESION	GO_POSITIVE_REGULATION_OF_CELL_CELL_ADHESION	GO_POSITIVE_REGULATION_OF_CELL_CELL_ADHESION	37	0.444049463692548	1.57521725947446	0.00721192030296552	0.0439595010572208	0.0325884902886773	626	tags=59%, list=34%, signal=40%	5788/2319/604/4179/3113/1445/29108/7494/101/81704/8876/3115/920/100133941/912/8764/283234/1540/7535/64127/1236/9092
GO_DIVALENT_INORGANIC_CATION_HOMEOSTASIS	GO_DIVALENT_INORGANIC_CATION_HOMEOSTASIS	GO_DIVALENT_INORGANIC_CATION_HOMEOSTASIS	34	0.456975838527599	1.59976393760969	0.00732341871321921	0.0444927700839187	0.0329838185358104	430	tags=44%, list=23%, signal=34%	3579/7852/5788/1535/7184/1230/9170/51024/5579/8698/10672/920/100133941/3717/351
GO_POSITIVE_REGULATION_OF_BINDING	GO_POSITIVE_REGULATION_OF_BINDING	GO_POSITIVE_REGULATION_OF_BINDING	30	0.460935542017571	1.59180900718732	0.00739853004494383	0.0445139910925285	0.0329995503029225	571	tags=53%, list=31%, signal=37%	567/3148/9750/8721/83666/120892/6789/2035/151636/3955/3717/351/3925/4317/5300/10155
GO_CELLULAR_ION_HOMEOSTASIS	GO_CELLULAR_ION_HOMEOSTASIS	GO_CELLULAR_ION_HOMEOSTASIS	55	0.40984503747683	1.52304817935527	0.00739897963113803	0.0445139910925285	0.0329995503029225	430	tags=42%, list=23%, signal=33%	3579/7852/5788/1535/8031/7184/3934/10312/1230/9170/4057/51024/120892/475/5579/3162/3091/8698/10672/920/100133941/3717/351
GO_NEGATIVE_REGULATION_OF_PROTEIN_MODIFICATION_PROCESS	GO_NEGATIVE_REGULATION_OF_PROTEIN_MODIFICATION_PROCESS	GO_NEGATIVE_REGULATION_OF_PROTEIN_MODIFICATION_PROCESS	81	0.37831482130155	1.46103966685893	0.00739897963113803	0.0445139910925285	0.0329995503029225	576	tags=48%, list=31%, signal=35%	5788/6688/9770/23770/2950/706/103/1445/29108/9961/64092/51035/51160/374403/3303/10636/120892/2633/203228/8473/5585/9647/151636/1050/54625/5998/54997/5577/84919/339745/55011/1540/5518/634/7128/6093/8850/5300/1399
GO_NEGATIVE_REGULATION_OF_CATALYTIC_ACTIVITY	GO_NEGATIVE_REGULATION_OF_CATALYTIC_ACTIVITY	GO_NEGATIVE_REGULATION_OF_CATALYTIC_ACTIVITY	94	0.364002677328	1.43131598387861	0.00754770160033341	0.0452617833832291	0.0335539110490039	548	tags=46%, list=30%, signal=34%	10628/8530/5788/56882/2876/3428/2537/2950/5894/103/1445/29108/9961/83666/51035/4057/100287171/10636/120892/5269/23204/51070/5585/3434/9049/9647/29085/151636/1050/351/710/5998/54997/5577/5447/55011/54776/5973/5518/634/7128/6093/8850
GO_PROTEIN_DIMERIZATION_ACTIVITY	GO_PROTEIN_DIMERIZATION_ACTIVITY	GO_PROTEIN_DIMERIZATION_ACTIVITY	168	0.322248169755409	1.32411009535555	0.00784661089528252	0.0469024838353501	0.0347702112677205	553	tags=39%, list=30%, signal=30%	10135/4170/1668/5788/2319/1535/6890/3512/5341/4084/6223/7097/1051/5894/3934/29108/1890/85236/6772/7494/2040/10589/23347/3688/7533/4311/115362/120892/8347/2633/8337/3162/1669/26519/824/6789/8349/7942/3091/3613/5119/920/974/197370/27102/3017/3661/6256/8517/1050/3417/4953/54997/8460/6655/1436/4296/10273/5973/23345/5518/634/8365/1871/51765/6480
GO_CALCIUM_MEDIATED_SIGNALING	GO_CALCIUM_MEDIATED_SIGNALING	GO_CALCIUM_MEDIATED_SIGNALING	24	0.501439526390114	1.65856948862638	0.00801475255732429	0.0477534935328679	0.0354010901584302	217	tags=38%, list=12%, signal=34%	3579/7852/5788/5341/1230/374403/51024/120892/2633
GO_POSITIVE_REGULATION_OF_HEMOPOIESIS	GO_POSITIVE_REGULATION_OF_HEMOPOIESIS	GO_POSITIVE_REGULATION_OF_HEMOPOIESIS	35	0.445317386411375	1.56821447906447	0.00820288335556861	0.0487177655700918	0.0361159338023517	352	tags=43%, list=19%, signal=35%	2124/3148/2778/5788/604/4179/6772/7494/101/1230/3303/2242/3091/8876/920
GO_REGULATION_OF_BINDING	GO_REGULATION_OF_BINDING	GO_REGULATION_OF_BINDING	55	0.407529315968097	1.51444259650015	0.00829497547231816	0.0491073148568867	0.0364047183163787	571	tags=47%, list=31%, signal=34%	567/3148/9750/3428/8721/3433/166/83666/120892/203228/3162/6789/3434/2035/151636/3955/3717/351/3925/4317/10273/1540/6093/3300/5300/10155
GO_CELLULAR_MACROMOLECULE_LOCALIZATION	GO_CELLULAR_MACROMOLECULE_LOCALIZATION	GO_CELLULAR_MACROMOLECULE_LOCALIZATION	203	0.321486885713127	1.33249692539227	0.00844443048259223	0.0498328970835777	0.0369426140790575	669	tags=47%, list=36%, signal=33%	10628/23521/3936/11224/6187/6132/6181/6142/6193/6209/9750/2319/4478/6137/6176/6169/8031/6223/25873/51079/7184/381/6157/706/1445/293/83666/2040/682/51160/28956/374403/51024/3688/7533/3002/6234/115362/120892/2633/11344/29997/3429/140823/9877/10245/23204/26519/4924/3434/10043/1212/9049/114882/53916/920/9647/100133941/8636/79971/2035/151636/3417/84106/975/54997/55914/7414/3799/55011/7027/1540/23345/2…
