# Supplementary material for: Potential Biomarkers for Predicting the Risk of Developing Into Long COVID After COVID‐19 Infection
Source: Immun Inflamm Dis. 2025 Jan 24;13(1):e70137. doi: 10.1002/iid3.70137 (PMC11760981; doi:10.1002/iid3.70137)
Supplement: Supplementary file 13 — Supporting information. [file IID3-13-e70137-s010.txt]

category	subcategory	ID	Description	GeneRatio	BgRatio	pvalue	p.adjust	qvalue	geneID	Count
Organismal Systems	Immune system	hsa04660	T cell receptor signaling pathway	10/210	121/8661	0.000688771353966115	0.0764629643877692	0.0687800827985675	PIK3R3/VAV2/PAK4/NFATC1/ITK/RASGRP1/PAK6/MAP3K8/FYN/TNF	10
Human Diseases	Cancer: specific types	hsa05217	Basal cell carcinoma	7/210	63/8661	0.000779608168764411	0.0764629643877692	0.0687800827985675	WNT2B/TCF7L2/AXIN1/TCF7/CDKN1A/GLI1/FZD6	7
Organismal Systems	Immune system	hsa04611	Platelet activation	10/210	124/8661	0.000834141429684755	0.0764629643877692	0.0687800827985675	ADCY6/PIK3R3/P2RY1/PLCG2/PLCB1/RASGRP1/FYN/GP9/F2RL3/GP6	10
Organismal Systems	Development and regeneration	hsa04360	Axon guidance	12/210	182/8661	0.00154590841350834	0.106281203428699	0.0956022308353845	LIMK1/PIK3R3/EPHA2/EPHB2/PLCG2/PAK4/ABLIM1/PAK6/FYN/NTN4/PARD6A/MYL9	12
Cellular Processes	Transport and catabolism	hsa04144	Endocytosis	14/210	250/8661	0.00301423432949697	0.165782888122333	0.149125277354061	ASAP2/RUFY2/EHD2/RAB11FIP5/AGAP6/PSD3/DNM1/VPS28/RABEP1/RAB11FIP1/FOLR2/PARD6A/WIPF2/CAV1	14
Environmental Information Processing	Signal transduction	hsa04012	ErbB signaling pathway	7/210	85/8661	0.00444500091694851	0.203729208693473	0.183258809733842	PIK3R3/PLCG2/PAK4/PAK6/CRK/HBEGF/CDKN1A	7
Environmental Information Processing	Signal transduction	hsa04310	Wnt signaling pathway	10/210	174/8661	0.00969904311360954	0.278309961995674	0.250345803134865	CXXC4/WNT2B/TCF7L2/AXIN1/PLCB1/NFATC1/TCF7/ZNRF3/BAMBI/FZD6	10
Human Diseases	Infectious disease: parasitic	hsa05143	African trypanosomiasis	4/210	37/8661	0.0118619590146728	0.278309961995674	0.250345803134865	PLCB1/HBB/TNF/HBA1	4
Human Diseases	Cancer: specific types	hsa05216	Thyroid cancer	4/210	37/8661	0.0118619590146728	0.278309961995674	0.250345803134865	TCF7L2/PAX8/TCF7/CDKN1A	4
Environmental Information Processing	Signal transduction	hsa04014	Ras signaling pathway	12/210	236/8661	0.0122179885331315	0.278309961995674	0.250345803134865	RASA4/GNB3/HTR7/GRIN1/PIK3R3/EPHA2/FLT1/PLCG2/PAK4/RASGRP1/PAK6/EXOC2	12
Human Diseases	Cancer: specific types	hsa05213	Endometrial cancer	5/210	58/8661	0.0129263478136544	0.278309961995674	0.250345803134865	TCF7L2/AXIN1/PIK3R3/TCF7/CDKN1A	5
Human Diseases	Endocrine and metabolic disease	hsa04934	Cushing syndrome	9/210	155/8661	0.0130030721038314	0.278309961995674	0.250345803134865	WNT2B/TCF7L2/ADCY6/AXIN1/PLCB1/TCF7/WDR5/CDKN1A/FZD6	9
Environmental Information Processing	Signal transduction	hsa04015	Rap1 signaling pathway	11/210	210/8661	0.0131564709307046	0.278309961995674	0.250345803134865	GRIN1/ADCY6/PIK3R3/EPHA2/FLT1/P2RY1/VAV2/PLCB1/CRK/PARD6A/F2RL3	11
Organismal Systems	Immune system	hsa04650	Natural killer cell mediated cytotoxicity	8/210	132/8661	0.0148098523673823	0.284165799154411	0.255613254741766	MICA/KIR2DL1/PIK3R3/VAV2/PLCG2/NFATC1/FYN/TNF	8
Human Diseases	Cardiovascular disease	hsa05412	Arrhythmogenic right ventricular cardiomyopathy	6/210	84/8661	0.0160405597169144	0.284165799154411	0.255613254741766	SGCD/TCF7L2/ITGA7/DSC2/TCF7/DAG1	6
Human Diseases	Cancer: specific types	hsa05210	Colorectal cancer	6/210	86/8661	0.0178346944232828	0.284165799154411	0.255613254741766	TCF7L2/AXIN1/PIK3R3/TCF7/CDKN1A/BIRC5	6
Cellular Processes	Cell motility	hsa04814	Motor proteins	10/210	193/8661	0.0189366317648615	0.284165799154411	0.255613254741766	MYO6/MYO15B/DYNLT1/KIF2A/KIFC1/DNAH3/MYO3B/MYL9/MYO1A/KIF11	10
Human Diseases	Infectious disease: viral	hsa05167	Kaposi sarcoma-associated herpesvirus infection	10/210	194/8661	0.0195573513593539	0.284165799154411	0.255613254741766	MICA/GNB3/TCF7L2/PIK3R3/PLCG2/NFATC1/TCF7/C3/UBB/CDKN1A	10
Human Diseases	Cancer: specific types	hsa05225	Hepatocellular carcinoma	9/210	168/8661	0.020941915879312	0.284165799154411	0.255613254741766	WNT2B/TCF7L2/AXIN1/PIK3R3/PLCG2/NFE2L2/TCF7/CDKN1A/FZD6	9
Organismal Systems	Immune system	hsa04670	Leukocyte transendothelial migration	7/210	115/8661	0.0215541521416448	0.284165799154411	0.255613254741766	PIK3R3/VAV2/PLCG2/ITK/CLDN9/CLDN5/MYL9	7
Human Diseases	Cardiovascular disease	hsa05416	Viral myocarditis	5/210	67/8661	0.0229009934923533	0.284165799154411	0.255613254741766	SGCD/HLA-DQB1/FYN/DAG1/CAV1	5
Organismal Systems	Immune system	hsa04664	Fc epsilon RI signaling pathway	5/210	68/8661	0.0242476718199797	0.284165799154411	0.255613254741766	PIK3R3/VAV2/PLCG2/FYN/TNF	5
Cellular Processes	Cellular community - eukaryotes	hsa04520	Adherens junction	6/210	93/8661	0.0251896266056916	0.284165799154411	0.255613254741766	NECTIN1/TCF7L2/SSX2IP/TCF7/FYN/MYL9	6
Human Diseases	Cancer: specific types	hsa05211	Renal cell carcinoma	5/210	69/8661	0.0256443823896747	0.284165799154411	0.255613254741766	PIK3R3/PAK4/PAK6/CRK/CDKN1A	5
Cellular Processes	Cellular community - eukaryotes	hsa04510	Focal adhesion	10/210	203/8661	0.0258332544685828	0.284165799154411	0.255613254741766	ITGA7/PIK3R3/FLT1/VAV2/PAK4/PAK6/FYN/CRK/MYL9/CAV1	10
Organismal Systems	Immune system	hsa04666	Fc gamma R-mediated phagocytosis	6/210	97/8661	0.0301879425217017	0.29936751013504	0.269287521078409	ASAP2/LIMK1/PIK3R3/VAV2/PLCG2/CRK	6
Human Diseases	Cancer: specific types	hsa05215	Prostate cancer	6/210	97/8661	0.0301879425217017	0.29936751013504	0.269287521078409	TCF7L2/PIK3R3/ERG/TCF7/CDKN1A/IL1R2	6
Human Diseases	Drug resistance: antineoplastic	hsa01524	Platinum drug resistance	5/210	73/8661	0.0317419125740354	0.29936751013504	0.269287521078409	PIK3R3/TOP2A/POLH/CDKN1A/BIRC5	5
Metabolism	Global and overview maps	hsa01240	Biosynthesis of cofactors	8/210	153/8661	0.0324831759391867	0.29936751013504	0.269287521078409	OXSM/LIPT2/NADK2/PMM2/ASPDH/FLAD1/ALAS2/UGT2B17	8
Human Diseases	Infectious disease: viral	hsa05170	Human immunodeficiency virus 1 infection	10/210	212/8661	0.0334421322650692	0.29936751013504	0.269287521078409	GNB3/LIMK1/PIK3R3/PLCG2/PAK4/NFATC1/PAK6/DDB1/CRK/TNF	10
Human Diseases	Endocrine and metabolic disease	hsa04933	AGE-RAGE signaling pathway in diabetic complications	6/210	100/8661	0.0343361030298973	0.29936751013504	0.269287521078409	PIK3R3/PLCG2/PLCB1/NFATC1/SERPINE1/TNF	6
Organismal Systems	Endocrine system	hsa04916	Melanogenesis	6/210	101/8661	0.0357967213506214	0.29936751013504	0.269287521078409	WNT2B/TCF7L2/ADCY6/PLCB1/TCF7/FZD6	6
Environmental Information Processing	Signal transduction	hsa04390	Hippo signaling pathway	8/210	157/8661	0.0370127103439686	0.29936751013504	0.269287521078409	WNT2B/TCF7L2/AXIN1/TCF7/PARD6A/SERPINE1/FZD6/BIRC5	8
Environmental Information Processing	Signaling molecules and interaction	hsa04514	Cell adhesion molecules	8/210	157/8661	0.0370127103439686	0.29936751013504	0.269287521078409	NECTIN1/HLA-DQB1/NFASC/PTPRS/SIGLEC1/CLDN9/CLDN5/CADM1	8
Organismal Systems	Immune system	hsa04612	Antigen processing and presentation	5/210	78/8661	0.0405446804517864	0.318565346406893	0.286556388155483	HLA-DQB1/KIR2DL1/IFI30/NFYB/TNF	5
Organismal Systems	Immune system	hsa04062	Chemokine signaling pathway	9/210	192/8661	0.0438676927504451	0.335100430732567	0.301430052524988	GNB3/ADCY6/PIK3R3/VAV2/PLCG2/PLCB1/ITK/CCR7/CRK	9
Human Diseases	Cancer: overview	hsa05202	Transcriptional misregulation in cancer	9/210	193/8661	0.0450871468203921	0.335107172313725	0.301436116722394	HHEX/PAX8/FLT1/PROM1/MYCN/ERG/BCL11B/CDKN1A/IL1R2	9
Environmental Information Processing	Signal transduction	hsa04024	cAMP signaling pathway	10/210	225/8661	0.04702404172794	0.33634390162157	0.302548581362943	GRIN1/ADCY6/PIK3R3/VAV2/NFATC1/LIPE/GLI1/GRIN3B/MYL9/TSHR	10
Human Diseases	Infectious disease: bacterial	hsa05135	Yersinia infection	7/210	137/8661	0.0488010912888743	0.33634390162157	0.302548581362943	LIMK1/PIK3R3/VAV2/NFATC1/CRK/WIPF2/TNF	7
Environmental Information Processing	Signal transduction	hsa04066	HIF-1 signaling pathway	6/210	109/8661	0.0489227493267738	0.33634390162157	0.302548581362943	TF/PIK3R3/FLT1/PLCG2/CDKN1A/SERPINE1	6
Organismal Systems	Endocrine system	hsa04923	Regulation of lipolysis in adipocytes	4/210	58/8661	0.0516084473492953	0.346154220025761	0.311373173994464	ADCY6/PIK3R3/LIPE/TSHR	4
Organismal Systems	Sensory system	hsa04742	Taste transduction	5/210	86/8661	0.0574375170695165	0.376078980812311	0.338291140634997	GNB3/ADCY6/P2RY1/PLCB1/SCN3A	5
Human Diseases	Neurodegenerative disease	hsa05017	Spinocerebellar ataxia	7/210	143/8661	0.0588869191966052	0.376602390210847	0.338761958658561	GRIN1/PIK3R3/PLCB1/MCU/TWNK/GRIN3B/BEAN1	7
Human Diseases	Cancer: overview	hsa05205	Proteoglycans in cancer	9/210	205/8661	0.061512251378409	0.384451571115056	0.3458224658834	WNT2B/PIK3R3/VAV2/PLCG2/HBEGF/CDKN1A/TNF/FZD6/CAV1	9
Human Diseases	Cancer: specific types	hsa05224	Breast cancer	7/210	147/8661	0.066276735828201	0.405024496727895	0.364328255429877	WNT2B/TCF7L2/AXIN1/PIK3R3/TCF7/CDKN1A/FZD6	7
Human Diseases	Cancer: specific types	hsa05226	Gastric cancer	7/210	149/8661	0.0701729510501464	0.419512207365006	0.377360263084311	WNT2B/TCF7L2/AXIN1/PIK3R3/TCF7/CDKN1A/FZD6	7
Metabolism	Metabolism of cofactors and vitamins	hsa00785	Lipoic acid metabolism	2/210	19/8661	0.0763823881751294	0.444978927405292	0.400268126087057	LIPT2/DBT	2
Human Diseases	Infectious disease: bacterial	hsa05131	Shigellosis	10/210	247/8661	0.0776690491471056	0.444978927405292	0.400268126087057	BNIP3/NOD1/PIK3R3/PLCG2/PLCB1/CRK/C3/UBB/TNF/MYL9	10
Human Diseases	Immune disease	hsa05332	Graft-versus-host disease	3/210	42/8661	0.0809757380373517	0.454455672658606	0.408792662487167	HLA-DQB1/KIR2DL1/TNF	3
NA	NA	hsa04148	Efferocytosis	7/210	156/8661	0.0848678582641013	0.466773220452557	0.419872561938186	DUSP2/PANX1/GAS6/PLA2G15/NFATC1/DUSP16/CRK	7
Environmental Information Processing	Signal transduction	hsa04020	Calcium signaling pathway	10/210	253/8661	0.0877846263035748	0.473348475166335	0.425787145125698	HTR7/GRIN1/FLT1/PLCG2/PLCB1/MCU/NFATC1/ITPKB/MCOLN3/GRIN3B	10
Human Diseases	Infectious disease: viral	hsa05166	Human T-cell leukemia virus 1 infection	9/210	222/8661	0.0906437773855515	0.479366130404359	0.431200155579041	HLA-DQB1/ADCY6/PIK3R3/NFATC1/CDKN1A/NFYB/TNF/CDC20/IL1R2	9
Metabolism	Carbohydrate metabolism	hsa00562	Inositol phosphate metabolism	4/210	73/8661	0.100710524738768	0.514297113533114	0.462621327005864	PLCH2/PLCG2/PLCB1/ITPKB	4
Human Diseases	Infectious disease: parasitic	hsa05142	Chagas disease	5/210	102/8661	0.101585186191589	0.514297113533114	0.462621327005864	PIK3R3/PLCB1/C3/SERPINE1/TNF	5
Human Diseases	Cardiovascular disease	hsa05414	Dilated cardiomyopathy	5/210	103/8661	0.104786645270149	0.514297113533114	0.462621327005864	SGCD/ADCY6/ITGA7/DAG1/TNF	5
Metabolism	Glycan biosynthesis and metabolism	hsa00514	Other types of O-glycan biosynthesis	3/210	47/8661	0.104965197184045	0.514297113533114	0.462621327005864	GXYLT1/POMT2/GALNTL6	3
Organismal Systems	Immune system	hsa04625	C-type lectin receptor signaling pathway	5/210	104/8661	0.10803766933573	0.514297113533114	0.462621327005864	CD209/PIK3R3/PLCG2/NFATC1/TNF	5
Organismal Systems	Endocrine system	hsa04918	Thyroid hormone synthesis	4/210	75/8661	0.108469936672439	0.514297113533114	0.462621327005864	ADCY6/PAX8/PLCB1/TSHR	4
Human Diseases	Infectious disease: bacterial	hsa05133	Pertussis	4/210	76/8661	0.11244806427227	0.524122333472447	0.471459323889091	NOD1/SERPING1/C3/TNF	4
Human Diseases	Infectious disease: bacterial	hsa05100	Bacterial invasion of epithelial cells	4/210	77/8661	0.116490297169859	0.53391386202852	0.480267014647664	PIK3R3/DNM1/CRK/CAV1	4
Human Diseases	Infectious disease: parasitic	hsa05144	Malaria	3/210	50/8661	0.120543148592926	0.54343222726319	0.488828989117127	HBB/TNF/HBA1	3
Organismal Systems	Excretory system	hsa04961	Endocrine and other factor-regulated calcium reabsorption	3/210	53/8661	0.136911750268211	0.607269860060613	0.546252314312896	ADCY6/DNM1/PLCB1	3
Organismal Systems	Nervous system	hsa04725	Cholinergic synapse	5/210	113/8661	0.139434108766007	0.60864095096273	0.547485640100446	GNB3/ADCY6/PIK3R3/PLCB1/FYN	5
Organismal Systems	Immune system	hsa04662	B cell receptor signaling pathway	4/210	84/8661	0.146479303635354	0.619960296077782	0.557667634749393	PIK3R3/VAV2/PLCG2/NFATC1	4
Organismal Systems	Nervous system	hsa04724	Glutamatergic synapse	5/210	115/8661	0.146905963258754	0.619960296077782	0.557667634749393	GNB3/GRIN1/ADCY6/PLCB1/GRIN3B	5
Environmental Information Processing	Signal transduction	hsa04072	Phospholipase D signaling pathway	6/210	148/8661	0.150204507114055	0.619960296077782	0.557667634749393	ADCY6/PIK3R3/DNM1/PLCG2/PLCB1/FYN	6
Human Diseases	Infectious disease: bacterial	hsa05132	Salmonella infection	9/210	249/8661	0.15106833750569	0.619960296077782	0.557667634749393	NOD1/MYO6/TCF7L2/TCF7/DYNLT1/EXOC2/RILP/TNF/MYL9	9
Human Diseases	Infectious disease: bacterial	hsa05134	Legionellosis	3/210	56/8661	0.153989492297174	0.619960296077782	0.557667634749393	BNIP3/C3/TNF	3
Organismal Systems	Immune system	hsa04610	Complement and coagulation cascades	4/210	86/8661	0.155553674288607	0.619960296077782	0.557667634749393	SERPING1/C3/SERPINE1/F2RL3	4
Human Diseases	Drug resistance: antineoplastic	hsa01523	Antifolate resistance	2/210	30/8661	0.163992452264025	0.644150274436091	0.579427041119546	FOLR2/TNF	2
Organismal Systems	Endocrine system	hsa04935	Growth hormone synthesis, secretion and action	5/210	120/8661	0.166307889036227	0.644150274436091	0.579427041119546	ADCY6/PIK3R3/PLCG2/PLCB1/CRK	5
Environmental Information Processing	Signaling molecules and interaction	hsa04512	ECM-receptor interaction	4/210	89/8661	0.169546914632475	0.647575021165703	0.582507674541398	ITGA7/DAG1/GP9/GP6	4
Human Diseases	Immune disease	hsa05310	Asthma	2/210	31/8661	0.172655468013671	0.650414434298076	0.585061787789657	HLA-DQB1/TNF	2
Cellular Processes	Cell growth and death	hsa04218	Cellular senescence	6/210	156/8661	0.177974271055771	0.660662037184675	0.59427972722832	PIK3R3/MCU/NFATC1/RAD9B/CDKN1A/SERPINE1	6
Human Diseases	Infectious disease: viral	hsa05163	Human cytomegalovirus infection	8/210	225/8661	0.180180555595821	0.660662037184675	0.59427972722832	GNB3/ADCY6/PIK3R3/PLCB1/NFATC1/CRK/CDKN1A/TNF	8
Cellular Processes	Cell motility	hsa04810	Regulation of actin cytoskeleton	8/210	229/8661	0.192297675500313	0.691923599377104	0.622400175516247	LIMK1/ITGA7/PIK3R3/VAV2/PAK4/PAK6/CRK/MYL9	8
Environmental Information Processing	Signal transduction	hsa04010	MAPK signaling pathway	10/210	301/8661	0.195290381885545	0.691923599377104	0.622400175516247	DUSP2/EPHA2/FLT1/NFATC1/DUSP16/RASGRP1/DAXX/MAP3K8/CRK/TNF	10
Human Diseases	Infectious disease: viral	hsa05161	Hepatitis B	6/210	162/8661	0.200068205519021	0.691923599377104	0.622400175516247	PIK3R3/NFATC1/DDB1/CDKN1A/TNF/BIRC5	6
Human Diseases	Infectious disease: bacterial	hsa05130	Pathogenic Escherichia coli infection	7/210	198/8661	0.205230155439296	0.691923599377104	0.622400175516247	MYO6/FYN/WIPF2/CLDN9/CLDN5/TNF/MYO1A	7
Human Diseases	Immune disease	hsa05321	Inflammatory bowel disease	3/210	65/8661	0.208666272681038	0.691923599377104	0.622400175516247	HLA-DQB1/NFATC1/TNF	3
Environmental Information Processing	Signal transduction	hsa04070	Phosphatidylinositol signaling system	4/210	97/8661	0.20883512272109	0.691923599377104	0.622400175516247	PIK3R3/PLCG2/PLCB1/ITPKB	4
Organismal Systems	Environmental adaptation	hsa04713	Circadian entrainment	4/210	97/8661	0.20883512272109	0.691923599377104	0.622400175516247	GNB3/GRIN1/ADCY6/PLCB1	4
Human Diseases	Cardiovascular disease	hsa05410	Hypertrophic cardiomyopathy	4/210	97/8661	0.20883512272109	0.691923599377104	0.622400175516247	SGCD/ITGA7/DAG1/TNF	4
Human Diseases	Drug resistance: antineoplastic	hsa01522	Endocrine resistance	4/210	98/8661	0.213922374770259	0.692101800727308	0.622560471467627	ADCY6/PIK3R3/HBEGF/CDKN1A	4
Organismal Systems	Sensory system	hsa04750	Inflammatory mediator regulation of TRP channels	4/210	98/8661	0.213922374770259	0.692101800727308	0.622560471467627	ADCY6/PIK3R3/PLCG2/PLCB1	4
Organismal Systems	Immune system	hsa04640	Hematopoietic cell lineage	4/210	99/8661	0.219044028158755	0.69455461046094	0.624766826634722	HLA-DQB1/GP9/TNF/IL1R2	4
Human Diseases	Cancer: specific types	hsa05221	Acute myeloid leukemia	3/210	67/8661	0.22136764096898	0.69455461046094	0.624766826634722	TCF7L2/PIK3R3/TCF7	3
Metabolism	Metabolism of cofactors and vitamins	hsa00760	Nicotinate and nicotinamide metabolism	2/210	37/8661	0.225879272177549	0.69455461046094	0.624766826634722	NADK2/ASPDH	2
Organismal Systems	Development and regeneration	hsa04380	Osteoclast differentiation	5/210	135/8661	0.229835147075519	0.69455461046094	0.624766826634722	PIK3R3/PLCG2/NFATC1/FYN/TNF	5
Human Diseases	Substance dependence	hsa05031	Amphetamine addiction	3/210	69/8661	0.234220460699426	0.69455461046094	0.624766826634722	GRIN1/ARC/GRIN3B	3
Organismal Systems	Endocrine system	hsa04914	Progesterone-mediated oocyte maturation	4/210	102/8661	0.234601148586723	0.69455461046094	0.624766826634722	SPDYE18/ADCY6/PIK3R3/SPDYC	4
Human Diseases	Infectious disease: parasitic	hsa05146	Amoebiasis	4/210	102/8661	0.234601148586723	0.69455461046094	0.624766826634722	PIK3R3/PLCB1/TNF/IL1R2	4
Human Diseases	Immune disease	hsa05330	Allograft rejection	2/210	38/8661	0.234885740992245	0.69455461046094	0.624766826634722	HLA-DQB1/TNF	2
Human Diseases	Infectious disease: bacterial	hsa05120	Epithelial cell signaling in Helicobacter pylori infection	3/210	70/8661	0.240696916343156	0.704166510578381	0.633412937745147	NOD1/PLCG2/HBEGF	3
Environmental Information Processing	Signal transduction	hsa04371	Apelin signaling pathway	5/210	139/8661	0.247868403287533	0.710039696917413	0.638695995313271	GNB3/ADCY6/PLCB1/LIPE/SERPINE1	5
Human Diseases	Cardiovascular disease	hsa05418	Fluid shear stress and atherosclerosis	5/210	139/8661	0.247868403287533	0.710039696917413	0.638695995313271	PIK3R3/NFE2L2/TNF/CAV1/IL1R2	5
Human Diseases	Substance dependence	hsa05033	Nicotine addiction	2/210	40/8661	0.252953322937797	0.710387588926675	0.6390089316661	GRIN1/GRIN3B	2
Human Diseases	Cancer: specific types	hsa05223	Non-small cell lung cancer	3/210	72/8661	0.253736772416562	0.710387588926675	0.6390089316661	PIK3R3/PLCG2/CDKN1A	3
Organismal Systems	Endocrine system	hsa04928	Parathyroid hormone synthesis, secretion and action	4/210	106/8661	0.255739532013603	0.710387588926675	0.6390089316661	ADCY6/PLCB1/HBEGF/CDKN1A	4
Human Diseases	Cancer: specific types	hsa05219	Bladder cancer	2/210	41/8661	0.262002233256318	0.711580194409785	0.640081705976266	HBEGF/CDKN1A	2
Cellular Processes	Cellular community - eukaryotes	hsa04550	Signaling pathways regulating pluripotency of stem cells	5/210	143/8661	0.266255088743115	0.711580194409785	0.640081705976266	WNT2B/AXIN1/PIK3R3/TCF7/FZD6	5
Environmental Information Processing	Signal transduction	hsa04350	TGF-beta signaling pathway	4/210	108/8661	0.266453071636705	0.711580194409785	0.640081705976266	TF/BAMBI/TNF/LTBP1	4
Human Diseases	Cardiovascular disease	hsa05417	Lipid and atherosclerosis	7/210	215/8661	0.266519127360756	0.711580194409785	0.640081705976266	PIK3R3/VAV2/PLCB1/NFE2L2/NFATC1/TNF/OLR1	7
Human Diseases	Cancer: specific types	hsa05214	Glioma	3/210	75/8661	0.273475751030674	0.719517803732499	0.647221756467511	PIK3R3/PLCG2/CDKN1A	3
Human Diseases	Cancer: specific types	hsa05220	Chronic myeloid leukemia	3/210	76/8661	0.280093327198828	0.719517803732499	0.647221756467511	PIK3R3/CRK/CDKN1A	3
Metabolism	Metabolism of cofactors and vitamins	hsa00860	Porphyrin metabolism	2/210	43/8661	0.280101885981582	0.719517803732499	0.647221756467511	ALAS2/UGT2B17	2
Human Diseases	Endocrine and metabolic disease	hsa04940	Type I diabetes mellitus	2/210	43/8661	0.280101885981582	0.719517803732499	0.647221756467511	HLA-DQB1/TNF	2
Human Diseases	Infectious disease: viral	hsa05165	Human papillomavirus infection	10/210	331/8661	0.282574264738582	0.719517803732499	0.647221756467511	WNT2B/TCF7L2/ITGA7/AXIN1/PIK3R3/TCF7/PARD6A/CDKN1A/TNF/FZD6	10
Human Diseases	Infectious disease: parasitic	hsa05140	Leishmaniasis	3/210	77/8661	0.286725882470272	0.723390987883715	0.650705769005447	HLA-DQB1/C3/TNF	3
Human Diseases	Drug resistance: antineoplastic	hsa01521	EGFR tyrosine kinase inhibitor resistance	3/210	79/8661	0.300026706799097	0.750066766997742	0.674701206677395	PIK3R3/PLCG2/GAS6	3
Organismal Systems	Nervous system	hsa04726	Serotonergic synapse	4/210	115/8661	0.304522358526079	0.751086810949913	0.675618758175041	TPH1/GNB3/HTR7/PLCB1	4
Human Diseases	Endocrine and metabolic disease	hsa04930	Type II diabetes mellitus	2/210	46/8661	0.307178599732587	0.751086810949913	0.675618758175041	PIK3R3/TNF	2
Cellular Processes	Transport and catabolism	hsa04145	Phagosome	5/210	152/8661	0.308628398681237	0.751086810949913	0.675618758175041	CD209/HLA-DQB1/RILP/C3/OLR1	5
Organismal Systems	Digestive system	hsa04973	Carbohydrate digestion and absorption	2/210	47/8661	0.316165862068079	0.758843485870227	0.682596054275611	PIK3R3/PLCB1	2
Organismal Systems	Endocrine system	hsa04921	Oxytocin signaling pathway	5/210	154/8661	0.318186116137701	0.758843485870227	0.682596054275611	ADCY6/PLCB1/NFATC1/CDKN1A/MYL9	5
Metabolism	Metabolism of other amino acids	hsa00430	Taurine and hypotaurine metabolism	1/210	16/8661	0.325019376883476	0.758843485870227	0.682596054275611	GGT5	1
Cellular Processes	Transport and catabolism	hsa04146	Peroxisome	3/210	83/8661	0.326709314547586	0.758843485870227	0.682596054275611	PEX5/PEX11G/PXMP2	3
Environmental Information Processing	Signal transduction	hsa04150	mTOR signaling pathway	5/210	156/8661	0.327780699597264	0.758843485870227	0.682596054275611	WNT2B/PIK3R3/DEPTOR/TNF/FZD6	5
Genetic Information Processing	Chromosome	hsa03083	Polycomb repressive complex	3/210	84/8661	0.333384500136928	0.758843485870227	0.682596054275611	USP45/FOXK2/WDR5	3
Human Diseases	Substance dependence	hsa05030	Cocaine addiction	2/210	49/8661	0.334057327297291	0.758843485870227	0.682596054275611	GRIN1/GRIN3B	2
Human Diseases	Infectious disease: viral	hsa05160	Hepatitis C	5/210	158/8661	0.337405597059974	0.758843485870227	0.682596054275611	PIK3R3/CDKN1A/CLDN9/CLDN5/TNF	5
Environmental Information Processing	Signal transduction	hsa04071	Sphingolipid signaling pathway	4/210	121/8661	0.337606823666404	0.758843485870227	0.682596054275611	PIK3R3/PLCB1/FYN/TNF	4
Human Diseases	Neurodegenerative disease	hsa05020	Prion disease	8/210	272/8661	0.33940999549832	0.758843485870227	0.682596054275611	GRIN1/PIK3R3/MCU/STIP1/FYN/TNF/GRIN3B/CAV1	8
Metabolism	Lipid metabolism	hsa00061	Fatty acid biosynthesis	1/210	18/8661	0.35741551807113	0.792655382819038	0.713010583588417	OXSM	1
Human Diseases	Cancer: overview	hsa05235	PD-L1 expression and PD-1 checkpoint pathway in cancer	3/210	89/8661	0.366689201152777	0.801723437060628	0.721167493623915	PIK3R3/NFATC1/RASGRP1	3
Human Diseases	Immune disease	hsa05320	Autoimmune thyroid disease	2/210	53/8661	0.369403311041279	0.801723437060628	0.721167493623915	HLA-DQB1/TSHR	2
Cellular Processes	Transport and catabolism	hsa04140	Autophagy - animal	5/210	165/8661	0.371239454740674	0.801723437060628	0.721167493623915	BNIP3/PIK3R3/UVRAG/DEPTOR/UBB	5
Human Diseases	Cancer: overview	hsa05203	Viral carcinogenesis	6/210	204/8661	0.374320408177825	0.801723437060628	0.721167493623915	GTF2E1/PIK3R3/DDB1/C3/CDKN1A/CDC20	6
Environmental Information Processing	Signal transduction	hsa04022	cGMP-PKG signaling pathway	5/210	166/8661	0.376081175930258	0.801723437060628	0.721167493623915	ADCY6/PLCB1/NFATC1/ADRA2A/MYL9	5
Organismal Systems	Endocrine system	hsa04926	Relaxin signaling pathway	4/210	129/8661	0.381892939221749	0.8078504483537	0.726678872203328	GNB3/ADCY6/PIK3R3/PLCB1	4
Cellular Processes	Cell growth and death	hsa04114	Oocyte meiosis	4/210	131/8661	0.392935584820822	0.812882521770701	0.731205330587999	SPDYE18/ADCY6/CDC20/SPDYC	4
Organismal Systems	Endocrine system	hsa04912	GnRH signaling pathway	3/210	93/8661	0.393139546892739	0.812882521770701	0.731205330587999	ADCY6/PLCB1/HBEGF	3
Human Diseases	Immune disease	hsa05323	Rheumatoid arthritis	3/210	93/8661	0.393139546892739	0.812882521770701	0.731205330587999	HLA-DQB1/FLT1/TNF	3
Environmental Information Processing	Signaling molecules and interaction	hsa04080	Neuroactive ligand-receptor interaction	10/210	367/8661	0.39866400274521	0.815921461061741	0.733938921911997	HTR7/GRIN1/P2RY1/LYNX1/P2RY8/C3/ADRA2A/GRIN3B/F2RL3/TSHR	10
Metabolism	Glycan biosynthesis and metabolism	hsa00532	Glycosaminoglycan biosynthesis - chondroitin sulfate / dermatan sulfate	1/210	21/8661	0.403130701044385	0.815921461061741	0.733938921911997	CHST12	1
Metabolism	Global and overview maps	hsa01212	Fatty acid metabolism	2/210	57/8661	0.403995070100231	0.815921461061741	0.733938921911997	OXSM/ELOVL7	2
Human Diseases	Cancer: overview	hsa05207	Chemical carcinogenesis - receptor activation	6/210	212/8661	0.409181643380961	0.815921461061741	0.733938921911997	ADCY6/PIK3R3/CDC6/EPHX3/UGT2B17/BIRC5	6
Organismal Systems	Circulatory system	hsa04270	Vascular smooth muscle contraction	4/210	134/8661	0.409444224096437	0.815921461061741	0.733938921911997	ADCY6/PLCB1/MYL9/CALD1	4
Cellular Processes	Cell growth and death	hsa04210	Apoptosis	4/210	136/8661	0.420401840780918	0.820671141426731	0.738211361666151	PIK3R3/DAXX/TNF/BIRC5	4
Environmental Information Processing	Signal transduction	hsa04370	VEGF signaling pathway	2/210	59/8661	0.42095406655113	0.820671141426731	0.738211361666151	PIK3R3/PLCG2	2
Organismal Systems	Endocrine system	hsa04925	Aldosterone synthesis and secretion	3/210	98/8661	0.42579057750308	0.820671141426731	0.738211361666151	ADCY6/PLCB1/LIPE	3
Organismal Systems	Endocrine system	hsa04915	Estrogen signaling pathway	4/210	137/8661	0.425863427277577	0.820671141426731	0.738211361666151	ADCY6/PIK3R3/PLCB1/HBEGF	4
Metabolism	Glycan biosynthesis and metabolism	hsa00515	Mannose type O-glycan biosynthesis	1/210	23/8661	0.431794212786643	0.820671141426731	0.738211361666151	POMT2	1
Environmental Information Processing	Signaling molecules and interaction	hsa04060	Cytokine-cytokine receptor interaction	8/210	297/8661	0.432060498113747	0.820671141426731	0.738211361666151	TNFRSF21/TNFRSF14/CCR7/IL16/TNF/GDF9/IL1R2/ACVRL1	8
Metabolism	Lipid metabolism	hsa00590	Arachidonic acid metabolism	2/210	61/8661	0.437664583367586	0.820671141426731	0.738211361666151	CYP4F3/GGT5	2
Organismal Systems	Aging	hsa04213	Longevity regulating pathway - multiple species	2/210	61/8661	0.437664583367586	0.820671141426731	0.738211361666151	ADCY6/PIK3R3	2
Environmental Information Processing	Signaling molecules and interaction	hsa04061	Viral protein interaction with cytokine and cytokine receptor	3/210	100/8661	0.438686028326289	0.820671141426731	0.738211361666151	TNFRSF14/CCR7/TNF	3
Human Diseases	Infectious disease: bacterial	hsa05152	Tuberculosis	5/210	180/8661	0.443527500017788	0.821583240590159	0.739031814502153	CD209/HLA-DQB1/C3/NFYB/TNF	5
Genetic Information Processing	Folding, sorting and degradation	hsa04120	Ubiquitin mediated proteolysis	4/210	142/8661	0.452964219577626	0.821583240590159	0.739031814502153	FBXW7/DDB1/UBB/CDC20	4
Human Diseases	Endocrine and metabolic disease	hsa04936	Alcoholic liver disease	4/210	142/8661	0.452964219577626	0.821583240590159	0.739031814502153	TCF7L2/TCF7/C3/TNF	4
Metabolism	Lipid metabolism	hsa00561	Glycerolipid metabolism	2/210	63/8661	0.454111463889833	0.821583240590159	0.739031814502153	MBOAT1/LIPC	2
Genetic Information Processing	Replication and repair	hsa03420	Nucleotide excision repair	2/210	63/8661	0.454111463889833	0.821583240590159	0.739031814502153	POLR2J3/DDB1	2
Organismal Systems	Endocrine system	hsa04929	GnRH secretion	2/210	64/8661	0.462231857149132	0.825135605720289	0.742227243423035	PIK3R3/PLCB1	2
Organismal Systems	Endocrine system	hsa04927	Cortisol synthesis and secretion	2/210	65/8661	0.470281558243357	0.825135605720289	0.742227243423035	ADCY6/PLCB1	2
Organismal Systems	Immune system	hsa04621	NOD-like receptor signaling pathway	5/210	186/8661	0.471964807197764	0.825135605720289	0.742227243423035	NOD1/PANX1/PLCB1/MCU/TNF	5
Human Diseases	Endocrine and metabolic disease	hsa04950	Maturity onset diabetes of the young	1/210	26/8661	0.472240723863007	0.825135605720289	0.742227243423035	HHEX	1
Metabolism	Lipid metabolism	hsa00062	Fatty acid elongation	1/210	27/8661	0.485075633879077	0.825135605720289	0.742227243423035	ELOVL7	1
Metabolism	Carbohydrate metabolism	hsa00650	Butanoate metabolism	1/210	27/8661	0.485075633879077	0.825135605720289	0.742227243423035	ACSM3	1
Metabolism	Metabolism of cofactors and vitamins	hsa00790	Folate biosynthesis	1/210	27/8661	0.485075633879077	0.825135605720289	0.742227243423035	TPH1	1
Metabolism	Lipid metabolism	hsa01040	Biosynthesis of unsaturated fatty acids	1/210	27/8661	0.485075633879077	0.825135605720289	0.742227243423035	ELOVL7	1
Organismal Systems	Excretory system	hsa04966	Collecting duct acid secretion	1/210	27/8661	0.485075633879077	0.825135605720289	0.742227243423035	SLC4A1	1
Organismal Systems	Nervous system	hsa04720	Long-term potentiation	2/210	67/8661	0.486163567436468	0.825135605720289	0.742227243423035	GRIN1/PLCB1	2
Organismal Systems	Immune system	hsa04620	Toll-like receptor signaling pathway	3/210	108/8661	0.489080377208753	0.825135605720289	0.742227243423035	PIK3R3/MAP3K8/TNF	3
Human Diseases	Infectious disease: viral	hsa05171	Coronavirus disease - COVID-19	6/210	233/8661	0.499313181312641	0.836246496125055	0.752221728571819	RPS26/PIK3R3/PLCG2/C3/HBEGF/TNF	6
Organismal Systems	Endocrine system	hsa04924	Renin secretion	2/210	69/8661	0.501747897675033	0.836246496125055	0.752221728571819	ADCY6/PLCB1	2
Human Diseases	Cancer: overview	hsa05230	Central carbon metabolism in cancer	2/210	70/8661	0.509425867714205	0.843928395309678	0.759131762288131	PIK3R3/SCO2	2
Metabolism	Carbohydrate metabolism	hsa00053	Ascorbate and aldarate metabolism	1/210	30/8661	0.521745987839126	0.853907893564485	0.76810853583791	UGT2B17	1
Human Diseases	Cancer: specific types	hsa05218	Melanoma	2/210	72/8661	0.524549088619427	0.853907893564485	0.76810853583791	PIK3R3/CDKN1A	2
Environmental Information Processing	Signal transduction	hsa04668	TNF signaling pathway	3/210	114/8661	0.525403809738765	0.853907893564485	0.76810853583791	PIK3R3/MAP3K8/TNF	3
Cellular Processes	Cell growth and death	hsa04110	Cell cycle	4/210	157/8661	0.531394812209023	0.853907893564485	0.76810853583791	CDKN1A/CDC20/CDC6/CDCA5	4
Cellular Processes	Cell growth and death	hsa04115	p53 signaling pathway	2/210	74/8661	0.53935723535907	0.853907893564485	0.76810853583791	CDKN1A/SERPINE1	2
Metabolism	Carbohydrate metabolism	hsa00640	Propanoate metabolism	1/210	32/8661	0.544736881827322	0.853907893564485	0.76810853583791	DBT	1
Cellular Processes	Cell growth and death	hsa04215	Apoptosis - multiple species	1/210	32/8661	0.544736881827322	0.853907893564485	0.76810853583791	BIRC5	1
Human Diseases	Infectious disease: viral	hsa05169	Epstein-Barr virus infection	5/210	202/8661	0.545241142788717	0.853907893564485	0.76810853583791	HLA-DQB1/PIK3R3/PLCG2/CDKN1A/TNF	5
Organismal Systems	Endocrine system	hsa03320	PPAR signaling pathway	2/210	75/8661	0.546641659587245	0.853907893564485	0.76810853583791	ME1/OLR1	2
Organismal Systems	Digestive system	hsa04971	Gastric acid secretion	2/210	76/8661	0.553845668570716	0.853907893564485	0.76810853583791	ADCY6/PLCB1	2
Human Diseases	Cancer: specific types	hsa05212	Pancreatic cancer	2/210	76/8661	0.553845668570716	0.853907893564485	0.76810853583791	PIK3R3/CDKN1A	2
Organismal Systems	Nervous system	hsa04722	Neurotrophin signaling pathway	3/210	119/8661	0.554568817666332	0.853907893564485	0.76810853583791	PIK3R3/PLCG2/CRK	3
NA	NA	hsa01210	2-Oxocarboxylic acid metabolism	1/210	33/8661	0.555816410720156	0.853907893564485	0.76810853583791	DBT	1
Organismal Systems	Endocrine system	hsa04919	Thyroid hormone signaling pathway	3/210	121/8661	0.565934779785948	0.856168009086583	0.770141558412811	PIK3R3/PLCG2/PLCB1	3
Metabolism	Carbohydrate metabolism	hsa00051	Fructose and mannose metabolism	1/210	34/8661	0.566627555104575	0.856168009086583	0.770141558412811	PMM2	1
Genetic Information Processing	Transcription	hsa03020	RNA polymerase	1/210	34/8661	0.566627555104575	0.856168009086583	0.770141558412811	POLR2J3	1
Metabolism	Carbohydrate metabolism	hsa00040	Pentose and glucuronate interconversions	1/210	36/8661	0.587470418444941	0.869399574930695	0.782043636779764	UGT2B17	1
Metabolism	Carbohydrate metabolism	hsa00500	Starch and sucrose metabolism	1/210	36/8661	0.587470418444941	0.869399574930695	0.782043636779764	AGL	1
Metabolism	Glycan biosynthesis and metabolism	hsa00512	Mucin type O-glycan biosynthesis	1/210	36/8661	0.587470418444941	0.869399574930695	0.782043636779764	GALNTL6	1
Genetic Information Processing	Folding, sorting and degradation	hsa04141	Protein processing in endoplasmic reticulum	4/210	170/8661	0.594673966911727	0.869399574930695	0.782043636779764	SIL1/MAN1A2/MBTPS2/NFE2L2	4
Cellular Processes	Cellular community - eukaryotes	hsa04530	Tight junction	4/210	170/8661	0.594673966911727	0.869399574930695	0.782043636779764	PARD6A/CLDN9/CLDN5/MYL9	4
Metabolism	Global and overview maps	hsa01250	Biosynthesis of nucleotide sugars	1/210	37/8661	0.597514616952368	0.869399574930695	0.782043636779764	PMM2	1
Organismal Systems	Excretory system	hsa04960	Aldosterone-regulated sodium reabsorption	1/210	37/8661	0.597514616952368	0.869399574930695	0.782043636779764	PIK3R3	1
Environmental Information Processing	Signal transduction	hsa04068	FoxO signaling pathway	3/210	131/8661	0.620041314480953	0.881924141046586	0.793309753668699	BNIP3/PIK3R3/CDKN1A	3
Organismal Systems	Endocrine system	hsa04911	Insulin secretion	2/210	86/8661	0.621405592381715	0.881924141046586	0.793309753668699	ADCY6/PLCB1	2
Metabolism	Amino acid metabolism	hsa00260	Glycine, serine and threonine metabolism	1/210	40/8661	0.626210049521339	0.881924141046586	0.793309753668699	ALAS2	1
Cellular Processes	Cellular community - eukaryotes	hsa04540	Gap junction	2/210	88/8661	0.633936699004278	0.881924141046586	0.793309753668699	ADCY6/PLCB1	2
Cellular Processes	Cell growth and death	hsa04216	Ferroptosis	1/210	41/8661	0.635315244927965	0.881924141046586	0.793309753668699	TF	1
Organismal Systems	Aging	hsa04211	Longevity regulating pathway	2/210	89/8661	0.640080319644543	0.881924141046586	0.793309753668699	ADCY6/PIK3R3	2
Organismal Systems	Nervous system	hsa04727	GABAergic synapse	2/210	89/8661	0.640080319644543	0.881924141046586	0.793309753668699	GNB3/ADCY6	2
Organismal Systems	Digestive system	hsa04976	Bile secretion	2/210	89/8661	0.640080319644543	0.881924141046586	0.793309753668699	ADCY6/UGT2B17	2
Metabolism	Amino acid metabolism	hsa00380	Tryptophan metabolism	1/210	42/8661	0.644199676316031	0.881924141046586	0.793309753668699	TPH1	1
Metabolism	Glycan biosynthesis and metabolism	hsa00513	Various types of N-glycan biosynthesis	1/210	42/8661	0.644199676316031	0.881924141046586	0.793309753668699	MAN1A2	1
Organismal Systems	Endocrine system	hsa04910	Insulin signaling pathway	3/210	137/8661	0.650242916701869	0.881924141046586	0.793309753668699	PIK3R3/LIPE/CRK	3
Human Diseases	Immune disease	hsa05322	Systemic lupus erythematosus	3/210	137/8661	0.650242916701869	0.881924141046586	0.793309753668699	HLA-DQB1/C3/TNF	3
Human Diseases	Substance dependence	hsa05032	Morphine addiction	2/210	91/8661	0.652124988758781	0.881924141046586	0.793309753668699	GNB3/ADCY6	2
Organismal Systems	Immune system	hsa04658	Th1 and Th2 cell differentiation	2/210	92/8661	0.658026658677832	0.881924141046586	0.793309753668699	HLA-DQB1/NFATC1	2
Human Diseases	Cancer: specific types	hsa05222	Small cell lung cancer	2/210	92/8661	0.658026658677832	0.881924141046586	0.793309753668699	PIK3R3/CDKN1A	2
Genetic Information Processing	Transcription	hsa03022	Basal transcription factors	1/210	44/8661	0.66132742962313	0.881924141046586	0.793309753668699	GTF2E1	1
Organismal Systems	Excretory system	hsa04962	Vasopressin-regulated water reabsorption	1/210	44/8661	0.66132742962313	0.881924141046586	0.793309753668699	ADCY6	1
Organismal Systems	Digestive system	hsa04970	Salivary secretion	2/210	93/8661	0.663848353442339	0.881924141046586	0.793309753668699	ADCY6/PLCB1	2
Human Diseases	Infectious disease: bacterial	hsa05150	Staphylococcus aureus infection	2/210	96/8661	0.680837611847328	0.890417903961222	0.800950076290478	HLA-DQB1/C3	2
Organismal Systems	Immune system	hsa04613	Neutrophil extracellular trap formation	4/210	191/8661	0.685486580034844	0.890417903961222	0.800950076290478	PIK3R3/PLCG2/PLCB1/C3	4
Metabolism	Carbohydrate metabolism	hsa00620	Pyruvate metabolism	1/210	47/8661	0.685492425208328	0.890417903961222	0.800950076290478	ME1	1
Metabolism	Amino acid metabolism	hsa00280	Valine, leucine and isoleucine degradation	1/210	48/8661	0.693159779597259	0.890417903961222	0.800950076290478	DBT	1
Metabolism	Lipid metabolism	hsa00564	Glycerophospholipid metabolism	2/210	99/8661	0.697122687647842	0.890417903961222	0.800950076290478	MBOAT1/PLA2G15	2
Metabolism	Carbohydrate metabolism	hsa00520	Amino sugar and nucleotide sugar metabolism	1/210	49/8661	0.700641080686842	0.890417903961222	0.800950076290478	PMM2	1
Organismal Systems	Immune system	hsa04672	Intestinal immune network for IgA production	1/210	49/8661	0.700641080686842	0.890417903961222	0.800950076290478	HLA-DQB1	1
Organismal Systems	Nervous system	hsa04723	Retrograde endocannabinoid signaling	3/210	148/8661	0.701099368805476	0.890417903961222	0.800950076290478	GNB3/ADCY6/PLCB1	3
Metabolism	Lipid metabolism	hsa00565	Ether lipid metabolism	1/210	50/8661	0.707940822100656	0.890417903961222	0.800950076290478	GDPD3	1
Human Diseases	Infectious disease: bacterial	hsa05110	Vibrio cholerae infection	1/210	50/8661	0.707940822100656	0.890417903961222	0.800950076290478	PLCG2	1
Organismal Systems	Digestive system	hsa04972	Pancreatic secretion	2/210	102/8661	0.712717423775455	0.890417903961222	0.800950076290478	ADCY6/PLCB1	2
Organismal Systems	Endocrine system	hsa04913	Ovarian steroidogenesis	1/210	51/8661	0.715063389439973	0.890417903961222	0.800950076290478	ADCY6	1
Organismal Systems	Digestive system	hsa04979	Cholesterol metabolism	1/210	51/8661	0.715063389439973	0.890417903961222	0.800950076290478	LIPC	1
Cellular Processes	Transport and catabolism	hsa04137	Mitophagy - animal	2/210	103/8661	0.717764887173092	0.890417903961222	0.800950076290478	BNIP3/UBB	2
Human Diseases	Neurodegenerative disease	hsa05010	Alzheimer disease	8/210	384/8661	0.720004409708821	0.890417903961222	0.800950076290478	WNT2B/GRIN1/AXIN1/PIK3R3/PLCB1/MCU/TNF/FZD6	8
Environmental Information Processing	Signal transduction	hsa04064	NF-kappa B signaling pathway	2/210	104/8661	0.722737955481082	0.890417903961222	0.800950076290478	PLCG2/TNF	2
Human Diseases	Neurodegenerative disease	hsa05022	Pathways of neurodegeneration - multiple diseases	10/210	476/8661	0.725285856317505	0.890417903961222	0.800950076290478	WNT2B/GRIN1/AXIN1/PLCB1/MCU/DAXX/UBB/DNAH3/TNF/FZD6	10
Metabolism	Glycan biosynthesis and metabolism	hsa00510	N-Glycan biosynthesis	1/210	53/8661	0.72879401963417	0.890748246219541	0.801247226264468	MAN1A2	1
Genetic Information Processing	Replication and repair	hsa03460	Fanconi anemia pathway	1/210	54/8661	0.735410336534358	0.890926609557545	0.801407667927361	POLH	1
Genetic Information Processing	Translation	hsa03013	Nucleocytoplasmic transport	2/210	108/8661	0.74189888577701	0.890926609557545	0.801407667927361	XPO7/NUP50	2
Organismal Systems	Immune system	hsa04659	Th17 cell differentiation	2/210	108/8661	0.74189888577701	0.890926609557545	0.801407667927361	HLA-DQB1/NFATC1	2
Human Diseases	Endocrine and metabolic disease	hsa04931	Insulin resistance	2/210	108/8661	0.74189888577701	0.890926609557545	0.801407667927361	PIK3R3/TNF	2
Environmental Information Processing	Signal transduction	hsa04340	Hedgehog signaling pathway	1/210	56/8661	0.748164870032531	0.894544953299765	0.804662446030411	GLI1	1
Metabolism	Metabolism of other amino acids	hsa00480	Glutathione metabolism	1/210	57/8661	0.754310759317036	0.895551830543296	0.805568153790142	GGT5	1
Human Diseases	Infectious disease: parasitic	hsa05145	Toxoplasmosis	2/210	111/8661	0.755520089767435	0.895551830543296	0.805568153790142	HLA-DQB1/TNF	2
Human Diseases	Cancer: overview	hsa05206	MicroRNAs in cancer	6/210	310/8661	0.768678676102491	0.903248661980972	0.812491619389582	PIK3R3/PLCG2/PAK4/CRK/CDKN1A/CDCA5	6
Organismal Systems	Nervous system	hsa04730	Long-term depression	1/210	60/8661	0.771867038420103	0.903248661980972	0.812491619389582	PLCB1	1
Organismal Systems	Digestive system	hsa04978	Mineral absorption	1/210	60/8661	0.771867038420103	0.903248661980972	0.812491619389582	TF	1
Metabolism	Lipid metabolism	hsa00140	Steroid hormone biosynthesis	1/210	62/8661	0.782871755307307	0.907845806002218	0.816626849418263	UGT2B17	1
Human Diseases	Neurodegenerative disease	hsa05014	Amyotrophic lateral sclerosis	7/210	364/8661	0.786042663314558	0.907845806002218	0.816626849418263	GRIN1/NUP50/MCU/DAXX/DNAH3/TNF/ANG	7
Metabolism	Amino acid metabolism	hsa00310	Lysine degradation	1/210	63/8661	0.78817434065275	0.907845806002218	0.816626849418263	KMT5A	1
Human Diseases	Infectious disease: viral	hsa05164	Influenza A	3/210	171/8661	0.789000536852836	0.907845806002218	0.816626849418263	HLA-DQB1/PIK3R3/TNF	3
Environmental Information Processing	Signal transduction	hsa04152	AMPK signaling pathway	2/210	121/8661	0.796541218660887	0.9127034797156	0.820996431514511	PIK3R3/LIPE	2
Genetic Information Processing	Translation	hsa00970	Aminoacyl-tRNA biosynthesis	1/210	66/8661	0.803321125010752	0.91665273600812	0.824548872581467	QRSL1	1
Metabolism	Metabolism of cofactors and vitamins	hsa00830	Retinol metabolism	1/210	68/8661	0.812815095733903	0.922487899639905	0.829797727905752	UGT2B17	1
Organismal Systems	Endocrine system	hsa04917	Prolactin signaling pathway	1/210	70/8661	0.821852856042824	0.922487899639905	0.829797727905752	PIK3R3	1
Organismal Systems	Endocrine system	hsa04920	Adipocytokine signaling pathway	1/210	70/8661	0.821852856042824	0.922487899639905	0.829797727905752	TNF	1
Human Diseases	Cancer: overview	hsa05204	Chemical carcinogenesis - DNA adducts	1/210	70/8661	0.821852856042824	0.922487899639905	0.829797727905752	UGT2B17	1
Organismal Systems	Immune system	hsa04622	RIG-I-like receptor signaling pathway	1/210	71/8661	0.826207517925144	0.923605965160222	0.830803451914458	TNF	1
Metabolism	Xenobiotics biodegradation and metabolism	hsa00982	Drug metabolism - cytochrome P450	1/210	72/8661	0.830456228197055	0.924597015199151	0.831694922762872	UGT2B17	1
Organismal Systems	Nervous system	hsa04728	Dopaminergic synapse	2/210	132/8661	0.834550695160412	0.925409036972231	0.83242535383148	GNB3/PLCB1	2
Human Diseases	Substance dependence	hsa05034	Alcoholism	3/210	188/8661	0.83930313761981	0.926941216246778	0.833803582078442	GNB3/GRIN1/GRIN3B	3
Human Diseases	Infectious disease: viral	hsa05162	Measles	2/210	138/8661	0.852479896929019	0.93179488106405	0.838169558086323	CD209/PIK3R3	2
Metabolism	Xenobiotics biodegradation and metabolism	hsa00980	Metabolism of xenobiotics by cytochrome P450	1/210	78/8661	0.853862945556875	0.93179488106405	0.838169558086323	UGT2B17	1
Organismal Systems	Nervous system	hsa04721	Synaptic vesicle cycle	1/210	78/8661	0.853862945556875	0.93179488106405	0.838169558086323	DNM1	1
Genetic Information Processing	Folding, sorting and degradation	hsa03018	RNA degradation	1/210	79/8661	0.857438476424061	0.931998343939197	0.838352577323297	CNOT6	1
Metabolism	Xenobiotics biodegradation and metabolism	hsa00983	Drug metabolism - other enzymes	1/210	80/8661	0.860926931323962	0.93210592958303	0.838449352926361	UGT2B17	1
Organismal Systems	Immune system	hsa04623	Cytosolic DNA-sensing pathway	1/210	83/8661	0.870890693697307	0.938435624007399	0.844143049346369	G3BP1	1
Environmental Information Processing	Signal transduction	hsa04151	PI3K-Akt signaling pathway	6/210	359/8661	0.873598253621434	0.938435624007399	0.844143049346369	GNB3/ITGA7/PIK3R3/EPHA2/FLT1/CDKN1A	6
Human Diseases	Neurodegenerative disease	hsa05012	Parkinson disease	4/210	266/8661	0.891336504942732	0.949333963958469	0.853946340785608	MCU/NFE2L2/DAXX/UBB	4
Organismal Systems	Circulatory system	hsa04261	Adrenergic signaling in cardiomyocytes	2/210	154/8661	0.891988207663727	0.949333963958469	0.853946340785608	ADCY6/PLCB1	2
Human Diseases	Endocrine and metabolic disease	hsa04932	Non-alcoholic fatty liver disease	2/210	155/8661	0.894099987873612	0.949333963958469	0.853946340785608	PIK3R3/TNF	2
Organismal Systems	Immune system	hsa04657	IL-17 signaling pathway	1/210	94/8661	0.901716744197143	0.950562761984457	0.855051671067358	TNF	1
Cellular Processes	Cell growth and death	hsa04217	Necroptosis	2/210	159/8661	0.902170475919793	0.950562761984457	0.855051671067358	SPATA2L/TNF	2
Human Diseases	Cancer: overview	hsa05231	Choline metabolism in cancer	1/210	98/8661	0.911006470656023	0.952844447918966	0.857104096692658	PIK3R3	1
Human Diseases	Cancer: overview	hsa05208	Chemical carcinogenesis - reactive oxygen species	3/210	223/8661	0.911265781100684	0.952844447918966	0.857104096692658	PIK3R3/NFE2L2/EPHX3	3
Environmental Information Processing	Signal transduction	hsa04630	JAK-STAT signaling pathway	2/210	166/8661	0.914933528991805	0.953055759366464	0.857294175889451	PIK3R3/CDKN1A	2
Organismal Systems	Digestive system	hsa04974	Protein digestion and absorption	1/210	103/8661	0.921398947363426	0.956168718962046	0.860094350071122	COL5A3	1
Organismal Systems	Endocrine system	hsa04922	Glucagon signaling pathway	1/210	107/8661	0.928835838993571	0.960262615500872	0.863776898153895	PLCB1	1
Metabolism	Global and overview maps	hsa01200	Carbon metabolism	1/210	115/8661	0.941673498157733	0.967592465641958	0.870370256175541	ME1	1
Human Diseases	Neurodegenerative disease	hsa05016	Huntington disease	4/210	306/8661	0.942962839243799	0.967592465641958	0.870370256175541	POLR2J3/GRIN1/PLCB1/DNAH3	4
Metabolism	Nucleotide metabolism	hsa00230	Purine metabolism	1/210	128/8661	0.95780134568198	0.976001653608232	0.877934501810276	ADCY6	1
Human Diseases	Cardiovascular disease	hsa05415	Diabetic cardiomyopathy	2/210	203/8661	0.960169814488727	0.976001653608232	0.877934501810276	PIK3R3/PLCB1	2
Cellular Processes	Transport and catabolism	hsa04142	Lysosome	1/210	132/8661	0.961805265919385	0.976001653608232	0.877934501810276	PLA2G15	1
Genetic Information Processing	Transcription	hsa03040	Spliceosome	2/210	217/8661	0.970334709698533	0.981036930761384	0.882463842024594	PPIL1/DDX23	2
Organismal Systems	Environmental adaptation	hsa04714	Thermogenesis	2/210	232/8661	0.978450515055513	0.985618650696945	0.886585197756104	ADCY6/LIPE	2
Genetic Information Processing	Translation	hsa03010	Ribosome	1/210	170/8661	0.985220098241983	0.988815792031187	0.889461095224226	RPS26	1
Organismal Systems	Sensory system	hsa04740	Olfactory transduction	1/210	439/8661	0.999984287848495	0.999984287848495	0.8995073976819	OR7D2	1
