# Supplementary material for: Potential Biomarkers for Predicting the Risk of Developing Into Long COVID After COVID‐19 Infection
Source: Immun Inflamm Dis. 2025 Jan 24;13(1):e70137. doi: 10.1002/iid3.70137 (PMC11760981; doi:10.1002/iid3.70137)
Supplement: Supplementary file 14 — Supporting information. [file IID3-13-e70137-s002.txt]

	ID	Description	setSize	enrichmentScore	NES	pvalue	p.adjust	qvalue	rank	leading_edge	core_enrichment
GO_LEUKOCYTE_DIFFERENTIATION	GO_LEUKOCYTE_DIFFERENTIATION	GO_LEUKOCYTE_DIFFERENTIATION	16	0.68824008425029	2.33239995956686	4.81277082182358e-06	0.000719354182451194	0.000460700345088825	200	tags=94%, list=29%, signal=69%	6932/3702/3707/64919/10125/1236/9840/5336/55294/3087/28959/28959/55365/55365/7124/84524/2621
GO_PROTEIN_LOCALIZATION_TO_ORGANELLE	GO_PROTEIN_LOCALIZATION_TO_ORGANELLE	GO_PROTEIN_LOCALIZATION_TO_ORGANELLE	23	0.619567504952321	2.29217631052037	4.13286030607697e-06	0.000719354182451194	0.000460700345088825	190	tags=78%, list=28%, signal=59%	7314/2534/4926/6231/51160/54386/10049/10762/375056/9135/55294/3087/5830/5514/23208/79648/1605/5373
GO_SEQUENCE_SPECIFIC_DOUBLE_STRANDED_DNA_BINDING	GO_SEQUENCE_SPECIFIC_DOUBLE_STRANDED_DNA_BINDING	GO_SEQUENCE_SPECIFIC_DOUBLE_STRANDED_DNA_BINDING	31	0.562398835700118	2.21928097749828	5.82001765737212e-06	0.000719354182451194	0.000460700345088825	216	tags=71%, list=31%, signal=51%	6932/9208/5089/64919/57659/1523/9189/55269/4772/3087/8939/3607/4780/83855/4782/57621/6934/7124/4801/84524/7753/339344
GO_SEQUENCE_SPECIFIC_DNA_BINDING	GO_SEQUENCE_SPECIFIC_DNA_BINDING	GO_SEQUENCE_SPECIFIC_DNA_BINDING	36	0.538499974196314	2.19052344795115	5.70737753374558e-06	0.000719354182451194	0.000460700345088825	216	tags=69%, list=31%, signal=50%	6932/9208/5089/64919/54386/57659/1523/51523/9189/55269/4772/3087/8939/253461/3607/4780/83855/4782/57621/6934/7124/4801/84524/7753/339344
GO_REGULATION_OF_IMMUNE_SYSTEM_PROCESS	GO_REGULATION_OF_IMMUNE_SYSTEM_PROCESS	GO_REGULATION_OF_IMMUNE_SYSTEM_PROCESS	54	0.494142937280823	2.13900394570397	2.84606285205723e-06	0.000719354182451194	0.000460700345088825	219	tags=68%, list=32%, signal=50%	7314/2534/3119/8764/3702/3707/10077/10125/1236/375056/3500/9840/1326/55269/4772/5336/147179/55294/3984/4780/3501/11091/28959/28959/53347/1398/7410/10462/10392/55365/55365/25893/7124/84524/2621/100507436/10398/23236
GO_REGULATORY_REGION_NUCLEIC_ACID_BINDING	GO_REGULATORY_REGION_NUCLEIC_ACID_BINDING	GO_REGULATORY_REGION_NUCLEIC_ACID_BINDING	31	0.554074763816256	2.18643337324571	9.97520536421453e-06	0.000770584614385572	0.000493510160124298	216	tags=71%, list=31%, signal=51%	6932/9208/5089/64919/57659/1523/9189/55269/4772/3087/8939/3607/4780/83855/4782/57621/6934/7124/4801/84524/7753/339344
GO_DOUBLE_STRANDED_DNA_BINDING	GO_DOUBLE_STRANDED_DNA_BINDING	GO_DOUBLE_STRANDED_DNA_BINDING	32	0.545371977346208	2.15920308553403	9.58419178277516e-06	0.000770584614385572	0.000493510160124298	216	tags=69%, list=31%, signal=49%	6932/9208/5089/64919/57659/1523/9189/55269/4772/3087/8939/3607/4780/83855/4782/57621/6934/7124/4801/84524/7753/339344
GO_NEGATIVE_REGULATION_OF_BIOSYNTHETIC_PROCESS	GO_NEGATIVE_REGULATION_OF_BIOSYNTHETIC_PROCESS	GO_NEGATIVE_REGULATION_OF_BIOSYNTHETIC_PROCESS	44	0.494266719543262	2.07653561820924	9.4826478206231e-06	0.000770584614385572	0.000493510160124298	271	tags=75%, list=39%, signal=49%	7314/6932/2534/9208/10589/57659/10049/1523/51523/1616/55269/55294/3087/253461/387893/83855/64426/4782/57621/6934/79648/1839/7124/84524/2621/7753/339344/79068/23236/9025/25850/56242/7743
GO_T_CELL_ACTIVATION	GO_T_CELL_ACTIVATION	GO_T_CELL_ACTIVATION	16	0.669372942271354	2.26846046781705	1.60739083578021e-05	0.000775041339531461	0.000496364407535053	69	tags=62%, list=10%, signal=58%	6932/2534/8764/3702/3707/64919/10125/1236/9840/1326
GO_LYMPHOCYTE_DIFFERENTIATION	GO_LYMPHOCYTE_DIFFERENTIATION	GO_LYMPHOCYTE_DIFFERENTIATION	11	0.757279724163399	2.26649302029836	1.34099837178257e-05	0.000775041339531461	0.000496364407535053	78	tags=82%, list=11%, signal=74%	6932/3702/3707/64919/10125/1236/9840/5336/3087
GO_REGULATION_OF_HEMOPOIESIS	GO_REGULATION_OF_HEMOPOIESIS	GO_REGULATION_OF_HEMOPOIESIS	13	0.70326409495549	2.23718673368934	1.63034585985582e-05	0.000775041339531461	0.000496364407535053	213	tags=100%, list=31%, signal=71%	3707/10125/9840/55294/4780/11091/28959/28959/55365/55365/25893/7124/84524/2621/10398
GO_REGULATION_OF_TRANSFERASE_ACTIVITY	GO_REGULATION_OF_TRANSFERASE_ACTIVITY	GO_REGULATION_OF_TRANSFERASE_ACTIVITY	37	0.526607528577661	2.15885976874983	1.42480659837875e-05	0.000775041339531461	0.000496364407535053	200	tags=65%, list=29%, signal=49%	7314/2534/1844/1026/2011/8312/10125/1236/1616/1326/55294/3087/7405/3984/80824/1398/7410/79648/10392/64793/1605/7124/10298/2621
GO_PROTEIN_CONTAINING_COMPLEX_ASSEMBLY	GO_PROTEIN_CONTAINING_COMPLEX_ASSEMBLY	GO_PROTEIN_CONTAINING_COMPLEX_ASSEMBLY	44	0.489465650408543	2.05636515018149	1.48237154855286e-05	0.000775041339531461	0.000496364407535053	158	tags=57%, list=23%, signal=47%	7314/6932/91663/4926/283149/1642/3043/8312/9416/10125/1236/10146/1616/9840/9659/147179/7405/9997/8669/57472/5830/6934/23208/55794/10392
GO_CELLULAR_PROTEIN_CONTAINING_COMPLEX_ASSEMBLY	GO_CELLULAR_PROTEIN_CONTAINING_COMPLEX_ASSEMBLY	GO_CELLULAR_PROTEIN_CONTAINING_COMPLEX_ASSEMBLY	25	0.576190099637484	2.18430254999431	1.86061378954176e-05	0.000821328087097719	0.000526008108923084	155	tags=68%, list=23%, signal=55%	7314/91663/4926/1642/8312/9416/1236/10146/1616/9840/9659/147179/7405/9997/8669/57472/55794
GO_NUCLEOPLASM_PART	GO_NUCLEOPLASM_PART	GO_NUCLEOPLASM_PART	30	0.542175819527143	2.12498293432544	2.25427930841045e-05	0.000879281039647924	0.000563123268451063	149	tags=63%, list=22%, signal=52%	6932/23338/3603/54386/57659/1026/3796/1616/55269/4772/3984/55250/6837/9321/64426/11091/5514/548644/6934
GO_MACROMOLECULE_CATABOLIC_PROCESS	GO_MACROMOLECULE_CATABOLIC_PROCESS	GO_MACROMOLECULE_CATABOLIC_PROCESS	32	0.534375121874942	2.11566501381228	2.41873425145869e-05	0.000879281039647924	0.000563123268451063	265	tags=81%, list=39%, signal=52%	7314/8635/2534/6231/51160/1642/8312/84196/79089/254170/55294/7405/4780/55571/57472/178/25893/7124/664/79068/85015/83547/9025/29954/57449/57478
GO_REGULATION_OF_PHOSPHORUS_METABOLIC_PROCESS	GO_REGULATION_OF_PHOSPHORUS_METABOLIC_PROCESS	GO_REGULATION_OF_PHOSPHORUS_METABOLIC_PROCESS	60	0.455501860828055	2.01462368204078	2.39477351245032e-05	0.000879281039647924	0.000563123268451063	202	tags=57%, list=29%, signal=44%	7314/2534/91663/8764/3707/1844/54386/1026/2011/8312/10125/1236/10044/1616/1326/55294/3087/7405/1760/65979/80824/5514/1398/54843/7410/79648/10392/64793/1839/1605/7124/10298/2621/84240
GO_REGULATION_OF_KINASE_ACTIVITY	GO_REGULATION_OF_KINASE_ACTIVITY	GO_REGULATION_OF_KINASE_ACTIVITY	35	0.5305345297852	2.14803062869945	2.66013685309791e-05	0.000913313652896949	0.000584918980564219	200	tags=66%, list=29%, signal=49%	7314/2534/1844/1026/2011/8312/10125/1236/1616/1326/55294/3087/7405/80824/1398/7410/79648/10392/64793/1605/7124/10298/2621
GO_NEGATIVE_REGULATION_OF_RNA_BIOSYNTHETIC_PROCESS	GO_NEGATIVE_REGULATION_OF_RNA_BIOSYNTHETIC_PROCESS	GO_NEGATIVE_REGULATION_OF_RNA_BIOSYNTHETIC_PROCESS	37	0.516493964095535	2.1173985926476	3.06398629966101e-05	0.00099660185957395	0.000638259749957086	271	tags=78%, list=39%, signal=50%	7314/6932/9208/10589/57659/10049/1523/51523/1616/55269/3087/253461/387893/83855/64426/4782/57621/6934/79648/7124/84524/2621/7753/339344/23236/9025/25850/56242/7743
GO_REGULATION_OF_CELL_DEATH	GO_REGULATION_OF_CELL_DEATH	GO_REGULATION_OF_CELL_DEATH	43	0.484827666974416	2.03218614753011	3.77386417235316e-05	0.00116612402925713	0.000746827857265677	200	tags=60%, list=29%, signal=46%	7314/6932/2534/3707/64919/1642/3043/1026/10049/1236/1616/5336/55294/4780/64426/23564/5514/7410/6934/10392/23087/7124/10298/664/84524/2621
GO_REGULATION_OF_CELLULAR_RESPONSE_TO_STRESS	GO_REGULATION_OF_CELLULAR_RESPONSE_TO_STRESS	GO_REGULATION_OF_CELLULAR_RESPONSE_TO_STRESS	22	0.588130051386868	2.15058817943753	4.42449918262025e-05	0.00124023796818521	0.000794293094937213	257	tags=86%, list=37%, signal=56%	2534/54386/10049/8312/10125/1236/10762/1616/55294/4780/387893/5514/10392/7124/23236/9025/5429/3622/5802
GO_INTERSPECIES_INTERACTION_BETWEEN_ORGANISMS	GO_INTERSPECIES_INTERACTION_BETWEEN_ORGANISMS	GO_INTERSPECIES_INTERACTION_BETWEEN_ORGANISMS	30	0.532704352035557	2.08786083101918	4.41389970873042e-05	0.00124023796818521	0.000794293094937213	223	tags=73%, list=32%, signal=52%	7314/2534/8764/6231/3603/51160/1642/10762/1616/55294/7405/6993/9150/4780/55770/23087/1605/7124/664/2621/100507436/5818
GO_APOPTOTIC_PROCESS	GO_APOPTOTIC_PROCESS	GO_APOPTOTIC_PROCESS	46	0.484365624795645	2.04451319632992	4.61577237350482e-05	0.00124023796818521	0.000794293094937213	200	tags=61%, list=29%, signal=46%	7314/6932/2534/3707/64919/1642/1026/10049/8312/1236/1616/9135/55294/4780/1760/64426/387263/23564/5514/7410/6934/10392/23087/7124/10298/664/84524/2621
GO_ENVELOPE	GO_ENVELOPE	GO_ENVELOPE	20	0.604768895304505	2.13940555144835	4.8234160886582e-05	0.00124202964282949	0.000795440547954159	220	tags=86%, list=32%, signal=60%	7314/1844/54386/10762/23039/9997/9805/1760/28959/28959/26031/94097/55803/26056/664/83699/23236/90550
GO_RESPONSE_TO_CYTOKINE	GO_RESPONSE_TO_CYTOKINE	GO_RESPONSE_TO_CYTOKINE	25	0.557085344015742	2.11187755267512	5.32964321129768e-05	0.00126681519406999	0.000811314108278513	219	tags=76%, list=32%, signal=54%	7314/6932/2534/3119/8764/3603/1026/1236/3500/1326/10963/4780/1398/10437/10392/7124/4801/2621/23236
GO_INTRACELLULAR_TRANSPORT	GO_INTRACELLULAR_TRANSPORT	GO_INTRACELLULAR_TRANSPORT	40	0.498051137194277	2.06542338036862	5.15144845347314e-05	0.00126681519406999	0.000811314108278513	230	tags=70%, list=33%, signal=49%	7314/10123/2534/4926/6231/51160/29959/10125/10762/375056/55294/3087/23039/6993/9321/5830/80824/5514/54843/6934/23208/64374/25893/5373/2621/23059/117178/83547
GO_FC_RECEPTOR_SIGNALING_PATHWAY	GO_FC_RECEPTOR_SIGNALING_PATHWAY	GO_FC_RECEPTOR_SIGNALING_PATHWAY	12	0.70984939420453	2.20051880670596	5.62463968185692e-05	0.00128741752718058	0.000824508584942769	146	tags=83%, list=21%, signal=67%	2534/3702/3500/4772/5336/147179/3984/3501/1398/7410
GO_LYMPHOCYTE_ACTIVATION	GO_LYMPHOCYTE_ACTIVATION	GO_LYMPHOCYTE_ACTIVATION	24	0.578050508245753	2.16665824522049	6.46443679991518e-05	0.00142679355083842	0.000913770013822596	101	tags=58%, list=15%, signal=52%	6932/2534/8764/3702/3707/64919/10125/1236/3500/9840/1326/5336/3087/3501
GO_NUCLEAR_BODY	GO_NUCLEAR_BODY	GO_NUCLEAR_BODY	21	0.598094205760079	2.1477072538772	7.19350001286511e-05	0.0014872546742952	0.000952491496397536	219	tags=81%, list=32%, signal=57%	6932/3603/54386/57659/1026/3796/1616/55269/4772/3984/9321/64426/5514/6934/84524/79068/23236
GO_INTRACELLULAR_PROTEIN_TRANSPORT	GO_INTRACELLULAR_PROTEIN_TRANSPORT	GO_INTRACELLULAR_PROTEIN_TRANSPORT	28	0.55149175819609	2.12798316958915	7.2490223524147e-05	0.0014872546742952	0.000952491496397536	217	tags=75%, list=32%, signal=53%	7314/10123/2534/6231/51160/10762/55294/3087/23039/6993/9321/5830/80824/5514/54843/6934/64374/5373/2621/23059/117178
GO_PROTEIN_MODIFICATION_BY_SMALL_PROTEIN_CONJUGATION	GO_PROTEIN_MODIFICATION_BY_SMALL_PROTEIN_CONJUGATION	GO_PROTEIN_MODIFICATION_BY_SMALL_PROTEIN_CONJUGATION	22	0.578107432934145	2.11393893031208	7.4603389810924e-05	0.0014872546742952	0.000952491496397536	100	tags=59%, list=15%, signal=52%	7314/2534/23338/51160/1642/8312/10762/9189/1616/254170/55294/3984/4780
GO_POSITIVE_REGULATION_OF_TRANSFERASE_ACTIVITY	GO_POSITIVE_REGULATION_OF_TRANSFERASE_ACTIVITY	GO_POSITIVE_REGULATION_OF_TRANSFERASE_ACTIVITY	25	0.549339888902436	2.08251499096935	8.10795073527912e-05	0.00151839804678864	0.00097243683459807	200	tags=68%, list=29%, signal=50%	7314/2534/1026/2011/8312/10125/1236/1616/1326/55294/1398/7410/10392/1605/7124/10298/2621
GO_PROTEIN_DIMERIZATION_ACTIVITY	GO_PROTEIN_DIMERIZATION_ACTIVITY	GO_PROTEIN_DIMERIZATION_ACTIVITY	36	0.498686363717204	2.02856866339941	8.04088370868582e-05	0.00151839804678864	0.00097243683459807	234	tags=69%, list=34%, signal=48%	9208/10589/57659/8312/29959/10125/9189/1616/9135/3087/3984/253461/548644/23208/10392/4801/24145/664/133686/3141/339344/23236/5818/83547/9025
GO_MITOCHONDRION	GO_MITOCHONDRION	GO_MITOCHONDRION	32	0.511632817369138	2.02562508491818	8.95163286066058e-05	0.00158986523247635	0.00101820699610136	220	tags=72%, list=32%, signal=51%	7314/2534/2011/1236/84196/55294/9997/1760/80308/23564/84881/55794/55278/94097/23424/55803/64793/26056/664/133686/1629/3141/90550
GO_CELLULAR_MACROMOLECULE_LOCALIZATION	GO_CELLULAR_MACROMOLECULE_LOCALIZATION	GO_CELLULAR_MACROMOLECULE_LOCALIZATION	55	0.450812643390425	1.95701433796677	9.00409112243887e-05	0.00158986523247635	0.00101820699610136	217	tags=60%, list=32%, signal=45%	7314/10123/2534/91663/4926/6231/51160/54386/10049/10762/375056/9135/55294/3087/23039/6993/23167/9321/5830/80824/5514/54843/6934/23208/79648/64374/26056/1605/7124/5373/2621/23059/117178
GO_REGULATION_OF_PROTEIN_MODIFICATION_BY_SMALL_PROTEIN_CONJUGATION_OR_REMOVAL	GO_REGULATION_OF_PROTEIN_MODIFICATION_BY_SMALL_PROTEIN_CONJUGATION_OR_REMOVAL	GO_REGULATION_OF_PROTEIN_MODIFICATION_BY_SMALL_PROTEIN_CONJUGATION_OR_REMOVAL	10	0.734067519433488	2.13802671497611	0.000105118019309971	0.00180452599815451	0.00115568348715056	84	tags=70%, list=12%, signal=62%	7314/2534/51160/8312/1616/55294/3984
GO_POSITIVE_REGULATION_OF_KINASE_ACTIVITY	GO_POSITIVE_REGULATION_OF_KINASE_ACTIVITY	GO_POSITIVE_REGULATION_OF_KINASE_ACTIVITY	24	0.566944839159773	2.12503179709772	0.00012754326457828	0.00207425625024676	0.00132842846208956	200	tags=71%, list=29%, signal=52%	7314/2534/1026/2011/8312/10125/1236/1616/1326/55294/1398/7410/10392/1605/7124/10298/2621
GO_CELL_ACTIVATION	GO_CELL_ACTIVATION	GO_CELL_ACTIVATION	46	0.466166440926354	1.96769421975846	0.000124688182791321	0.00207425625024676	0.00132842846208956	219	tags=63%, list=32%, signal=46%	976/6932/8635/2534/8764/3702/3707/64919/3043/10077/10125/1236/3500/9840/1326/5336/3087/6993/3501/387263/7410/178/7124/84524/2621/2815/100507436/10398/23236
GO_PROTEIN_MODIFICATION_BY_SMALL_PROTEIN_CONJUGATION_OR_REMOVAL	GO_PROTEIN_MODIFICATION_BY_SMALL_PROTEIN_CONJUGATION_OR_REMOVAL	GO_PROTEIN_MODIFICATION_BY_SMALL_PROTEIN_CONJUGATION_OR_REMOVAL	28	0.538817792921827	2.07907947448442	0.000145696381007465	0.0021961064259174	0.00140646570625949	136	tags=61%, list=20%, signal=51%	7314/2534/23338/51160/1642/8312/10762/84196/9189/1616/254170/55294/3984/3607/4780/64426/5830
GO_NEGATIVE_REGULATION_OF_CELL_DEATH	GO_NEGATIVE_REGULATION_OF_CELL_DEATH	GO_NEGATIVE_REGULATION_OF_CELL_DEATH	27	0.541416116091727	2.07086533791234	0.000143777629884694	0.0021961064259174	0.00140646570625949	200	tags=67%, list=29%, signal=49%	7314/6932/2534/3707/64919/1642/1026/10049/1236/5336/4780/23564/5514/6934/7124/10298/664/2621
GO_IMMUNE_RESPONSE_REGULATING_SIGNALING_PATHWAY	GO_IMMUNE_RESPONSE_REGULATING_SIGNALING_PATHWAY	GO_IMMUNE_RESPONSE_REGULATING_SIGNALING_PATHWAY	29	0.522739994191854	2.02649958165184	0.000145696381007465	0.0021961064259174	0.00140646570625949	158	tags=59%, list=23%, signal=47%	7314/2534/3119/3702/1236/3500/9840/4772/5336/147179/3984/3501/53347/1398/7410/10462/10392
GO_IMMUNE_SYSTEM_DEVELOPMENT	GO_IMMUNE_SYSTEM_DEVELOPMENT	GO_IMMUNE_SYSTEM_DEVELOPMENT	27	0.538585462053144	2.06003835445562	0.00016041269906487	0.00236035828624022	0.00151165851750353	234	tags=76%, list=34%, signal=52%	6932/3702/3707/64919/10125/1236/9840/5336/55294/3087/4780/11091/28959/28959/55365/55365/25893/7124/84524/2621/10398/9025
GO_DNA_BINDING_TRANSCRIPTION_ACTIVATOR_ACTIVITY	GO_DNA_BINDING_TRANSCRIPTION_ACTIVATOR_ACTIVITY	GO_DNA_BINDING_TRANSCRIPTION_ACTIVATOR_ACTIVITY	11	0.701669892395775	2.1000561125883	0.000166415852582609	0.00239174411386168	0.00153175913270651	122	tags=73%, list=18%, signal=61%	5089/64919/9189/4772/8939/3607/4780/4782
GO_IMMUNE_EFFECTOR_PROCESS	GO_IMMUNE_EFFECTOR_PROCESS	GO_IMMUNE_EFFECTOR_PROCESS	34	0.491838281539542	1.97938705490782	0.000193226729691431	0.00254072593509158	0.00162717246055942	212	tags=65%, list=31%, signal=47%	976/8635/2534/3119/8764/3043/10077/10125/3500/5336/147179/6993/3984/3501/387263/1398/7410/178/7124/664/100507436/619207
GO_GOLGI_APPARATUS	GO_GOLGI_APPARATUS	GO_GOLGI_APPARATUS	34	0.491440079893636	1.97778450542614	0.000193226729691431	0.00254072593509158	0.00162717246055942	200	tags=65%, list=29%, signal=48%	3119/4926/1523/10125/375056/10905/9659/55294/6993/10963/4780/9321/55501/53347/5830/64793/78992/26056/1605/57147/10298/2621
GO_POSITIVE_REGULATION_OF_IMMUNE_SYSTEM_PROCESS	GO_POSITIVE_REGULATION_OF_IMMUNE_SYSTEM_PROCESS	GO_POSITIVE_REGULATION_OF_IMMUNE_SYSTEM_PROCESS	42	0.469568246100713	1.96132950601096	0.000186835548744303	0.00254072593509158	0.00162717246055942	208	tags=62%, list=30%, signal=46%	7314/2534/3119/8764/3702/3707/10125/1236/375056/3500/9840/1326/55269/5336/147179/3984/3501/53347/1398/7410/10462/10392/25893/7124/2621/100507436
GO_REGULATION_OF_RESPONSE_TO_STRESS	GO_REGULATION_OF_RESPONSE_TO_STRESS	GO_REGULATION_OF_RESPONSE_TO_STRESS	44	0.452144095027905	1.8995681496744	0.00018225068554533	0.00254072593509158	0.00162717246055942	257	tags=68%, list=37%, signal=46%	7314/2534/54386/1026/10049/10077/8312/10125/1236/10762/1616/55269/5336/55294/4780/387893/5514/1398/23208/79648/10462/10392/1839/7124/100507436/23236/9025/5429/3622/5802
GO_CYTOKINE_MEDIATED_SIGNALING_PATHWAY	GO_CYTOKINE_MEDIATED_SIGNALING_PATHWAY	GO_CYTOKINE_MEDIATED_SIGNALING_PATHWAY	19	0.583859678126902	2.04954434855191	0.000209100459576565	0.0025489773642951	0.00163245697321574	219	tags=79%, list=32%, signal=55%	7314/2534/3119/8764/3603/1026/1236/3500/1326/1398/10437/10392/7124/2621/23236
GO_CELL_CELL_ADHESION	GO_CELL_CELL_ADHESION	GO_CELL_CELL_ADHESION	37	0.484951843552543	1.98808974048355	0.000200116957776684	0.0025489773642951	0.00163245697321574	260	tags=73%, list=38%, signal=48%	2534/91663/8764/3707/3043/10049/10077/10125/1236/375056/9840/1326/57463/7124/10298/84524/2621/6614/10398/5818/266727/78999/23022/1824/7122/5802/375033
GO_POSITIVE_REGULATION_OF_MOLECULAR_FUNCTION	GO_POSITIVE_REGULATION_OF_MOLECULAR_FUNCTION	GO_POSITIVE_REGULATION_OF_MOLECULAR_FUNCTION	54	0.435365791374421	1.88457443244846	0.000210352500936975	0.0025489773642951	0.00163245697321574	200	tags=54%, list=29%, signal=41%	7314/2534/9208/3702/54386/1026/10049/2011/8312/10125/1236/10762/1616/1326/9135/5336/55294/65979/57472/1398/7410/6934/10392/414189/55803/1605/7124/10298/2621
GO_PROTEIN_PHOSPHORYLATION	GO_PROTEIN_PHOSPHORYLATION	GO_PROTEIN_PHOSPHORYLATION	67	0.411192560297278	1.83750513746658	0.000205598373144905	0.0025489773642951	0.00163245697321574	189	tags=49%, list=28%, signal=40%	7314/2534/91663/8764/3702/3707/1844/54386/1026/2011/8312/5786/10125/1236/10044/1616/1326/55294/3087/7405/3984/1760/388228/80824/1398/10392/64793/151742/1839/1605/7124/57147/10298
GO_POSITIVE_REGULATION_OF_CELL_ADHESION	GO_POSITIVE_REGULATION_OF_CELL_ADHESION	GO_POSITIVE_REGULATION_OF_CELL_ADHESION	14	0.632466155323154	2.05366745972651	0.000216568333132871	0.00257383134377142	0.00164837435744857	187	tags=79%, list=27%, signal=58%	2534/91663/8764/3707/10125/1236/9840/1326/1398/1605/7124
GO_IMMUNE_RESPONSE_REGULATING_CELL_SURFACE_RECEPTOR_SIGNALING_PATHWAY	GO_IMMUNE_RESPONSE_REGULATING_CELL_SURFACE_RECEPTOR_SIGNALING_PATHWAY	GO_IMMUNE_RESPONSE_REGULATING_CELL_SURFACE_RECEPTOR_SIGNALING_PATHWAY	25	0.531957518936889	2.01661945568581	0.000246246108297182	0.00281814990606775	0.00180484477036531	157	tags=60%, list=23%, signal=48%	2534/3119/3702/1236/3500/9840/4772/5336/147179/3984/3501/53347/1398/7410/10462
GO_PEPTIDYL_AMINO_ACID_MODIFICATION	GO_PEPTIDYL_AMINO_ACID_MODIFICATION	GO_PEPTIDYL_AMINO_ACID_MODIFICATION	29	0.514146841018711	1.99318661248182	0.000245217940830388	0.00281814990606775	0.00180484477036531	121	tags=52%, list=18%, signal=44%	2534/8764/3702/23338/54386/2011/8312/10762/9189/10044/55294/387893/1760/388228/11091
GO_REGULATION_OF_PROTEIN_MODIFICATION_PROCESS	GO_REGULATION_OF_PROTEIN_MODIFICATION_PROCESS	GO_REGULATION_OF_PROTEIN_MODIFICATION_PROCESS	60	0.422399046557111	1.86821437110798	0.000276524410972393	0.00310712883601707	0.00198991729235636	200	tags=53%, list=29%, signal=41%	7314/2534/91663/8764/3707/1844/51160/54386/1026/2011/8312/10125/1236/10044/1616/1326/55294/3087/7405/3984/1760/65979/80824/5514/1398/10392/64793/1839/1605/7124/10298/2621
GO_CHROMOSOME_ORGANIZATION	GO_CHROMOSOME_ORGANIZATION	GO_CHROMOSOME_ORGANIZATION	30	0.498929302722591	1.95548420924611	0.000296664077028355	0.00327389999292006	0.00209672355192973	156	tags=55%, list=23%, signal=44%	5757/7314/4926/23338/54386/1642/10146/10460/1616/55294/3087/387893/64426/11091/5514/6934/79648
GO_POSITIVE_REGULATION_OF_CELL_CELL_ADHESION	GO_POSITIVE_REGULATION_OF_CELL_CELL_ADHESION	GO_POSITIVE_REGULATION_OF_CELL_CELL_ADHESION	11	0.687426129111363	2.05742537913962	0.000313406416567244	0.00328279941421283	0.00210242306207464	69	tags=64%, list=10%, signal=58%	2534/8764/3707/10125/1236/9840/1326
GO_POSITIVE_REGULATION_OF_LEUKOCYTE_CELL_CELL_ADHESION	GO_POSITIVE_REGULATION_OF_LEUKOCYTE_CELL_CELL_ADHESION	GO_POSITIVE_REGULATION_OF_LEUKOCYTE_CELL_CELL_ADHESION	11	0.687426129111363	2.05742537913962	0.000313406416567244	0.00328279941421283	0.00210242306207464	69	tags=64%, list=10%, signal=58%	2534/8764/3707/10125/1236/9840/1326
GO_POSITIVE_REGULATION_OF_INTRACELLULAR_SIGNAL_TRANSDUCTION	GO_POSITIVE_REGULATION_OF_INTRACELLULAR_SIGNAL_TRANSDUCTION	GO_POSITIVE_REGULATION_OF_INTRACELLULAR_SIGNAL_TRANSDUCTION	27	0.525796475509317	2.0111216928464	0.000308080628409285	0.00328279941421283	0.00210242306207464	219	tags=70%, list=32%, signal=50%	7314/2534/286530/3707/54386/8312/10125/1236/51523/1616/1326/55294/1398/6934/10392/1839/7124/2621/23236
GO_PROXIMAL_PROMOTER_SEQUENCE_SPECIFIC_DNA_BINDING	GO_PROXIMAL_PROMOTER_SEQUENCE_SPECIFIC_DNA_BINDING	GO_PROXIMAL_PROMOTER_SEQUENCE_SPECIFIC_DNA_BINDING	22	0.547077985904802	2.00047497478315	0.000335120591052105	0.00343833772820274	0.0022020354041973	149	tags=59%, list=22%, signal=48%	6932/9208/64919/9189/55269/4772/3087/8939/3607/83855/4782/57621/6934
GO_ACTIVATION_OF_IMMUNE_RESPONSE	GO_ACTIVATION_OF_IMMUNE_RESPONSE	GO_ACTIVATION_OF_IMMUNE_RESPONSE	30	0.497053979119159	1.94813413845707	0.000339382850194769	0.00343833772820274	0.0022020354041973	158	tags=57%, list=23%, signal=46%	7314/2534/3119/3702/1236/3500/9840/55269/5336/147179/3984/3501/53347/1398/7410/10462/10392
GO_POSITIVE_REGULATION_OF_CELL_ACTIVATION	GO_POSITIVE_REGULATION_OF_CELL_ACTIVATION	GO_POSITIVE_REGULATION_OF_CELL_ACTIVATION	15	0.612429244200382	2.02573420777244	0.000372521959001423	0.00362440247705663	0.00232119797542717	101	tags=60%, list=15%, signal=52%	2534/8764/3707/10125/1236/3500/9840/1326/3501
GO_POSITIVE_REGULATION_OF_LYMPHOCYTE_ACTIVATION	GO_POSITIVE_REGULATION_OF_LYMPHOCYTE_ACTIVATION	GO_POSITIVE_REGULATION_OF_LYMPHOCYTE_ACTIVATION	15	0.612429244200382	2.02573420777244	0.000372521959001423	0.00362440247705663	0.00232119797542717	101	tags=60%, list=15%, signal=52%	2534/8764/3707/10125/1236/3500/9840/1326/3501
GO_CELLULAR_MACROMOLECULE_CATABOLIC_PROCESS	GO_CELLULAR_MACROMOLECULE_CATABOLIC_PROCESS	GO_CELLULAR_MACROMOLECULE_CATABOLIC_PROCESS	25	0.52212399911469	1.97934116430843	0.00037534265134567	0.00362440247705663	0.00232119797542717	265	tags=80%, list=39%, signal=51%	7314/8635/6231/51160/1642/8312/84196/79089/254170/55294/4780/55571/57472/25893/664/79068/85015/9025/29954/57478
GO_NEGATIVE_REGULATION_OF_TRANSCRIPTION_BY_RNA_POLYMERASE_II	GO_NEGATIVE_REGULATION_OF_TRANSCRIPTION_BY_RNA_POLYMERASE_II	GO_NEGATIVE_REGULATION_OF_TRANSCRIPTION_BY_RNA_POLYMERASE_II	28	0.518753796610114	2.00166064486188	0.000416628146263238	0.00396117222139509	0.00253687745740854	271	tags=79%, list=39%, signal=50%	7314/6932/9208/10589/57659/1523/51523/3087/387893/83855/64426/4782/57621/6934/79648/7124/84524/7753/339344/9025/25850/7743
GO_REGULATION_OF_CELL_CELL_ADHESION	GO_REGULATION_OF_CELL_CELL_ADHESION	GO_REGULATION_OF_CELL_CELL_ADHESION	16	0.603433690212758	2.04499671969364	0.00043716293989067	0.00409343480079446	0.00262158318020562	69	tags=56%, list=10%, signal=52%	2534/91663/8764/3707/10125/1236/375056/9840/1326
GO_LEUKOCYTE_CELL_CELL_ADHESION	GO_LEUKOCYTE_CELL_CELL_ADHESION	GO_LEUKOCYTE_CELL_CELL_ADHESION	14	0.615207007042629	1.99762564482781	0.000455639098184706	0.00414739826865698	0.00265614332995235	69	tags=57%, list=10%, signal=52%	2534/8764/3707/10125/1236/375056/9840/1326
GO_POSITIVE_REGULATION_OF_CATALYTIC_ACTIVITY	GO_POSITIVE_REGULATION_OF_CATALYTIC_ACTIVITY	GO_POSITIVE_REGULATION_OF_CATALYTIC_ACTIVITY	43	0.446678305762325	1.87228066219314	0.000463059029995682	0.00414739826865698	0.00265614332995235	200	tags=56%, list=29%, signal=42%	7314/2534/3702/1026/10049/2011/8312/10125/1236/10762/1616/1326/9135/55294/65979/1398/7410/10392/414189/55803/1605/7124/10298/2621
GO_DEFENSE_RESPONSE	GO_DEFENSE_RESPONSE	GO_DEFENSE_RESPONSE	44	0.438636395027978	1.84281899165734	0.000463059029995682	0.00414739826865698	0.00265614332995235	208	tags=57%, list=30%, signal=42%	7314/976/2534/3119/8764/3702/10077/10125/1236/3500/55269/5336/4780/3501/1398/23208/10437/79648/10462/10392/23087/7124/664/6614/100507436
GO_NUCLEOLUS	GO_NUCLEOLUS	GO_NUCLEOLUS	20	0.558748563635614	1.97660592035564	0.000470433312883764	0.0041532541051738	0.00265989361871121	202	tags=70%, list=29%, signal=51%	283149/1026/9416/3796/1616/55269/55294/285855/84973/29946/4782/55794/64793/84240
GO_POSITIVE_REGULATION_OF_BIOSYNTHETIC_PROCESS	GO_POSITIVE_REGULATION_OF_BIOSYNTHETIC_PROCESS	GO_POSITIVE_REGULATION_OF_BIOSYNTHETIC_PROCESS	51	0.432197968496235	1.85366412407835	0.00049444894666128	0.00430379505685452	0.00275630546989831	153	tags=49%, list=22%, signal=41%	7314/283149/5089/64919/3043/8312/1236/60313/9189/1616/4772/55294/3087/8939/253461/3607/4780/29946/9321/11091/4782/57472/23564/6934/84881
GO_CHROMOSOME	GO_CHROMOSOME	GO_CHROMOSOME	32	0.485896061468271	1.92372970880591	0.000517783617345054	0.00444430938221172	0.00284629590821258	244	tags=66%, list=36%, signal=44%	6932/4926/54386/57659/1642/1616/4772/7405/9878/253461/4780/387893/64426/5514/6934/84524/3141/23236/9025/5429/3622
GO_FC_RECEPTOR_MEDIATED_STIMULATORY_SIGNALING_PATHWAY	GO_FC_RECEPTOR_MEDIATED_STIMULATORY_SIGNALING_PATHWAY	GO_FC_RECEPTOR_MEDIATED_STIMULATORY_SIGNALING_PATHWAY	10	0.686037584275054	1.99813592595639	0.000574348190969543	0.00486229016464627	0.0031139858659632	146	tags=80%, list=21%, signal=64%	2534/3500/5336/147179/3984/3501/1398/7410
GO_NEGATIVE_REGULATION_OF_PROTEIN_MODIFICATION_PROCESS	GO_NEGATIVE_REGULATION_OF_PROTEIN_MODIFICATION_PROCESS	GO_NEGATIVE_REGULATION_OF_PROTEIN_MODIFICATION_PROCESS	19	0.555923609841877	1.95147932878891	0.000637219580394299	0.00532164460383347	0.00340817300466937	187	tags=68%, list=27%, signal=51%	2534/91663/1844/51160/54386/1026/3087/3984/80824/5514/64793/1605/7124
GO_SIGNAL_TRANSDUCTION_BY_PROTEIN_PHOSPHORYLATION	GO_SIGNAL_TRANSDUCTION_BY_PROTEIN_PHOSPHORYLATION	GO_SIGNAL_TRANSDUCTION_BY_PROTEIN_PHOSPHORYLATION	36	0.462907693038639	1.88302730627142	0.000662240846789196	0.00545686457754298	0.00349477274937176	219	tags=61%, list=32%, signal=44%	7314/2534/3707/1844/8312/5786/10125/1236/10044/1616/1326/55294/80824/1398/10392/151742/1839/1605/7124/10298/2621/23236
GO_STRESS_ACTIVATED_PROTEIN_KINASE_SIGNALING_CASCADE	GO_STRESS_ACTIVATED_PROTEIN_KINASE_SIGNALING_CASCADE	GO_STRESS_ACTIVATED_PROTEIN_KINASE_SIGNALING_CASCADE	12	0.654785519110396	2.02982190437143	0.000676590126551384	0.00550174602906257	0.00352351644852244	219	tags=92%, list=32%, signal=64%	7314/8312/10125/1236/10044/1616/1326/10392/7124/10298/23236
GO_REGULATION_OF_CATABOLIC_PROCESS	GO_REGULATION_OF_CATABOLIC_PROCESS	GO_REGULATION_OF_CATABOLIC_PROCESS	18	0.571790890039942	1.98671114584621	0.000690334970509683	0.00554061054253226	0.00354840668368614	249	tags=83%, list=36%, signal=55%	7314/2534/51160/1642/8312/10762/55294/7405/4780/10392/7124/664/79068/83547/57449
GO_POSITIVE_REGULATION_OF_RNA_BIOSYNTHETIC_PROCESS	GO_POSITIVE_REGULATION_OF_RNA_BIOSYNTHETIC_PROCESS	GO_POSITIVE_REGULATION_OF_RNA_BIOSYNTHETIC_PROCESS	44	0.424763710672304	1.78453644491547	0.000875128171565618	0.00693370782086605	0.00444059639013053	149	tags=48%, list=22%, signal=40%	7314/283149/5089/64919/8312/60313/9189/1616/4772/55294/3087/8939/253461/3607/4780/29946/9321/11091/4782/57472/6934
GO_REGULATION_OF_IMMUNE_RESPONSE	GO_REGULATION_OF_IMMUNE_RESPONSE	GO_REGULATION_OF_IMMUNE_RESPONSE	38	0.454525921188541	1.868436584709	0.000936366309326844	0.00723342973954987	0.00463254910930123	158	tags=53%, list=23%, signal=43%	7314/2534/3119/8764/3702/10125/1236/3500/9840/55269/4772/5336/147179/3984/3501/53347/1398/7410/10462/10392
GO_POSITIVE_REGULATION_OF_IMMUNE_RESPONSE	GO_POSITIVE_REGULATION_OF_IMMUNE_RESPONSE	GO_POSITIVE_REGULATION_OF_IMMUNE_RESPONSE	36	0.453360452054045	1.84419080442904	0.000925254705193255	0.00723342973954987	0.00463254910930123	158	tags=53%, list=23%, signal=43%	7314/2534/3119/8764/3702/10125/1236/3500/9840/55269/5336/147179/3984/3501/53347/1398/7410/10462/10392
GO_REGULATION_OF_T_CELL_ACTIVATION	GO_REGULATION_OF_T_CELL_ACTIVATION	GO_REGULATION_OF_T_CELL_ACTIVATION	12	0.640468220101803	1.98543856617764	0.00106470523749721	0.00812330662683054	0.00520245834046718	69	tags=58%, list=10%, signal=53%	2534/8764/3707/10125/1236/9840/1326
GO_CELL_CYCLE	GO_CELL_CYCLE	GO_CELL_CYCLE	49	0.404171242594678	1.72005682269122	0.00123525441490156	0.00930960034645322	0.00596220359439007	244	tags=56%, list=36%, signal=39%	7314/4926/1642/1026/10460/3796/1326/55294/3087/7405/6993/9150/387893/55571/65979/57472/5514/6934/79648/23087/64793/7124/10298/2621/117178/23236/9025/3622
GO_DNA_BINDING_TRANSCRIPTION_FACTOR_ACTIVITY	GO_DNA_BINDING_TRANSCRIPTION_FACTOR_ACTIVITY	GO_DNA_BINDING_TRANSCRIPTION_FACTOR_ACTIVITY	55	0.407242016966911	1.76787070618277	0.00126602306916246	0.00942653321376386	0.00603709161705878	285	tags=67%, list=41%, signal=43%	6932/9208/5089/64919/10589/57659/60313/3097/9189/55269/4772/3087/8939/9878/253461/3607/10194/4780/83855/4782/57621/6934/4801/84524/84878/7753/339344/7596/90594/10168/54925/642819/25850/56242/7743/55762/147923
GO_NEGATIVE_REGULATION_OF_IMMUNE_SYSTEM_PROCESS	GO_NEGATIVE_REGULATION_OF_IMMUNE_SYSTEM_PROCESS	GO_NEGATIVE_REGULATION_OF_IMMUNE_SYSTEM_PROCESS	18	0.556053811659193	1.93203201477453	0.00130763388636415	0.00949129850556096	0.00607856964416781	315	tags=100%, list=46%, signal=56%	8764/3707/10077/375056/55294/4780/28959/28959/53347/1398/55365/55365/7124/84524/100507436/23236/5802/710/27242/671
GO_REGULATION_OF_PROTEIN_SERINE_THREONINE_KINASE_ACTIVITY	GO_REGULATION_OF_PROTEIN_SERINE_THREONINE_KINASE_ACTIVITY	GO_REGULATION_OF_PROTEIN_SERINE_THREONINE_KINASE_ACTIVITY	18	0.555943455920434	1.93164857918642	0.00130763388636415	0.00949129850556096	0.00607856964416781	187	tags=67%, list=27%, signal=50%	7314/1844/1026/10125/1616/1326/3087/7405/80824/1398/10392/7124
GO_PHOSPHORIC_ESTER_HYDROLASE_ACTIVITY	GO_PHOSPHORIC_ESTER_HYDROLASE_ACTIVITY	GO_PHOSPHORIC_ESTER_HYDROLASE_ACTIVITY	13	0.607068756522172	1.93117518478552	0.00134600201597995	0.00949129850556096	0.00607856964416781	257	tags=92%, list=37%, signal=59%	1844/5786/5336/9150/9651/53347/80824/55344/151742/23236/79153/5802
GO_POSITIVE_REGULATION_OF_CATABOLIC_PROCESS	GO_POSITIVE_REGULATION_OF_CATABOLIC_PROCESS	GO_POSITIVE_REGULATION_OF_CATABOLIC_PROCESS	13	0.606870227937751	1.93054363609917	0.00136686984950635	0.00949129850556096	0.00607856964416781	230	tags=85%, list=33%, signal=57%	51160/1642/8312/55294/7405/4780/10392/7124/664/79068/83547
GO_PROTEIN_CATABOLIC_PROCESS	GO_PROTEIN_CATABOLIC_PROCESS	GO_PROTEIN_CATABOLIC_PROCESS	25	0.494071857706942	1.87299715727273	0.00136171660319668	0.00949129850556096	0.00607856964416781	265	tags=76%, list=39%, signal=48%	7314/2534/51160/1642/8312/84196/79089/254170/55294/4780/25893/7124/664/85015/83547/9025/29954/57449/57478
GO_ORGANONITROGEN_COMPOUND_CATABOLIC_PROCESS	GO_ORGANONITROGEN_COMPOUND_CATABOLIC_PROCESS	GO_ORGANONITROGEN_COMPOUND_CATABOLIC_PROCESS	32	0.468922004885406	1.85652707121148	0.00132709981079296	0.00949129850556096	0.00607856964416781	265	tags=72%, list=39%, signal=46%	7314/2534/51160/1642/8312/84196/79089/254170/55294/4780/23564/25893/7124/664/23659/1629/85015/83547/9025/29954/57449/79153/57478
GO_NUCLEAR_ENVELOPE	GO_NUCLEAR_ENVELOPE	GO_NUCLEAR_ENVELOPE	12	0.63205800071898	1.95936705569736	0.00154960712944072	0.0105280925004651	0.00674256988617762	219	tags=92%, list=32%, signal=64%	1844/54386/10762/23039/9805/1760/28959/28959/26031/664/83699/23236
GO_DEPHOSPHORYLATION	GO_DEPHOSPHORYLATION	GO_DEPHOSPHORYLATION	16	0.571252073853916	1.93593535809637	0.00158432459958455	0.0105280925004651	0.00674256988617762	202	tags=75%, list=29%, signal=54%	1844/5786/9150/1760/65979/53347/80824/5514/54843/151742/7124/84240
GO_POSITIVE_REGULATION_OF_PHOSPHORUS_METABOLIC_PROCESS	GO_POSITIVE_REGULATION_OF_PHOSPHORUS_METABOLIC_PROCESS	GO_POSITIVE_REGULATION_OF_PHOSPHORUS_METABOLIC_PROCESS	38	0.442450302630504	1.8187968910303	0.00158236436716201	0.0105280925004651	0.00674256988617762	200	tags=55%, list=29%, signal=41%	7314/2534/8764/54386/1026/2011/8312/10125/1236/10044/1616/1326/55294/1398/7410/10392/1839/1605/7124/10298/2621
GO_HOMEOSTATIC_PROCESS	GO_HOMEOSTATIC_PROCESS	GO_HOMEOSTATIC_PROCESS	53	0.403265007406168	1.74124278826556	0.00156173173248487	0.0105280925004651	0.00674256988617762	220	tags=53%, list=32%, signal=39%	7314/2534/286530/3707/54386/1642/1236/5336/55294/6993/84286/9997/4780/1760/9651/5514/6934/94097/26056/23341/25893/7124/664/84524/2621/79068/23236/90550
GO_CELLULAR_RESPONSE_TO_DNA_DAMAGE_STIMULUS	GO_CELLULAR_RESPONSE_TO_DNA_DAMAGE_STIMULUS	GO_CELLULAR_RESPONSE_TO_DNA_DAMAGE_STIMULUS	25	0.487171687188571	1.84683901941484	0.00180595804107496	0.0118732135040886	0.00760403385715773	244	tags=72%, list=36%, signal=48%	7314/54386/57659/1642/1026/7405/253461/387893/55571/57472/5514/7124/100507436/79068/85015/9025/5429/3622
GO_TRANSCRIPTION_FACTOR_BINDING	GO_TRANSCRIPTION_FACTOR_BINDING	GO_TRANSCRIPTION_FACTOR_BINDING	15	0.573728474668907	1.89772354621531	0.00185289423025229	0.012053564571536	0.0077195371808849	191	tags=73%, list=28%, signal=54%	5757/5089/51523/1616/4772/3087/9150/4780/6801/6934/4801
GO_REGULATION_OF_ORGANELLE_ORGANIZATION	GO_REGULATION_OF_ORGANELLE_ORGANIZATION	GO_REGULATION_OF_ORGANELLE_ORGANIZATION	36	0.439112107009843	1.78623103579506	0.00191628601816877	0.0123360912419615	0.0079004774433274	281	tags=72%, list=41%, signal=45%	91663/4926/54386/2011/1236/10460/9659/147179/55294/7405/3984/57472/5514/1398/23208/79648/64793/7124/664/23236/3622/78999/51332/5802/90102/348110
GO_GOLGI_MEMBRANE	GO_GOLGI_MEMBRANE	GO_GOLGI_MEMBRANE	13	0.594584433887044	1.89146071453352	0.00203464275105817	0.0129481244554143	0.00829244557185447	114	tags=62%, list=17%, signal=52%	3119/4926/1523/10125/375056/10905/9321/55501
GO_RNA_BINDING	GO_RNA_BINDING	GO_RNA_BINDING	32	0.458513139058041	1.81531693181136	0.00205326245409482	0.0129481244554143	0.00829244557185447	237	tags=66%, list=34%, signal=45%	8635/9208/6231/2011/9416/10146/55269/8939/285855/10963/8669/57472/5514/56061/84881/55794/23424/84524/84240/25940/90353
GO_CELL_CELL_SIGNALING_BY_WNT	GO_CELL_CELL_SIGNALING_BY_WNT	GO_CELL_CELL_SIGNALING_BY_WNT	24	0.510113798713244	1.912016773996	0.00215910411140549	0.0134780438469555	0.00863182504931913	105	tags=46%, list=15%, signal=40%	7314/6932/283149/1642/2011/8312/10146/4772/5336/3087/6801
GO_POSITIVE_REGULATION_OF_MAPK_CASCADE	GO_POSITIVE_REGULATION_OF_MAPK_CASCADE	GO_POSITIVE_REGULATION_OF_MAPK_CASCADE	16	0.562067488354932	1.90480940752085	0.00229189656579699	0.0141639207766254	0.00907108535515439	219	tags=75%, list=32%, signal=52%	7314/8312/10125/1236/1616/1326/55294/1398/10392/7124/2621/23236
GO_MITOCHONDRIAL_PART	GO_MITOCHONDRIAL_PART	GO_MITOCHONDRIAL_PART	19	0.520771690098891	1.82808423721294	0.00241448225136346	0.014628921875908	0.00936888881850013	242	tags=79%, list=35%, signal=53%	7314/9997/1760/80308/84881/55794/94097/23424/55803/26056/664/133686/1629/90550/56652
GO_POSITIVE_REGULATION_OF_SIGNALING	GO_POSITIVE_REGULATION_OF_SIGNALING	GO_POSITIVE_REGULATION_OF_SIGNALING	47	0.411803088229222	1.74324854150546	0.00240804205430388	0.014628921875908	0.00936888881850013	249	tags=60%, list=36%, signal=41%	7314/2534/286530/4926/3707/54386/8312/10125/1236/51523/10044/1616/9840/1326/55294/3087/1398/6934/10392/1839/7124/664/2621/23236/90550/10750/3622/57449
GO_REGULATION_OF_INTRACELLULAR_SIGNAL_TRANSDUCTION	GO_REGULATION_OF_INTRACELLULAR_SIGNAL_TRANSDUCTION	GO_REGULATION_OF_INTRACELLULAR_SIGNAL_TRANSDUCTION	52	0.399768722963138	1.71923327305507	0.00244045502535226	0.0146427301521135	0.00937773213625394	219	tags=54%, list=32%, signal=40%	7314/2534/286530/91663/3707/1844/54386/8312/10125/1236/51523/1616/1326/55294/4780/387893/80824/1398/7410/6934/10392/1839/1605/7124/10298/2621/117178/23236
GO_POSITIVE_REGULATION_OF_TRANSCRIPTION_BY_RNA_POLYMERASE_II	GO_POSITIVE_REGULATION_OF_TRANSCRIPTION_BY_RNA_POLYMERASE_II	GO_POSITIVE_REGULATION_OF_TRANSCRIPTION_BY_RNA_POLYMERASE_II	31	0.451022816717612	1.77978028050686	0.00246519888325021	0.0146489702870061	0.00938172854354331	122	tags=45%, list=18%, signal=39%	7314/283149/5089/64919/9189/4772/55294/3087/8939/253461/3607/4780/11091/4782
GO_POSITIVE_REGULATION_OF_CELL_DEATH	GO_POSITIVE_REGULATION_OF_CELL_DEATH	GO_POSITIVE_REGULATION_OF_CELL_DEATH	20	0.512644926169352	1.81351159010305	0.0027796443948283	0.0163601927238466	0.0104776570672225	199	tags=65%, list=29%, signal=48%	7314/2534/3043/1026/1616/55294/64426/7410/10392/23087/7124/664/84524
GO_ENDOPLASMIC_RETICULUM	GO_ENDOPLASMIC_RETICULUM	GO_ENDOPLASMIC_RETICULUM	46	0.407174925493488	1.71869031527023	0.00281870826669814	0.0164336010265986	0.0105246703900546	321	tags=72%, list=47%, signal=41%	7314/8635/2534/3119/6231/10125/375056/10905/9840/55294/7405/1760/26031/154141/64374/151742/178/84255/1605/24145/664/2621/29954/79153/51360/66004/4052/50509/871/718/408050/23544/79993
GO_REGULATION_OF_MAPK_CASCADE	GO_REGULATION_OF_MAPK_CASCADE	GO_REGULATION_OF_MAPK_CASCADE	26	0.472565547385712	1.79780556659231	0.00285035525819548	0.0164627995286431	0.0105433701631235	219	tags=62%, list=32%, signal=44%	7314/1844/8312/10125/1236/1616/1326/55294/80824/1398/10392/1605/7124/10298/2621/23236
GO_BIOLOGICAL_ADHESION	GO_BIOLOGICAL_ADHESION	GO_BIOLOGICAL_ADHESION	53	0.391143420742859	1.68890344571863	0.00291601067921128	0.0166860611088201	0.0106863549257645	277	tags=64%, list=40%, signal=41%	976/2534/91663/8764/3707/3043/10049/10077/10125/1236/375056/9840/1326/1398/57463/1605/7124/10298/84524/2621/2815/6614/10398/117178/5818/266727/78999/23022/1824/7122/5802/375033/90102/50509
GO_CELL_SURFACE_RECEPTOR_SIGNALING_PATHWAY_INVOLVED_IN_CELL_CELL_SIGNALING	GO_CELL_SURFACE_RECEPTOR_SIGNALING_PATHWAY_INVOLVED_IN_CELL_CELL_SIGNALING	GO_CELL_SURFACE_RECEPTOR_SIGNALING_PATHWAY_INVOLVED_IN_CELL_CELL_SIGNALING	28	0.473769642897625	1.82808502822619	0.00303472092606853	0.0169668566297742	0.0108661864976922	110	tags=43%, list=16%, signal=38%	7314/6932/283149/1642/2011/8312/10146/4772/5336/3087/6801/1760
GO_INNATE_IMMUNE_RESPONSE	GO_INNATE_IMMUNE_RESPONSE	GO_INNATE_IMMUNE_RESPONSE	25	0.476449869978112	1.80619324523698	0.00304744512282353	0.0169668566297742	0.0108661864976922	163	tags=56%, list=24%, signal=44%	7314/2534/3119/8764/10125/3500/55269/5336/3501/1398/10437/10462/10392/23087
GO_REGULATION_OF_CELL_CYCLE	GO_REGULATION_OF_CELL_CYCLE	GO_REGULATION_OF_CELL_CYCLE	29	0.459077009683132	1.77969808777899	0.00303472092606853	0.0169668566297742	0.0108661864976922	219	tags=62%, list=32%, signal=44%	4926/1642/1026/10460/55294/3087/7405/55571/65979/57472/5514/6934/79648/23087/64793/7124/2621/23236
GO_HYDROLASE_ACTIVITY_ACTING_ON_ESTER_BONDS	GO_HYDROLASE_ACTIVITY_ACTING_ON_ESTER_BONDS	GO_HYDROLASE_ACTIVITY_ACTING_ON_ESTER_BONDS	24	0.497730352515215	1.86560094107748	0.00324835733497525	0.0178037029171799	0.0114021330213927	257	tags=75%, list=37%, signal=49%	8635/1844/5786/10146/5336/9150/9651/53347/57472/80824/55344/151742/54932/23659/23236/3991/79153/5802
GO_NEGATIVE_REGULATION_OF_CELL_CYCLE	GO_NEGATIVE_REGULATION_OF_CELL_CYCLE	GO_NEGATIVE_REGULATION_OF_CELL_CYCLE	15	0.554860246210342	1.83531304542597	0.00327144149163871	0.0178037029171799	0.0114021330213927	200	tags=73%, list=29%, signal=53%	1026/55294/3087/55571/57472/5514/6934/79648/23087/7124/2621
GO_REGULATION_OF_CELL_DIFFERENTIATION	GO_REGULATION_OF_CELL_DIFFERENTIATION	GO_REGULATION_OF_CELL_DIFFERENTIATION	59	0.380631240863585	1.67766867672343	0.00328417820802347	0.0178037029171799	0.0114021330213927	219	tags=54%, list=32%, signal=40%	2534/91663/4926/3707/283149/64919/2011/1523/10125/9840/4772/55294/6993/3984/9150/4780/1760/11091/28959/28959/1398/6934/57463/55365/55365/25893/1605/7124/84524/2621/10398/79068/23236
GO_ANTIGEN_RECEPTOR_MEDIATED_SIGNALING_PATHWAY	GO_ANTIGEN_RECEPTOR_MEDIATED_SIGNALING_PATHWAY	GO_ANTIGEN_RECEPTOR_MEDIATED_SIGNALING_PATHWAY	15	0.551230843050917	1.82330805676243	0.00343604020321826	0.0184649812659903	0.0118256395094743	129	tags=60%, list=19%, signal=50%	2534/3119/3702/1236/3500/9840/5336/3501/53347
GO_PROTEIN_HOMODIMERIZATION_ACTIVITY	GO_PROTEIN_HOMODIMERIZATION_ACTIVITY	GO_PROTEIN_HOMODIMERIZATION_ACTIVITY	25	0.47105113077383	1.7857269445871	0.00359093172729217	0.019130998340229	0.0122521808481112	234	tags=68%, list=34%, signal=47%	9208/57659/8312/29959/10125/9135/3087/253461/23208/10392/664/133686/3141/339344/23236/5818/9025
GO_ACTIVATION_OF_PROTEIN_KINASE_ACTIVITY	GO_ACTIVATION_OF_PROTEIN_KINASE_ACTIVITY	GO_ACTIVATION_OF_PROTEIN_KINASE_ACTIVITY	14	0.559417621773414	1.81647311332675	0.00398871422607994	0.0210685930916017	0.0134930863608282	200	tags=71%, list=29%, signal=52%	7314/2011/8312/1616/1326/1398/10392/7124/10298/2621
GO_WHOLE_MEMBRANE	GO_WHOLE_MEMBRANE	GO_WHOLE_MEMBRANE	39	0.407622416158015	1.68730838859367	0.00410607284968403	0.0215046866195316	0.0137723763736057	195	tags=51%, list=28%, signal=39%	7314/976/2534/3119/91663/51160/80223/9135/84286/1760/9321/5830/1398/23208/1839/78992/26056/1605/7124/664
GO_GOLGI_APPARATUS_PART	GO_GOLGI_APPARATUS_PART	GO_GOLGI_APPARATUS_PART	18	0.523801642719945	1.81997051707413	0.00423394456958095	0.0219880482689162	0.0140819385949796	200	tags=67%, list=29%, signal=49%	3119/4926/1523/10125/375056/10905/9321/55501/78992/26056/1605/2621
GO_MYELOID_LEUKOCYTE_ACTIVATION	GO_MYELOID_LEUKOCYTE_ACTIVATION	GO_MYELOID_LEUKOCYTE_ACTIVATION	13	0.569516956812475	1.8117173754941	0.00442574273807839	0.0226042067118384	0.0144765486691385	187	tags=69%, list=27%, signal=51%	976/8635/3043/10077/10125/6993/387263/178/7124
GO_REGULATION_OF_MAP_KINASE_ACTIVITY	GO_REGULATION_OF_MAP_KINASE_ACTIVITY	GO_REGULATION_OF_MAP_KINASE_ACTIVITY	13	0.56873949154841	1.80924414390565	0.00442574273807839	0.0226042067118384	0.0144765486691385	187	tags=69%, list=27%, signal=51%	7314/1844/10125/1616/1326/80824/1398/10392/7124
GO_ENDOPLASMIC_RETICULUM_PART	GO_ENDOPLASMIC_RETICULUM_PART	GO_ENDOPLASMIC_RETICULUM_PART	35	0.436217809402612	1.76616066019371	0.00447997808187609	0.0226936594639297	0.0145338374355946	321	tags=77%, list=47%, signal=43%	7314/8635/2534/3119/6231/10125/375056/9840/1760/26031/154141/64374/151742/84255/1605/24145/2621/29954/79153/51360/4052/50509/871/718/408050/23544/79993
GO_CHROMATIN	GO_CHROMATIN	GO_CHROMATIN	14	0.555951119687098	1.80521710780958	0.00452767854407123	0.0226940400664552	0.0145340811871694	244	tags=79%, list=36%, signal=52%	6932/4772/9878/4780/64426/5514/6934/84524/3141/23236/3622
GO_POSITIVE_REGULATION_OF_PROTEIN_METABOLIC_PROCESS	GO_POSITIVE_REGULATION_OF_PROTEIN_METABOLIC_PROCESS	GO_POSITIVE_REGULATION_OF_PROTEIN_METABOLIC_PROCESS	45	0.399046372414653	1.67723270277171	0.00455349671236318	0.0226940400664552	0.0145340811871694	245	tags=58%, list=36%, signal=40%	7314/2534/8764/54386/1026/2011/8312/10125/1236/10044/1616/1326/55294/4780/1398/6934/84881/10392/1839/1605/7124/10298/2621/23236/3622/29954
GO_REGULATION_OF_CELL_ACTIVATION	GO_REGULATION_OF_CELL_ACTIVATION	GO_REGULATION_OF_CELL_ACTIVATION	21	0.498455895010516	1.78991424953108	0.00466224699741281	0.0230501491552089	0.0147621462823344	208	tags=67%, list=30%, signal=48%	2534/8764/3707/10077/10125/1236/3500/9840/1326/3501/7124/84524/2621/100507436
GO_EXOCYTOSIS	GO_EXOCYTOSIS	GO_EXOCYTOSIS	28	0.461309284680627	1.78000555617831	0.00493393818882411	0.0241997920689945	0.015498419039247	200	tags=57%, list=29%, signal=42%	8407/976/8635/3043/10125/80223/375056/6993/9805/387263/55770/54843/23208/26056/178/2621
GO_PROTEASOMAL_PROTEIN_CATABOLIC_PROCESS	GO_PROTEASOMAL_PROTEIN_CATABOLIC_PROCESS	GO_PROTEASOMAL_PROTEIN_CATABOLIC_PROCESS	10	0.626053585862796	1.82342803099944	0.00527331176642528	0.0256606824539435	0.0164340258945371	100	tags=60%, list=15%, signal=52%	7314/1642/79089/254170/55294/4780
GO_VIRAL_LIFE_CYCLE	GO_VIRAL_LIFE_CYCLE	GO_VIRAL_LIFE_CYCLE	17	0.527570985829136	1.80635743455164	0.00562929541321934	0.0271789419169496	0.0174063739750861	223	tags=71%, list=32%, signal=49%	7314/8764/51160/1642/10762/7405/6993/23087/1605/7124/2621/5818
GO_MODIFICATION_DEPENDENT_MACROMOLECULE_CATABOLIC_PROCESS	GO_MODIFICATION_DEPENDENT_MACROMOLECULE_CATABOLIC_PROCESS	GO_MODIFICATION_DEPENDENT_MACROMOLECULE_CATABOLIC_PROCESS	17	0.526493585054053	1.80266850746441	0.00587228247697957	0.0281323300059951	0.0180169580689051	100	tags=53%, list=15%, signal=46%	7314/51160/1642/8312/84196/79089/254170/55294/4780
GO_PEPTIDE_BIOSYNTHETIC_PROCESS	GO_PEPTIDE_BIOSYNTHETIC_PROCESS	GO_PEPTIDE_BIOSYNTHETIC_PROCESS	11	0.601693451906983	1.80083259275558	0.00623167158931204	0.0293982674976705	0.0188277100649363	218	tags=82%, list=32%, signal=57%	6231/4780/55571/8669/57472/84881/55278/7124/79068
GO_SMALL_GTPASE_BINDING	GO_SMALL_GTPASE_BINDING	GO_SMALL_GTPASE_BINDING	20	0.492443951601531	1.74204945395383	0.00622980896325387	0.0293982674976705	0.0188277100649363	289	tags=80%, list=42%, signal=48%	10125/10762/80223/23039/55770/5830/54843/7410/78992/26056/10298/83547/57449/125058/85442/50855
GO_RESPONSE_TO_LIPID	GO_RESPONSE_TO_LIPID	GO_RESPONSE_TO_LIPID	11	0.6014811738524	1.80019725720688	0.00631762432683004	0.0294847510179841	0.0188830972283462	187	tags=73%, list=27%, signal=54%	1026/8312/1236/1616/5336/178/1605/7124
GO_PHAGOCYTOSIS	GO_PHAGOCYTOSIS	GO_PHAGOCYTOSIS	17	0.522576455335132	1.78925659403487	0.0063582570651603	0.0294847510179841	0.0188830972283462	200	tags=71%, list=29%, signal=51%	2534/3500/5336/147179/3984/84286/3501/1398/7410/23208/7124/2621
GO_NEGATIVE_REGULATION_OF_PHOSPHORUS_METABOLIC_PROCESS	GO_NEGATIVE_REGULATION_OF_PHOSPHORUS_METABOLIC_PROCESS	GO_NEGATIVE_REGULATION_OF_PHOSPHORUS_METABOLIC_PROCESS	18	0.511822612796291	1.77834888112242	0.00641134712742659	0.0294847510179841	0.0188830972283462	202	tags=67%, list=29%, signal=48%	91663/1844/54386/1026/3087/80824/5514/54843/64793/1605/7124/84240
GO_POSITIVE_REGULATION_OF_CELL_DIFFERENTIATION	GO_POSITIVE_REGULATION_OF_CELL_DIFFERENTIATION	GO_POSITIVE_REGULATION_OF_CELL_DIFFERENTIATION	32	0.43260044475386	1.71272499122735	0.00644084366897711	0.0294847510179841	0.0188830972283462	219	tags=59%, list=32%, signal=42%	2534/91663/4926/3707/283149/2011/1523/10125/9840/3984/4780/1398/6934/57463/25893/1605/7124/2621/23236
GO_GLYCOPROTEIN_BIOSYNTHETIC_PROCESS	GO_GLYCOPROTEIN_BIOSYNTHETIC_PROCESS	GO_GLYCOPROTEIN_BIOSYNTHETIC_PROCESS	12	0.586835888856312	1.81917942090438	0.00711145782673103	0.0322024656665883	0.0206236196399884	245	tags=83%, list=36%, signal=55%	1236/10905/9321/55501/6934/1839/283464/5373/23236/29954
GO_UBIQUITIN_LIKE_PROTEIN_LIGASE_BINDING	GO_UBIQUITIN_LIKE_PROTEIN_LIGASE_BINDING	GO_UBIQUITIN_LIKE_PROTEIN_LIGASE_BINDING	10	0.609395568458053	1.77491030573983	0.00719084184787893	0.0322024656665883	0.0206236196399884	234	tags=90%, list=34%, signal=60%	7314/8764/1026/8312/1616/55294/23208/1629/9025
GO_PROTEIN_DOMAIN_SPECIFIC_BINDING	GO_PROTEIN_DOMAIN_SPECIFIC_BINDING	GO_PROTEIN_DOMAIN_SPECIFIC_BINDING	24	0.470028950124578	1.76177009751332	0.00715430264137382	0.0322024656665883	0.0206236196399884	217	tags=62%, list=32%, signal=44%	2534/4926/1642/8312/9135/7405/4780/6801/1398/6934/10392/1605/83699/55680/117178
GO_POSITIVE_REGULATION_OF_ESTABLISHMENT_OF_PROTEIN_LOCALIZATION	GO_POSITIVE_REGULATION_OF_ESTABLISHMENT_OF_PROTEIN_LOCALIZATION	GO_POSITIVE_REGULATION_OF_ESTABLISHMENT_OF_PROTEIN_LOCALIZATION	12	0.585588619137235	1.81531290992857	0.00728179013398408	0.0323751532575695	0.020734214997183	220	tags=83%, list=32%, signal=58%	2534/8764/51160/10125/55294/6934/7124/24145/2621/90550
GO_ORGANONITROGEN_COMPOUND_BIOSYNTHETIC_PROCESS	GO_ORGANONITROGEN_COMPOUND_BIOSYNTHETIC_PROCESS	GO_ORGANONITROGEN_COMPOUND_BIOSYNTHETIC_PROCESS	38	0.404336640781725	1.66212164577856	0.00737551620406528	0.0325576358150882	0.020851083403974	219	tags=58%, list=32%, signal=42%	6231/1236/10905/4780/55571/9321/55501/8669/80308/57472/6934/84881/10392/55278/151742/1839/283464/7124/5373/133686/79068/23236
GO_PROTEIN_DEPHOSPHORYLATION	GO_PROTEIN_DEPHOSPHORYLATION	GO_PROTEIN_DEPHOSPHORYLATION	13	0.553840000922646	1.76184666832601	0.0074604646721782	0.0326990579248661	0.0209416552201493	187	tags=69%, list=27%, signal=51%	1844/5786/9150/1760/65979/80824/5514/151742/7124
GO_POSITIVE_REGULATION_OF_MULTICELLULAR_ORGANISMAL_PROCESS	GO_POSITIVE_REGULATION_OF_MULTICELLULAR_ORGANISMAL_PROCESS	GO_POSITIVE_REGULATION_OF_MULTICELLULAR_ORGANISMAL_PROCESS	52	0.370613587431639	1.59384957941677	0.00775136152758294	0.0337347987608891	0.0216049809812542	200	tags=48%, list=29%, signal=37%	2534/9208/8764/4926/3707/283149/2011/1523/10125/1236/9840/5336/3984/4780/54843/6934/10392/57463/1839/25893/1605/7124/10298/24145/2621
GO_ENZYME_ACTIVATOR_ACTIVITY	GO_ENZYME_ACTIVATOR_ACTIVITY	GO_ENZYME_ACTIVATOR_ACTIVITY	19	0.490472586042089	1.72172416507193	0.00790080094239153	0.0341447201566291	0.0218675094172927	219	tags=68%, list=32%, signal=48%	1026/10049/2011/10125/10762/1616/9135/65979/10392/414189/55803/2621/23236
GO_REGULATION_OF_CELLULAR_COMPONENT_BIOGENESIS	GO_REGULATION_OF_CELLULAR_COMPONENT_BIOGENESIS	GO_REGULATION_OF_CELLULAR_COMPONENT_BIOGENESIS	31	0.421651875722824	1.66387966602601	0.00810573530049309	0.0347871139979495	0.0222789215861506	281	tags=71%, list=41%, signal=44%	91663/4926/1642/10049/1236/147179/3984/57472/5830/23208/57463/1605/7124/5818/25940/266727/78999/51332/7122/5802/90102/348110
GO_CYTOPLASMIC_VESICLE_PART	GO_CYTOPLASMIC_VESICLE_PART	GO_CYTOPLASMIC_VESICLE_PART	37	0.406928841330242	1.6682296712784	0.00846408812211057	0.0360745273066506	0.0231034274694271	315	tags=70%, list=46%, signal=40%	7314/976/8635/3119/51160/3043/80223/9135/6993/84286/9321/387263/23208/1839/78992/26056/178/2621/83547/5802/3039/29993/718/4646/710/671
GO_REGULATION_OF_LYMPHOCYTE_ACTIVATION	GO_REGULATION_OF_LYMPHOCYTE_ACTIVATION	GO_REGULATION_OF_LYMPHOCYTE_ACTIVATION	18	0.50401127028673	1.75120804782463	0.00867178953423361	0.0367066159736738	0.0235082398332505	208	tags=67%, list=30%, signal=48%	2534/8764/3707/10125/1236/3500/9840/1326/3501/84524/2621/100507436
GO_CELLULAR_PROTEIN_CATABOLIC_PROCESS	GO_CELLULAR_PROTEIN_CATABOLIC_PROCESS	GO_CELLULAR_PROTEIN_CATABOLIC_PROCESS	20	0.484875919139281	1.71527709381926	0.00928993460851401	0.0390556434562018	0.0250126416956768	265	tags=75%, list=39%, signal=47%	7314/51160/1642/8312/84196/79089/254170/55294/4780/25893/664/85015/9025/29954/57478
GO_ESTABLISHMENT_OF_PROTEIN_LOCALIZATION_TO_ORGANELLE	GO_ESTABLISHMENT_OF_PROTEIN_LOCALIZATION_TO_ORGANELLE	GO_ESTABLISHMENT_OF_PROTEIN_LOCALIZATION_TO_ORGANELLE	11	0.586254426897494	1.75462451229644	0.00958807211061256	0.0400366794889092	0.0256409325290919	190	tags=73%, list=28%, signal=53%	7314/6231/51160/10762/55294/5830/5514/5373
GO_REGULATION_OF_PROTEIN_CATABOLIC_PROCESS	GO_REGULATION_OF_PROTEIN_CATABOLIC_PROCESS	GO_REGULATION_OF_PROTEIN_CATABOLIC_PROCESS	13	0.547359158997941	1.74123015501176	0.00974233233010643	0.0401697234218193	0.0257261386588384	100	tags=54%, list=15%, signal=47%	7314/2534/51160/1642/8312/55294/4780
GO_POSITIVE_REGULATION_OF_CELL_DEVELOPMENT	GO_POSITIVE_REGULATION_OF_CELL_DEVELOPMENT	GO_POSITIVE_REGULATION_OF_CELL_DEVELOPMENT	16	0.51216943164388	1.73570820560219	0.0097499328693736	0.0401697234218193	0.0257261386588384	187	tags=69%, list=27%, signal=51%	2534/91663/2011/1523/3984/4780/1398/57463/25893/1605/7124
GO_REGULATION_OF_ESTABLISHMENT_OF_PROTEIN_LOCALIZATION	GO_REGULATION_OF_ESTABLISHMENT_OF_PROTEIN_LOCALIZATION	GO_REGULATION_OF_ESTABLISHMENT_OF_PROTEIN_LOCALIZATION	22	0.462977860966189	1.69294990587075	0.00988425268529808	0.0404534315199617	0.0259078355501713	220	tags=64%, list=32%, signal=45%	2534/8764/51160/10125/1236/80223/55294/6934/23208/26056/7124/24145/2621/90550
GO_ORGANELLE_ASSEMBLY	GO_ORGANELLE_ASSEMBLY	GO_ORGANELLE_ASSEMBLY	23	0.455516322942649	1.68524610499842	0.0105168317688435	0.0427592239022715	0.0273845480961576	257	tags=67%, list=37%, signal=43%	4926/3983/51160/10146/3796/84286/9321/84747/57472/55794/7124/23059/117178/83547/78999/5802
GO_MOLECULAR_ADAPTOR_ACTIVITY	GO_MOLECULAR_ADAPTOR_ACTIVITY	GO_MOLECULAR_ADAPTOR_ACTIVITY	11	0.580615344071752	1.73774707393699	0.0106245937747593	0.0429150258353023	0.0274843292694152	240	tags=82%, list=35%, signal=54%	1642/1523/8312/10044/55294/1398/55803/2621/10750
GO_DNA_BINDING_TRANSCRIPTION_REPRESSOR_ACTIVITY_RNA_POLYMERASE_II_SPECIFIC	GO_DNA_BINDING_TRANSCRIPTION_REPRESSOR_ACTIVITY_RNA_POLYMERASE_II_SPECIFIC	GO_DNA_BINDING_TRANSCRIPTION_REPRESSOR_ACTIVITY_RNA_POLYMERASE_II_SPECIFIC	12	0.572256990600851	1.77398513032089	0.0115543797684871	0.0463675759540588	0.0296954668007598	216	tags=75%, list=31%, signal=52%	6932/9208/57659/3087/83855/57621/84524/7753/339344
GO_RESPONSE_TO_NITROGEN_COMPOUND	GO_RESPONSE_TO_NITROGEN_COMPOUND	GO_RESPONSE_TO_NITROGEN_COMPOUND	26	0.43388454262292	1.65064941847986	0.011827612310365	0.047157834889068	0.0302015771049047	219	tags=58%, list=32%, signal=41%	2534/1026/5786/1236/375056/1616/3087/4780/1398/10392/1605/7124/24145/3141/23236
GO_CATALYTIC_COMPLEX	GO_CATALYTIC_COMPLEX	GO_CATALYTIC_COMPLEX	29	0.424520653810602	1.64573389621688	0.0124152311212566	0.0491834155957472	0.0314988319945511	253	tags=66%, list=37%, signal=43%	23338/1642/1026/9416/254170/55294/7405/6993/9878/64426/11091/5514/548644/178/115708/1629/9025/3622/2960
GO_T_CELL_RECEPTOR_SIGNALING_PATHWAY	GO_T_CELL_RECEPTOR_SIGNALING_PATHWAY	GO_T_CELL_RECEPTOR_SIGNALING_PATHWAY	11	0.573992630405007	1.71792568717308	0.0126976432991305	0.0499818061074055	0.0320101500534568	129	tags=64%, list=19%, signal=53%	2534/3119/3702/1236/9840/5336/53347
