# Supplementary material for: Potential Biomarkers for Predicting the Risk of Developing Into Long COVID After COVID‐19 Infection
Source: Immun Inflamm Dis. 2025 Jan 24;13(1):e70137. doi: 10.1002/iid3.70137 (PMC11760981; doi:10.1002/iid3.70137)
Supplement: Supplementary file 15 — Supporting information. [file IID3-13-e70137-s009.xlsx]

## Sheet: Sheet1
CSCs	CRCs	CXCs	LCSCs	LCRCs	LCXCs
MCM10	MCM10	MCM10	CDC20	CDC20	TRIM58
TOP2A	TOP2A	TOP2A	GP9	IGHG4	FZD6
MELK	MELK	DEPDC1B	CEP55	MELK	GP9
CDC6	CDC6	CDC6	IGHG4	GP9	CAV1
DEPDC1B	DEPDC1B	ZBTB45	HBB	CEP55	IGHG4
KIF11	KIF11	MELK	TRIM58	HBB	DEPDC1B
CDCA2	DLGAP5	TNFRSF14	FZD6	CAV1	SPNS3
RNASE1	CDCA2	KIF11	CDCA2	TRIM58	IGHG1
TP53I11	IGHG1	SLFN5	MELK	FZD6	CDCA2
HBEGF	CEP55	CEP55	DEPDC1B	DEPDC1B	MELK
GP9	CDCA5	BIRC5	CAV1	CDCA2	PLA2G15
TNFRSF14	BIRC5	TMEM175	XRRA1	XRRA1	CDC20
IGHG1	KIFC1	SPATA2L	BAMBI	BAMBI	IGHG2
KLF16	TP53I11	CAV1	CDC6	KIFC1	CEP55
CEP55	KLF16	TP53I11	HBA1	HBA1	XRRA1
SLFN5	GP9	CYP4F3	IGHG1	CDC6	CLEC10A
SIL1	CDC20	FZD6	ELOVL7	IGHG1	TNFRSF14
CYP4F3	TNFRSF14	CDCA2	RNASE1	BPI	BIRC5
OGFOD2	TMEM175	CDC20	HLA-DQB1	RNASE1	TP53I11
	CAV1	PLA2G15	KIFC1	ELOVL7	OGFOD2
	TRMT61A	TRIM58	BPI	OGFOD2	SIL1
	SLFN5	KIF2A	IGHG2	CLEC10A	KIF2A
	PLA2G15	OGFOD2	CLEC10A	HLA-DQB1	HLA-DQB1
	SPATA2L	KLF16	LTBP1	DLGAP5	HBA1
	HBEGF	SIL1	ZBTB38	IGHG2	BPI
	CYP4F3	CDCA5	DLGAP5	OLR1	ENHO
	RNASE1	KIFC1	SLC2A6	BIRC5	TRMT61A
	HBA1	IGHG1	OGFOD2	MCM10
	OGFOD2	BAMBI	SIL1	ZBTB38
	SIL1	ERG	OLR1	LTBP1
	XPO7	BPI	SPNS3	TOP2A
	ZBTB45	SIGLEC1	ENHO	SIL1
	IGHG2	DLGAP5	CDCA5
	YIPF2	HBEGF	TOP2A
	PARD6A	FOLR2	MCM10
	OLR1	CLEC10A	TRMT61A
	SERPING1	RNASE1	BIRC5
	SIGLEC1	KCNH3
	KIF2A	PPDPF
	KCNH3	OLR1
	VPS28	ELOVL7
	TRIM58	SERPING1
	HAGHL
	SLC2A6
